# Supplementary material for: Proteomics and Machine Learning–Based Approach to Decipher Subcellular Proteome of Mouse Heart
Source: Mol Cell Proteomics. 2025 Mar 18;24(4):100952. doi: 10.1016/j.mcpro.2025.100952 (PMC12019842; doi:10.1016/j.mcpro.2025.100952)
Supplement: Supp Tables_ALL_07022025_done [file mmc1.xlsx]

## Sheet: INFO
Tab Number	Description
Supp Table 1	Commonly and differentially identified protein groups from this study (Fraction, Global) with Lu et al., and Giansanti et al.,.
Supp Table 2	Log2 transformed protein group intensities from 11 subcellular fractions (Fraction) and single-shot (Global) mouse heart proteome
Supp Table 3	Gene Ontology enrichment analysis of uniquely identified protein groups from Fraction and Global groups
Supp Table 4	Protein yield from 11 subcellular fractions from 2 experimental replicates and 3 bioligcal replicates
Supp Table 5	Coefficient of variations of protein group intensities from biological triplicates
Supp Table 6	Pearsn correlation coefficient (r) of subcellular fractionation profiles of 5134 protein groups from indivudial replicates pairs
Supp Table 7	Pearsn correlation coefficient (r) of proteome between different MS samples
Supp Table 8	Intensity ratio (0-1) of 5134 protein groups with k-means clustering annotations
Supp Table 9	Gene Ontology enrichment analysis of protein groups fom each k-means cluster
Supp Table 10	Training data based on the 450 protein markers from 16 subcellular niches
Supp Table 11	QSep distance between 16 subcellular categories based on the intensity ratio profiles of the 450 marker protein groups
Supp Table 12	hyperparameters for ML tuning
Supp Table 13	Macro-F1 scores of different tuning parameters from SVM, RF and XGB based on the 450 marker protein groups data
Supp Table 14	F1 scores of 16 subcellular categories based on SVM, RF and XGB-based predictions from the 450 marker protein groups data
Supp Table 15	Mean squared errors of 16 subcellular categories based on SVM, RF and XGB-based predictions from the 450 marker proteins groups data
Supp Table 16	Protein group intensity ratios with SVM, RF, XGB-based predictions with gene ontology-based subcellular annotation and protein interactors from STRING database
Supp Table 17	Probability score cutoffs (FDR ≤ 0.05, FDR ≤ 0.1) for SVM, RF and XGB-based predictions of each subcellular categories
Supp Table 18	Protein group subcellular classificatons from SVM and RF-based predictions and probability score (2083 protein groups, FDR < 0.05)
Supp Table 19	Gene Ontology enrichment analysis of predicted protein groups from each subcellular categories
Supp Table 20	Information of previous subcellular proteomic studies compared with this study
Supp Table 21	Protein intensity ratios with commonly identified protein groups from studies listed in Supp table 20
Supp Table 22	Functional enrichment analysis of commonly identified proteins from subcellular proteome data and previous studies (mitochondria, cell surface, cardiac dyad, sarcomere)
Supp Table 23	Log2 transformed protein group intensities of Co-IP experiment (Tnnt2 and CSNK2a2) with statistical analysis and co-identified protein groups mapping from ST_1, NU_1 and NU_2 category
Supp Table 24	Log2 transformed protein group intensities of nuclear extraction experiment with statistical analysis and co-identified protein groups mapping from NU_1 and NU_2 category
Supp Table 25	Log2 transformed protein group intensities of nuclear extraction experiment with siginficinaly different proteins from NUA, NUB and CYT with k-means clustering annotations(one-way ANOVA, FDR < 0.05)
Supp Table 26	Gene Ontology enrichment analysis of each k-means cluster from signficiantly different proteins of NUA, NUB and CYT(one-way ANOVA, FDR < 0.05)
Supp Table 27	Rank-based funcional enrichemnt analysis (String) based on signficantly different prtein groups from NUA vs CYT and NUB vs CYT
Supp Table 28	Functional enrichment analysis (String) of commonly identified proteins from subcellular proteome data and our nuclear-enriched proteome data
Supp Table 29	Functional enrichment analysis (String) of proteins significantly associated with CSNK2a2

## Sheet: Supp Table 1
Supp Table 1: Commonly and differentially identified protein groups from this study (Fraction, Global) with Lu et al., and Giansanti et al.,.
Protein.Group	Fraction (This study)	Global (This study)	Lu et al.,	Giansanti et al.,
A0A067XG46	0	0	0	1
A0A067XG51	1	0	0	0
A0A075B5K0	0	0	0	1
A0A075B5K2	1	1	0	1
A0A075B5K3;A0A0G2JFA8	1	0	0	0
A0A075B5K6	0	0	0	1
A0A075B5K8;A0A075B5N0;A0A0B4J1I0;A0A0G2JDE5;A0A140T8M0;A0A140T8M9;A0A140T8N1;F6XWB2	0	1	0	0
A0A075B5K8;A0A0B4J1I0;A0A140T8M0;A0A140T8N1;F6XWB2	1	0	0	0
A0A075B5L0	1	1	0	1
A0A075B5L1	0	0	0	1
A0A075B5L2;A0A075B5M2;A0A075B5M3;A0A0G2JGI6;A0A0G2JH00	1	0	0	0
A0A075B5L5;A0A0G2JGE7	0	1	0	0
A0A075B5L7	0	0	0	1
A0A075B5M1	0	0	0	1
A0A075B5M7	1	1	0	1
A0A075B5M7;A0A0B4J1J1;A0A0B4J1J2;A0A0G2JDV4	0	1	0	0
A0A075B5N3	0	0	0	1
A0A075B5N4	0	0	0	1
A0A075B5N4;A0A0G2JF28;A0A140T8M3;A0A140T8N7;A0A140T8P7	1	0	0	0
A0A075B5N4;A0A0G2JF28;A0A140T8M3;A0A140T8P7	1	0	0	0
A0A075B5N7	0	0	0	1
A0A075B5N9	1	1	0	1
A0A075B5P0	0	0	0	1
A0A075B5P1	0	0	0	1
A0A075B5P3;A0A0A6YVP0	1	1	0	0
A0A075B5P3;A0A0A6YVP0;A0A0A6YY53;F6TQW2	1	1	0	0
A0A075B5P4;A0A0A6YWR2	1	1	0	0
A0A075B5P5;A0A1Y7VJN6	1	1	0	0
A0A075B5P6	0	0	0	1
A0A075B5P9;A0A075B5Q0;A0A075B5Q4;A0A075B5Q9;A0A075B5R1;A0A0A6YWC7	0	1	0	0
A0A075B5Q0;A0A075B5R1	1	0	0	0
A0A075B5R0;A0A0B4J1P4	1	0	0	0
A0A075B5R1	1	0	0	1
A0A075B5R2	1	0	0	1
A0A075B5R2;A0A075B5R3;A0A0A6YX91	1	1	0	0
A0A075B5R5	1	1	0	1
A0A075B5R6;A0A075B5R8	1	0	0	0
A0A075B5S2	1	0	0	1
A0A075B5S4	0	0	0	1
A0A075B5S9;A0A0A6YWH6;A0A0B4J1J4;A0A0B4J1J5	1	1	0	0
A0A075B5T2	1	1	0	1
A0A075B5T2;A0A075B5T3	1	0	0	0
A0A075B5T3	1	1	0	1
A0A075B5T6	0	0	0	1
A0A075B5T6;A0A0B4J1J6	1	0	0	0
A0A075B5T9;A0A0A6YW37	1	0	0	0
A0A075B5U7;A0A075B5V0;A0A075B5V1	1	0	0	0
A0A075B5V0	1	0	0	0
A0A075B5V0;A0A075B5V1	1	0	0	0
A0A075B5V1	1	1	0	0
A0A075B5V8	0	0	0	1
A0A075B5W3	0	0	0	1
A0A075B5W6	0	0	0	1
A0A075B5Y4	1	0	0	1
A0A075B5Y4;A0A0A6YXN4	1	0	0	0
A0A075B663	1	0	0	0
A0A075B663;A0A075B664	0	1	0	0
A0A075B677	0	0	0	1
A0A075B680;A0A0A6YXZ4;A0A0G2JFL3	1	0	0	0
A0A075B697	0	0	0	1
A0A075B6A3	0	0	0	1
A0A075B6A3;A0A0A6YXW6	1	1	0	0
A0A087WNM1	0	0	0	1
A0A087WNR6	0	0	0	1
A0A087WNU5	0	0	0	1
A0A087WNW3;A0A087WP14;A0A087WP48;A0A087WP85;A0A087WPW5;A0A087WPX0;A0A087WQ25;A0A087WQD0;A0A087WQF8;A0A087WQG4;A0A087WQI3;A0A087WQQ5;A0A087WRS1;A0A087WS04;A0A087WS23;A0A087WS29;F8VQC7	1	0	0	0
A0A087WNW3;A0A087WQF8;A0A087WQG4;A0A087WQI3;A0A087WQQ5;A0A087WS04;A0A087WS23;A0A087WS29	1	0	0	0
A0A087WNW8;A0A087WP42;A0A087WQ31;A0A087WQ95;A0A087WRE8;A0A087WRK0;A0A087WS18;A0A0A6YXZ1;A0A0N4SUT7;J3QP81	1	0	0	0
A0A087WNZ7	0	0	0	1
A0A087WP13	0	0	0	1
A0A087WP24;A0A087WPF8;A0A087WRJ2;A0A087WSR2;E9QN99	1	0	0	0
A0A087WP42	0	0	0	1
A0A087WP46	0	0	0	1
A0A087WP73	0	0	0	1
A0A087WPF7	0	0	0	1
A0A087WPL5;E9QNN1	1	0	0	0
A0A087WPR7	0	0	0	1
A0A087WPU8	0	0	0	1
A0A087WPX9	0	0	0	1
A0A087WQ16	0	0	0	1
A0A087WQ28	1	1	0	1
A0A087WQ65	0	0	0	1
A0A087WQ89	0	0	0	1
A0A087WQ94;A0A087WQM0;A0A087WQS0;A0A087WRU0;A0A1D5RM59;A0A6I8MWZ2;E9Q0S6	0	1	0	0
A0A087WQA6	0	0	0	1
A0A087WQE8	0	0	0	1
A0A087WQH3	0	0	0	1
A0A087WQH8	1	0	0	1
A0A087WQI6	0	0	0	1
A0A087WQN2	0	0	0	1
A0A087WQS0;A0A1D5RM59;A0A6I8MWZ2;E9Q0S6	1	0	0	0
A0A087WQS0;A0A1D5RM59;E9Q0S6	1	1	0	0
A0A087WQS3	0	0	0	1
A0A087WR06	0	0	0	1
A0A087WR45	0	0	0	1
A0A087WR45;Q3UKG2	1	1	0	0
A0A087WR50	0	0	0	1
A0A087WR50;A0A087WS56;A0A087WSN6;B7ZNJ1;B9EHT6;Q3UHL6	1	0	0	0
A0A087WRA7	0	0	0	1
A0A087WRG2	0	0	0	1
A0A087WRH9	0	0	0	1
A0A087WRI8;A0A0R4J2B5;G5E8E3	1	0	0	0
A0A087WRL3	0	0	0	1
A0A087WRM0	0	0	0	1
A0A087WRN7	0	0	0	1
A0A087WRP9	0	0	0	1
A0A087WRT4;A0A1L1SQU7;F2Z4A3	1	0	0	0
A0A087WRT7	0	0	0	1
A0A087WRU0	0	0	0	1
A0A087WRX8	0	0	0	1
A0A087WS16;E9PWQ3;J3QQ16	1	1	0	0
A0A087WS80	0	0	0	1
A0A087WS98	0	0	0	1
A0A087WSB8	0	0	0	1
A0A087WSE3;E9QQ25	1	0	0	0
A0A087WSE6	0	0	0	1
A0A087WSG4	0	0	0	1
A0A087WSJ3	0	0	0	1
A0A087WSK5;A0A0R4J078	1	1	0	0
A0A087WSP0;S4R1P5	1	0	0	0
A0A087WSP5	0	0	0	1
A0A087WSP5;Q8C3V4;Q99K94	1	0	0	0
A0A087WSQ1	0	0	0	1
A0A087WSU3	1	0	0	1
A0A088MLT8;P0DPB4	1	0	0	0
A0A0A0MQ73	0	0	0	1
A0A0A0MQ82	0	0	0	1
A0A0A0MQC1	1	1	0	1
A0A0A0MQD5	0	0	0	1
A0A0A0MQE5	0	0	0	1
A0A0A0MQF2	0	0	0	1
A0A0A0MQH5	1	0	0	1
A0A0A0MQJ3	1	0	0	0
A0A0A0MQK0	0	0	0	1
A0A0A6YVS4	0	0	0	1
A0A0A6YVV5	0	0	0	1
A0A0A6YVV8	0	0	0	1
A0A0A6YVW3;A0A0A6YXA5	1	0	0	0
A0A0A6YW07;Q80ZJ2;Q924B0	1	1	0	0
A0A0A6YW53	0	0	0	1
A0A0A6YW54	0	0	0	1
A0A0A6YW80;A0A0A6YX86;G3X8Y3	1	0	0	0
A0A0A6YW86	0	0	0	1
A0A0A6YWE2	0	0	0	1
A0A0A6YWG7	0	0	0	1
A0A0A6YWG8	0	0	0	1
A0A0A6YWM5;E9QKE4	1	0	0	0
A0A0A6YWR2	0	0	0	1
A0A0A6YWV6	0	0	0	1
A0A0A6YX05	0	0	0	1
A0A0A6YX40	0	0	0	1
A0A0A6YX42	0	0	0	1
A0A0A6YX73;Q8K1M3	1	1	0	0
A0A0A6YXC8	0	0	0	1
A0A0A6YXG4	0	0	0	1
A0A0A6YXH3	0	0	0	1
A0A0A6YXL6;A0A0A6YXX3;A0A1D5RM41;E9Q3Y4	1	0	0	0
A0A0A6YXM5	0	0	0	1
A0A0A6YXN4	1	0	0	0
A0A0A6YXN6	0	0	0	1
A0A0A6YXQ0	1	0	0	0
A0A0A6YXS5;A0A0R4J0Q2;D3YUD3;D3YUL8;D3Z230;E9Q9A0;E9QAD0;F6R4N2;F6V2U0;Q3UEQ1	1	0	0	0
A0A0A6YXT5	0	0	0	1
A0A0A6YXV0	0	0	0	1
A0A0A6YY40	0	0	0	1
A0A0A6YY48	0	0	0	1
A0A0A6YY53;F6TQW2	1	1	0	0
A0A0A6YY62	0	0	0	1
A0A0A6YY72	1	0	0	1
A0A0A6YY75	0	0	0	1
A0A0A6YY83;E9Q2S0	1	0	0	0
A0A0A6YY91	0	0	0	1
A0A0A6YYE7	1	0	0	0
A0A0A6YYE7;A0A0B4J1I4;A0A0B4J1I9	0	1	0	0
A0A0A6YYE7;A0A0B4J1I9	1	0	0	0
A0A0B4J1E2	0	0	0	1
A0A0B4J1E5	0	0	0	1
A0A0B4J1E7	0	0	0	1
A0A0B4J1G0	0	0	0	0
A0A0B4J1G1	1	0	0	0
A0A0B4J1H6	1	1	0	1
A0A0B4J1I1	0	0	0	1
A0A0B4J1I3	0	0	0	1
A0A0B4J1I9	1	0	0	1
A0A0B4J1J5	1	0	0	1
A0A0B4J1J6	1	0	0	1
A0A0B4J1N0;A0A0G2JFE9	1	0	0	0
A0A0B4J1P4	0	0	0	1
A0A0F6AIX5	0	0	0	1
A0A0F6AIX5;A0A0F6AIX6;A0A1W2P7C8;A0A1W2P7T7;A0A1W2P820	1	0	0	0
A0A0G2JDE1	1	0	0	1
A0A0G2JDE8	0	0	0	1
A0A0G2JDF7	0	0	0	1
A0A0G2JDJ7	0	0	0	1
A0A0G2JDM3	0	0	0	1
A0A0G2JDM5	0	0	0	1
A0A0G2JDP0	0	0	0	1
A0A0G2JDR8	0	0	0	1
A0A0G2JDV3	1	1	0	0
A0A0G2JDV9	0	0	0	1
A0A0G2JDW1	0	0	0	1
A0A0G2JDY5	0	0	0	1
A0A0G2JDY6;A0A0G2JGI1	1	0	0	0
A0A0G2JE85	1	0	0	0
A0A0G2JE92	0	0	0	1
A0A0G2JE99	1	1	0	1
A0A0G2JEI7	0	0	0	1
A0A0G2JEU7	0	0	0	1
A0A0G2JEU9	0	0	0	1
A0A0G2JEX1	0	0	0	1
A0A0G2JEY4	0	0	0	1
A0A0G2JFH2	1	1	0	1
A0A0G2JFJ3	0	0	0	1
A0A0G2JFN1	0	0	0	1
A0A0G2JFP1	0	0	0	1
A0A0G2JFQ0	0	0	0	1
A0A0G2JFT8	1	0	0	1
A0A0G2JFV5	0	0	0	1
A0A0G2JFV8	0	0	0	1
A0A0G2JG36	0	0	0	1
A0A0G2JG52	0	0	0	1
A0A0G2JG66	0	0	0	1
A0A0G2JG96	0	0	0	1
A0A0G2JGD2	0	0	0	1
A0A0G2JGE7	0	0	0	1
A0A0G2JGI5	0	0	0	1
A0A0G2JGL7	0	0	0	1
A0A0G2JGL8	0	0	0	1
A0A0G2JGS5	0	0	0	1
A0A0G2JGT7	0	0	0	1
A0A0G2JGW8	0	0	0	1
A0A0G2JGZ6	0	0	0	1
A0A0G2JH12	1	0	0	0
A0A0J9YKD4	1	1	0	1
A0A0J9YTR2	1	1	0	1
A0A0J9YTS6	0	0	0	1
A0A0J9YTU1	0	0	0	1
A0A0J9YTU1;E9Q1Q9	1	0	0	0
A0A0J9YTU3	0	0	0	1
A0A0J9YU05	0	0	0	1
A0A0J9YU62	0	0	0	1
A0A0J9YUB6	0	0	0	1
A0A0J9YUC2	0	0	0	1
A0A0J9YUD5	0	0	0	1
A0A0J9YUD5;B9EJ54	1	0	0	0
A0A0J9YUI8	0	0	0	1
A0A0J9YUL3	0	0	0	1
A0A0J9YUM2	0	0	0	1
A0A0J9YUS1	0	0	0	1
A0A0J9YUS4	0	0	0	1
A0A0J9YV81	0	1	0	0
A0A0J9YV85	0	0	0	1
A0A0J9YVD2	0	0	0	1
A0A0J9YVE6	0	0	0	1
A0A0N4SUI7	0	0	0	1
A0A0N4SUJ2;A0A0N4SUN3;A0A0N4SV63;A0A0N4SVX9;A0A0N4SWG7;A0A0N4SWH3;E9PXU9;E9Q423;E9QL12	1	0	0	0
A0A0N4SUJ3	0	0	0	1
A0A0N4SUT7	0	0	0	1
A0A0N4SUT9	0	0	0	1
A0A0N4SUU0;A0A0N4SUY3;A0A0N4SV65;A0A0N4SWD7;A0A0N4SWF5;E9Q6H8	1	0	0	0
A0A0N4SV32	0	0	0	1
A0A0N4SVH4	0	0	0	1
A0A0N4SVK8	0	0	0	1
A0A0N4SVL0	0	0	0	1
A0A0N4SVS6	1	1	0	1
A0A0N4SVT3	0	0	0	1
A0A0N4SVT8	0	0	0	1
A0A0N4SVU1	1	0	0	0
A0A0N4SVU2	0	0	0	1
A0A0N4SVV4	0	0	0	1
A0A0N4SVX9	0	0	0	1
A0A0N4SVZ4	0	0	0	1
A0A0N4SW73	1	0	0	1
A0A0N4SW93	0	0	0	1
A0A0N4SWG4	0	0	0	1
A0A0R4IZX1	0	0	0	1
A0A0R4IZX7	0	0	0	1
A0A0R4IZY0	0	0	0	1
A0A0R4IZY9	0	0	0	1
A0A0R4J006;A0A3Q4EHM9	1	0	0	0
A0A0R4J007	1	0	0	1
A0A0R4J009	0	0	0	1
A0A0R4J016	0	0	0	1
A0A0R4J025	0	0	0	1
A0A0R4J034	1	0	0	0
A0A0R4J038;D3YTY9	0	1	0	0
A0A0R4J045	0	0	0	1
A0A0R4J046	0	0	0	1
A0A0R4J049	1	0	0	1
A0A0R4J050;A0A1L1SRC1;A0A1L1SRW7;A0A1L1SS90	1	1	0	0
A0A0R4J065	1	0	0	1
A0A0R4J069	0	0	0	1
A0A0R4J071	0	0	0	1
A0A0R4J075	0	0	0	1
A0A0R4J083	1	1	0	1
A0A0R4J086	0	0	0	1
A0A0R4J090	0	0	0	1
A0A0R4J091	0	0	0	1
A0A0R4J092	0	0	0	1
A0A0R4J094	1	1	0	0
A0A0R4J097	0	0	0	1
A0A0R4J099	0	0	0	1
A0A0R4J0A4	0	0	0	1
A0A0R4J0A9	0	0	0	1
A0A0R4J0B3	0	0	0	1
A0A0R4J0B5	1	0	0	1
A0A0R4J0B8	0	0	0	1
A0A0R4J0D3	0	0	0	1
A0A0R4J0D8	0	0	0	1
A0A0R4J0E4	0	0	0	1
A0A0R4J0F5	0	0	0	1
A0A0R4J0F8	0	0	0	1
A0A0R4J0G1	0	0	0	1
A0A0R4J0G4	0	0	0	1
A0A0R4J0G9	0	0	0	1
A0A0R4J0H3	0	0	0	1
A0A0R4J0H7	0	0	0	1
A0A0R4J0H8	0	0	0	1
A0A0R4J0I1	1	1	0	1
A0A0R4J0J0	0	0	0	1
A0A0R4J0J4	0	0	0	1
A0A0R4J0J6	0	0	0	1
A0A0R4J0K8	0	0	0	1
A0A0R4J0L1	0	0	0	1
A0A0R4J0L5	1	0	0	1
A0A0R4J0L6	0	0	0	1
A0A0R4J0M1	0	0	0	1
A0A0R4J0M9	0	0	0	1
A0A0R4J0N5	0	0	0	1
A0A0R4J0P5	0	0	0	1
A0A0R4J0P6	0	0	0	1
A0A0R4J0Q4	0	0	0	1
A0A0R4J0Q5	0	0	0	1
A0A0R4J0Q9	0	0	0	1
A0A0R4J0S1	1	0	0	1
A0A0R4J0S4	0	0	0	1
A0A0R4J0S7	0	0	0	1
A0A0R4J0T0	1	0	0	1
A0A0R4J0T8	0	0	0	1
A0A0R4J0U4	0	0	0	1
A0A0R4J0W0	0	0	0	1
A0A0R4J0X5	1	0	0	0
A0A0R4J102	0	0	0	1
A0A0R4J115	0	0	0	1
A0A0R4J119	0	0	0	1
A0A0R4J140	0	0	0	1
A0A0R4J140;Z4YLI8	1	1	0	0
A0A0R4J174	1	1	0	1
A0A0R4J187	0	0	0	1
A0A0R4J196;E9PUD1;F6WNT4;F8WH31	1	1	0	0
A0A0R4J1C2	0	0	0	1
A0A0R4J1E2	0	0	0	1
A0A0R4J1H2	1	0	0	0
A0A0R4J1L2;D3Z7N2;F6ZFU0	0	1	0	0
A0A0R4J1L2;F6ZFU0	1	0	0	0
A0A0R4J1M7	0	0	0	1
A0A0R4J1R7	1	1	0	1
A0A0R4J1T1;Z4YJR7	1	1	0	0
A0A0R4J1X4	0	0	0	1
A0A0R4J1Y3;E9QMF4	1	0	0	0
A0A0R4J205	0	0	0	1
A0A0R4J215	0	0	0	1
A0A0R4J216	0	0	0	1
A0A0R4J254	0	0	0	1
A0A0R4J256	1	0	0	1
A0A0R4J259;G3UXJ6;G3UZ48;G3UZI2	1	0	0	0
A0A0R4J293	0	0	0	1
A0A0R4J2B2	0	0	0	1
A0A0R4J2C1	0	0	0	1
A0A0R4J2C2	0	0	0	1
A0A0U1RNF2	0	0	0	1
A0A0U1RNF2;A2RTH5	1	1	0	0
A0A0U1RNL5	0	0	0	1
A0A0U1RNP7	0	0	0	1
A0A0U1RNQ6	1	0	0	1
A0A0U1RNS3	0	0	0	1
A0A0U1RNT4	0	0	0	1
A0A0U1RNT4;J3QPY0	1	1	0	0
A0A0U1RP62	0	0	0	1
A0A0U1RP81	1	0	0	0
A0A0U1RPB1	0	0	0	1
A0A0U1RPB2	0	0	0	1
A0A0U1RPK4	0	0	0	1
A0A0U1RPN5	0	0	0	1
A0A0U1RPW2	0	0	0	1
A0A0U1RQ02	0	0	0	1
A0A0U1RQ16	0	1	0	0
A0A0U1RQA4	0	0	0	1
A0A0X1KG62	0	0	0	1
A0A140LHD4;A0A140LHT6;A0A140LI38;E9QPQ8	1	0	0	0
A0A140LHD6	0	0	0	1
A0A140LHE0	0	0	0	1
A0A140LHG3	0	0	0	1
A0A140LHG7	0	0	0	1
A0A140LHG8	0	0	0	1
A0A140LHG9	0	0	0	1
A0A140LHH8	0	0	0	1
A0A140LHH8;A0A1L1SS37;E9Q8T1	0	1	0	0
A0A140LHH8;E9Q8T1	1	0	0	0
A0A140LHJ6	0	0	0	1
A0A140LHN8	0	0	0	1
A0A140LHQ8	1	0	0	1
A0A140LHR4	0	0	0	1
A0A140LHX5	0	0	0	1
A0A140LI34	0	0	0	1
A0A140LI56	0	0	0	1
A0A140LI67	0	0	0	1
A0A140LI88	1	0	0	0
A0A140LI98	0	0	0	1
A0A140LIF8;Q9DCE9;Q9Z1M2	1	0	0	0
A0A140LIF8;Q9Z1M2	1	0	0	0
A0A140LIR0	0	0	0	1
A0A140LIX7	0	0	0	1
A0A140LIZ7	0	0	0	1
A0A140LJ04	1	0	0	1
A0A140LJ69	0	0	0	1
A0A140LJ83	0	0	0	1
A0A140LJ91	0	1	0	0
A0A140LJB7	0	0	0	1
A0A140LJB8	0	0	0	1
A0A140LJD2	0	0	0	1
A0A140LJL0	0	0	0	1
A0A140T8J4	0	0	0	1
A0A140T8M0	1	0	0	0
A0A140T8M1	1	0	0	1
A0A140T8M2	0	0	0	1
A0A140T8M3	1	0	0	1
A0A140T8M3;A0A140T8M4;A0A140T8N5	1	0	0	0
A0A140T8M3;A0A140T8P5	1	0	0	0
A0A140T8M4	1	0	0	1
A0A140T8M5	1	1	0	1
A0A140T8M5;A0A140T8N5	1	0	0	0
A0A140T8N3	0	0	0	1
A0A140T8N5	0	0	0	1
A0A140T8N7	1	0	0	0
A0A140T8N9	0	1	0	0
A0A140T8P5	0	0	0	1
A0A140T8P6	1	0	0	1
A0A140T8P9	1	0	0	1
A0A140T8Q0;A0A140T8Q4	1	0	0	0
A0A140T8Q4	0	0	0	1
A0A140T8T5	1	0	0	1
A0A171EBK8	0	0	0	1
A0A1B0GQZ3	0	0	0	1
A0A1B0GR02	0	0	0	1
A0A1B0GR60;Q9CPX4	1	0	0	0
A0A1B0GR78	0	0	0	1
A0A1B0GR85	0	0	0	1
A0A1B0GRA5	0	0	0	1
A0A1B0GRH4	0	0	0	1
A0A1B0GRJ0	0	0	0	1
A0A1B0GRN1	0	0	0	1
A0A1B0GRQ7	0	0	0	1
A0A1B0GRS2	0	0	0	1
A0A1B0GRU8	0	0	0	1
A0A1B0GRV0	1	1	0	1
A0A1B0GRV7	0	0	0	1
A0A1B0GRY8	0	0	0	1
A0A1B0GS08	0	0	0	1
A0A1B0GS09	0	0	0	1
A0A1B0GS16	0	0	0	1
A0A1B0GS41	0	0	0	1
A0A1B0GSC1	0	0	0	1
A0A1B0GSJ1	0	0	0	1
A0A1B0GSK8	0	0	0	1
A0A1B0GSQ4	0	0	0	1
A0A1B0GSU0	0	0	0	1
A0A1B0GSU2	0	0	0	1
A0A1B0GSX6	0	0	0	1
A0A1B0GSX7	0	0	0	1
A0A1B0GT25;B2RUS7	1	0	0	0
A0A1B0GT33	0	0	0	1
A0A1B0GT40	0	0	0	1
A0A1B0GT88	0	0	0	1
A0A1C7CYU3	0	0	0	1
A0A1C7ZMZ5	0	0	0	1
A0A1D5RLB2	0	0	0	1
A0A1D5RLC6	0	0	0	1
A0A1D5RLD1	0	0	0	1
A0A1D5RLD8	0	0	0	1
A0A1D5RLF1	0	0	0	1
A0A1D5RLH3	0	0	0	1
A0A1D5RLK2	0	0	0	1
A0A1D5RLL4	0	0	0	1
A0A1D5RLM8	0	1	0	0
A0A1D5RLN6	0	0	0	1
A0A1D5RLQ6	1	0	0	1
A0A1D5RLQ9	0	0	0	1
A0A1D5RLT6	0	0	0	1
A0A1D5RLV1	0	0	0	1
A0A1D5RLV4	0	0	0	1
A0A1D5RLY0	0	0	0	1
A0A1D5RLZ3	0	0	0	1
A0A1D5RLZ8	0	0	0	1
A0A1D5RM79	0	0	0	1
A0A1D5RM83	0	0	0	1
A0A1D5RMB0	0	0	0	1
A0A1D5RME6	0	0	0	1
A0A1D5RME9	0	0	0	1
A0A1D5RMG4	0	0	0	1
A0A1D5RMG8	0	0	0	1
A0A1D5RMH7	0	0	0	1
A0A1D5RMI8	0	0	0	1
A0A1D5RMM8	0	0	0	1
A0A1I7Q4G8	0	0	0	1
A0A1L1SQ41;J3QNU1	1	0	0	0
A0A1L1SQ51;A0A1L1SQP9;A0A1L1SRI1;E9PUM4;Q8CDM9	1	0	0	0
A0A1L1SQ61	0	0	0	1
A0A1L1SQM2;Q61635	0	1	0	0
A0A1L1SQR4	0	0	0	1
A0A1L1SQU7	0	0	0	1
A0A1L1SRA7	0	0	0	1
A0A1L1SRH5	0	0	0	1
A0A1L1SRY3	0	0	0	1
A0A1L1SS34	0	0	0	1
A0A1L1SS37	0	0	0	1
A0A1L1SS44;Q60709	1	0	0	0
A0A1L1SS61	0	0	0	1
A0A1L1SS94	0	0	0	1
A0A1L1SSA0	0	1	0	0
A0A1L1SSC0	0	0	0	1
A0A1L1SSD5;E9Q6S2	0	1	0	0
A0A1L1SSF8	1	1	0	1
A0A1L1SSJ7	0	0	0	1
A0A1L1SSL7	0	0	0	1
A0A1L1SSP2	0	0	0	1
A0A1L1SSS4	0	0	0	1
A0A1L1ST86	1	1	0	0
A0A1L1STC0	0	0	0	1
A0A1L1STC6	0	0	0	1
A0A1L1STD6	0	0	0	1
A0A1L1STN8	0	0	0	1
A0A1L1SUC4	1	0	0	0
A0A1L1SUI3	0	0	0	1
A0A1L1SUI3;A0A1L1SUV7;Q9D1F9	1	0	0	0
A0A1L1SUR7	0	0	0	1
A0A1L1SUU4	0	0	0	1
A0A1L1SV73	0	0	0	1
A0A1L1SVB6	0	0	0	1
A0A1L1SVG2	0	0	0	1
A0A1W2P6H1;E9QQ96	1	0	0	0
A0A1W2P6N2	0	0	0	1
A0A1W2P6N8	0	0	0	1
A0A1W2P6P1	0	0	0	1
A0A1W2P6U8	1	0	0	0
A0A1W2P6X0	0	0	0	1
A0A1W2P6X9	0	0	0	1
A0A1W2P6Z4	0	0	0	1
A0A1W2P750	0	0	0	1
A0A1W2P7A1;F7AEH4;Q6ZWZ6	1	0	0	0
A0A1W2P7A5	0	0	0	1
A0A1W2P7B3	0	0	0	1
A0A1W2P7E2	0	0	0	1
A0A1W2P7G5;A0A1W2P7J1	1	0	0	0
A0A1W2P7G5;A0A1W2P7J1;A0A1W2P8D4	1	0	0	0
A0A1W2P7G5;A0A1W2P7J1;E9Q3H6	0	1	0	0
A0A1W2P7H2	0	0	0	1
A0A1W2P7I2	0	0	0	1
A0A1W2P7K6	0	0	0	1
A0A1W2P7L5	0	0	0	1
A0A1W2P7N3	1	0	0	0
A0A1W2P7Q6	0	0	0	1
A0A1W2P7S8	0	0	0	1
A0A1W2P7W3	0	0	0	1
A0A1W2P832	0	0	0	1
A0A1W2P844	0	0	0	1
A0A1W2P863	0	0	0	1
A0A1W2P870	1	1	0	0
A0A1W2P8D4	1	0	0	1
A0A1X7SB71	0	0	0	1
A0A1Y7VIR0	0	0	0	1
A0A1Y7VJI0	0	0	0	1
A0A1Y7VJN6	0	0	0	1
A0A1Y7VJN8;Q8CE04	1	0	0	0
A0A1Y7VJN9	1	0	0	0
A0A1Y7VJP1	0	0	0	1
A0A1Y7VJP4	0	0	0	1
A0A1Y7VJR5	0	0	0	1
A0A1Y7VJT0	1	0	0	0
A0A1Y7VK20	0	0	0	1
A0A1Y7VKD5	0	0	0	1
A0A1Y7VLI0	0	0	0	1
A0A1Y7VM45;E9QJV4	1	0	0	0
A0A1Y7VM48	0	0	0	1
A0A1Y7VMB1	0	0	0	1
A0A1Y7VMC8;Q8VC77;Q9CZU0	1	0	0	0
A0A1Y7VME9	0	0	0	1
A0A1Y7VMH7	0	0	0	1
A0A1Y7VMN0;F8VPK5	1	1	0	0
A0A1Y7VMT6	0	0	0	1
A0A1Y7VNI9	1	0	0	0
A0A1Y7VNY4	0	0	0	1
A0A217FL83	0	0	0	1
A0A286YCB8	0	0	0	1
A0A286YCF2	0	0	0	1
A0A286YCG3	0	0	0	1
A0A286YCI8	0	0	0	1
A0A286YCR9	0	0	0	1
A0A286YCT6	0	0	0	1
A0A286YCV9	0	0	0	1
A0A286YCV9;E9Q4K7	1	1	0	0
A0A286YCW8	0	0	0	1
A0A286YCX6	1	0	0	1
A0A286YD34	0	0	0	1
A0A286YD76	0	0	0	1
A0A286YD84	0	0	0	1
A0A286YDA2	0	0	0	1
A0A286YDD6	1	0	0	0
A0A286YDI8;G3X972	1	1	0	0
A0A286YDK4	1	0	0	0
A0A286YDL6	1	0	0	0
A0A286YDN1	0	0	0	1
A0A286YDQ8	0	0	0	1
A0A286YDU3	0	0	0	1
A0A286YDX6;F8VQ75	1	0	0	0
A0A286YE00	0	0	0	1
A0A286YE24	0	0	0	1
A0A286YE88	0	0	0	1
A0A2C9F2A2	0	0	0	1
A0A2I3BPG4	0	0	0	1
A0A2I3BPL1;A0A2I3BPW0;A0A2I3BS20	1	0	0	0
A0A2I3BPN8	0	0	0	1
A0A2I3BPQ5	0	0	0	1
A0A2I3BPY7	0	0	0	1
A0A2I3BQ07	0	0	0	1
A0A2I3BQ39	0	0	0	1
A0A2I3BQ50	0	0	0	1
A0A2I3BQ92	0	0	0	1
A0A2I3BQE1;A0A2I3BRQ1;A2AS37	1	1	0	0
A0A2I3BQG3;A0A2I3BRW0	1	0	0	0
A0A2I3BQH2	0	0	0	1
A0A2I3BQI5	0	0	0	1
A0A2I3BQR1;A0A2I3BR81;A0A2I3BRL0;Q91X76	1	0	0	0
A0A2I3BQS4	0	0	0	1
A0A2I3BQS6	0	0	0	1
A0A2I3BQS7	0	0	0	1
A0A2I3BQS8	1	0	0	0
A0A2I3BQT2	0	0	0	1
A0A2I3BQV5	0	0	0	1
A0A2I3BQX3	0	0	0	1
A0A2I3BQY4	0	0	0	1
A0A2I3BR29	0	0	0	1
A0A2I3BR81	0	0	0	1
A0A2I3BR81;A0A2I3BRL0	1	0	0	0
A0A2I3BR95	0	0	0	1
A0A2I3BRA0	0	0	0	1
A0A2I3BRC5	0	0	0	1
A0A2I3BRD1	0	0	0	1
A0A2I3BRJ4	0	0	0	1
A0A2I3BRM6	1	0	0	0
A0A2I3BRQ1	1	0	0	1
A0A2I3BRQ7	0	0	0	1
A0A2I3BRX9	1	0	0	1
A0A2K6EDJ7;E9PVD2	1	0	0	0
A0A2R8VHF9;A0A338P6K2;E9QPE7	0	1	0	0
A0A2R8VHL8;A0A2R8VHP9;A0A2R8VHY9;A0A2R8VHZ0;A0A2R8VI92;A0A2R8VJY1;A0A2R8VKF0;Q3TT81	1	1	0	0
A0A2R8VI07;A0A2R8VK72;Q8C6B0;Q9D7S5	0	1	0	0
A0A2R8VI07;Q8C6B0	1	0	0	0
A0A2R8VI07;Q8C6B0;Q9D7S5	1	0	0	0
A0A2R8VI94	1	0	0	0
A0A2R8VI94;A0A2R8W6P0;D3Z187	0	1	0	0
A0A2R8VJW0	1	1	0	0
A0A2R8W744	1	0	0	0
A0A338P6I9	1	0	0	0
A0A338P6K2	1	0	0	0
A0A338P6N4	1	0	0	0
A0A338P6S8	1	0	0	0
A0A338P6S8;A0A338P6W9;E9Q8E3;Q59IW5;Q59IW6;Q59IW7;Q59IW9	1	1	0	0
A0A338P776	1	1	0	0
A0A338P776;F7D3P8	1	1	0	0
A0A338P7C9	1	0	0	0
A0A338P7C9;Q3U3W2	1	0	0	0
A0A338P7G3	1	1	0	0
A0A338P7G3;F7D3P8	1	1	0	0
A0A3B2W479	1	1	0	0
A0A3B2W820	1	0	0	0
A0A3B2W820;A0A3B2W824;A0A3B2WBL1;A0A3B2WDD2;Q5XJF6	1	0	0	0
A0A3Q4EBU5;A0A3Q4L326;G3X9J1;G5E8Y0;Q68FL0	0	1	0	0
A0A3Q4EBU5;G3X9J1;G5E8Y0;Q68FL0	1	0	0	0
A0A3Q4EBZ6	1	0	0	0
A0A3Q4EI31;A0A3Q4L2X7;A0A3Q4L309	1	0	0	0
A0A494B9G1	1	0	0	0
A0A494BAC1	0	1	0	0
A0A494BBE3;G3X8R0	1	1	0	0
A0A494BBH8	1	0	0	0
A0A571BDS0	1	0	0	0
A0A571BDS0;E9QQ93	0	1	0	0
A0A571BE98	1	0	0	0
A0A571BEC9	1	0	0	0
A0A571BEE9;A0A7P0A164	1	1	0	0
A0A571BEI2	1	1	0	0
A0A571BF46;A0A571BF58;A2AQB2	1	0	0	0
A0A5F8MPH8	1	1	0	0
A0A5F8MPI9;A1L338;Q3UGX8;Q3UHC1;Q91ZZ2	1	0	0	0
A0A5F8MPJ2	1	0	0	0
A0A5F8MPJ2;A0A668KL65	1	0	0	0
A0A5F8MPU6;A0A5F8MQC8	1	0	0	0
A0A5F8MPW1;Q3UTR7	1	0	0	0
A0A5F8MPZ2	0	1	0	0
A0A5F8MPZ2;E9Q7C9;Q5UE59;Q7TNF4;Q8CD76	1	0	0	0
A0A668KL51	1	0	0	0
A0A668KL51;Q91VA7	1	0	0	0
A0A668KL65	1	1	0	0
A0A668KLG2	1	1	0	0
A0A7N9VR94	1	1	0	0
A0A7N9VS49;A0A7N9VT10;A0A7P0A156	1	0	0	0
A0JLY1	0	0	0	0
A0JNT9	0	0	0	1
A0JNU3	0	0	0	0
A0JP43	0	0	0	0
A0JP53	0	0	0	1
A1A5B6	1	0	0	1
A1BN54	1	0	0	1
A1EGX6	0	0	0	1
A1L314	0	0	0	0
A1L317	0	0	0	0
A1L317;B1AQ75;P02535;P05784;P19001;Q497I4;Q61414;Q61765;Q61781;Q61897;Q62168;Q6IFX2;Q9QWL7;Q9Z2K1	1	0	0	0
A1L341	0	0	0	1
A1L3P4	1	0	0	1
A2A432	1	0	1	1
A2A432;Q3TCH7	1	0	0	0
A2A484	0	0	0	1
A2A4A1	0	0	0	1
A2A4L9	1	0	0	0
A2A4N8	0	0	0	1
A2A4P0	0	0	0	1
A2A4P3;A2A4P4;A2A4P5	1	0	0	0
A2A542	0	0	0	1
A2A5K4	0	0	0	1
A2A5R2	1	0	1	1
A2A5R2;G3X9K3	1	0	0	0
A2A5Y4	0	0	0	1
A2A5Y6	1	0	0	1
A2A5Y6;B1AQW4	1	0	0	0
A2A5Z6	0	0	0	1
A2A654	0	0	0	1
A2A690	0	0	0	0
A2A699	0	0	0	1
A2A6A1	0	0	0	1
A2A6A2	0	0	0	1
A2A6C4	0	0	0	0
A2A6H1	0	0	0	1
A2A6J4	0	1	0	0
A2A6P4	1	1	0	1
A2A6Q5	0	0	0	0
A2A6Q5-2	0	0	0	1
A2A6T1	0	0	0	1
A2A716	0	0	0	1
A2A791	0	0	0	1
A2A799;A2A7I1;A2A7V0;A2A9J5;A2AWF2	1	1	0	0
A2A7B5	0	0	0	1
A2A7F7	0	0	0	1
A2A7S7	1	0	0	1
A2A7S8	0	0	0	0
A2A7S8-2	0	0	0	1
A2A7T3	0	0	0	1
A2A7Z8	0	0	1	0
A2A848	1	0	0	0
A2A863	0	0	1	1
A2A864	0	0	0	1
A2A870	0	0	0	1
A2A884	0	0	0	1
A2A8E2	0	0	0	1
A2A8L1	0	0	0	0
A2A8L5	0	0	0	1
A2A8R0	0	0	0	1
A2A8U2	1	0	1	1
A2A8W8	0	0	0	1
A2A8Z1	1	0	1	0
A2A9C3	0	0	0	1
A2A9I7	0	0	0	0
A2A9K7	0	0	0	1
A2AAE1	0	0	0	0
A2AAE1-2	0	0	0	1
A2AAJ9	1	1	1	1
A2AAN9	0	0	0	1
A2AAY5	0	0	0	1
A2AB59	1	0	0	1
A2ABG4	0	0	0	1
A2ABU4	0	0	1	1
A2ABV5	0	0	0	1
A2ABY3	0	0	0	1
A2ABZ0	0	0	0	1
A2AC93	0	0	0	0
A2ACC7	0	0	0	1
A2ACJ2	0	0	0	1
A2ACM0	0	0	0	1
A2ACP1	0	0	0	1
A2ACQ1	0	0	0	1
A2ACV6	0	0	0	1
A2ADA5	0	0	0	1
A2ADB0	0	0	0	1
A2ADF7	1	1	1	1
A2ADU9	0	0	1	0
A2ADY9	1	1	1	1
A2ADY9;Q9DAF3	1	0	0	0
A2AE03	0	0	0	1
A2AE20	0	0	0	0
A2AE27	0	0	0	1
A2AE94	0	0	0	1
A2AEE7	0	0	0	1
A2AEG6	0	0	0	1
A2AEK3	0	0	0	1
A2AEN9	0	0	0	1
A2AEP0	0	0	0	0
A2AEV2	0	0	0	1
A2AEY2	0	0	0	1
A2AF33	0	0	0	1
A2AF47	1	0	1	1
A2AF47;Q8BIK4	1	0	0	0
A2AF67	0	0	0	1
A2AFF6	0	0	0	1
A2AFI8	0	0	0	1
A2AFK4	1	0	0	1
A2AFQ2;Q99N15	1	1	0	0
A2AFQ9	0	0	0	1
A2AFR3	0	0	0	0
A2AFS3	0	0	0	0
A2AFW6	0	0	0	1
A2AG06	1	1	0	1
A2AG30	0	0	0	1
A2AG50	0	0	1	1
A2AG68	0	0	0	1
A2AGB2	0	0	0	1
A2AGH6	0	0	0	1
A2AGL3	1	1	0	0
A2AGL3;E9PZQ0;E9Q401	1	0	0	0
A2AGL3;E9Q401	1	1	0	0
A2AGL8	0	0	0	1
A2AGT5	1	1	1	0
A2AH22	0	0	0	1
A2AH75	1	0	0	0
A2AHC3	1	0	0	0
A2AHG0	0	0	0	0
A2AHJ7	0	0	0	1
A2AHK0	0	0	0	1
A2AI05	1	0	0	1
A2AI08	0	0	0	1
A2AIG8	1	0	0	1
A2AIL4	1	0	1	1
A2AIM4	1	1	0	0
A2AIP0	0	0	0	0
A2AIR7	0	0	0	1
A2AIS0	0	0	0	1
A2AIV2	0	0	0	1
A2AIX1	0	0	0	1
A2AJ15	0	0	0	1
A2AJ26	0	0	0	1
A2AJ71	0	0	0	1
A2AJ72;Q3TIX6	1	0	0	0
A2AJ76	0	0	0	1
A2AJ88	0	0	1	1
A2AJA9	0	0	0	0
A2AJB1	0	0	0	0
A2AJB7	0	0	0	0
A2AJG0	0	0	0	1
A2AJI0	1	1	1	1
A2AJI1;A8Y5P4	1	0	0	0
A2AJK6	0	0	0	1
A2AJL3	0	0	0	1
A2AJN7	0	0	0	0
A2AJQ3	0	0	0	1
A2AJT4	0	0	0	1
A2AJW4	1	1	0	1
A2AKB4	0	0	0	1
A2AKD7	1	1	0	1
A2AKE7	0	0	0	0
A2AKG8	1	0	1	1
A2AKK5	0	0	0	0
A2AKQ8	0	0	0	0
A2AKU9	1	1	0	1
A2AKU9;A2AKV3;Q8C2Q8	1	0	0	0
A2AKU9;Q8C2Q8	1	0	0	0
A2AKV3	1	0	0	1
A2AKW0	0	0	0	1
A2AKX3	0	0	0	0
A2AL36	0	0	0	0
A2AL50	0	0	0	1
A2AL76;A2AL77;A2AL78;Q9CR06	1	1	0	0
A2ALI5	0	0	0	0
A2ALK8	1	0	0	1
A2ALR9	0	0	0	1
A2ALS5	0	0	1	0
A2ALS5-3	0	0	0	1
A2ALS7	0	0	0	1
A2ALU4	0	0	1	1
A2ALW5	1	0	1	1
A2AM29	0	0	0	1
A2AM62;A2AM70	1	0	0	0
A2AMH5	0	0	0	1
A2AMM0	1	1	1	1
A2AMT1	0	0	0	1
A2AMW0	1	0	0	0
A2AMZ4	0	0	0	1
A2AN08	1	1	1	1
A2AN61	0	0	0	1
A2AN81	0	0	0	1
A2ANC6	1	1	0	0
A2ANP1	0	0	0	1
A2ANP2	0	0	0	1
A2ANY6	0	0	0	1
A2ANZ2	0	0	0	1
A2AP18	0	0	0	1
A2AP88	0	0	0	1
A2APB8	0	0	1	0
A2API5	0	0	0	1
A2API8	1	0	0	0
A2API8;F7AA26	1	0	0	0
A2APM2	0	0	0	1
A2APT9	0	0	0	1
A2APV2	0	0	1	0
A2APV2-3	0	0	0	1
A2APX8	0	0	0	0
A2APY7	1	1	1	1
A2APY7-2	0	0	0	1
A2AQ07	1	1	1	1
A2AQ07;P68372;P99024;Q7TMM9;Q922F4;Q9CWF2	1	1	0	0
A2AQ07;P68372;P99024;Q7TMM9;Q922F4;Q9CWF2;Q9D6F9;Q9ERD7	1	0	0	0
A2AQ07;P68372;P99024;Q7TMM9;Q922F4;Q9CWF2;Q9ERD7	0	1	0	0
A2AQ07;P68372;P99024;Q7TMM9;Q9CWF2	0	1	0	0
A2AQ07;P68372;P99024;Q9CWF2	0	1	0	0
A2AQ07;P99024;Q7TMM9;Q9CWF2	0	1	0	0
A2AQ07;Q922F4;Q9ERD7	1	0	0	0
A2AQ19	1	0	0	1
A2AQ25	1	1	1	0
A2AQA9	0	0	0	1
A2AQB2	0	0	0	1
A2AQC3	0	0	0	1
A2AQE2	0	0	0	1
A2AQJ8	1	0	0	1
A2AQP0;O08638;Q02566;Q61879;Q6URW6;Q8VDD5;Q91Z83	1	0	0	0
A2AQP0;Q02566	1	0	0	0
A2AQP0;Q02566;Q91Z83	1	0	0	0
A2AQX6	1	0	0	0
A2AR02	1	0	1	1
A2ARA8	0	0	0	1
A2ARD4	0	0	0	1
A2ARP1	1	1	1	0
A2ARP1;Q6ZQB6	1	1	0	0
A2ARP9	0	0	0	0
A2ARS0	0	0	0	0
A2ART8	1	0	0	0
A2ARV4	0	0	0	1
A2ARZ3	0	0	1	0
A2AS89	0	0	0	0
A2ASI5	0	0	0	0
A2ASQ1	1	1	1	0
A2ASS6	1	1	1	1
A2ASS6-2	0	0	0	1
A2ASS6-3	0	0	0	1
A2AST1;E9Q8Q6	1	0	0	0
A2ASX1	0	0	0	1
A2ASZ8	0	0	0	1
A2AT37	1	0	0	1
A2AT64;A2AT65;A2AT66;A2AT67;A2AT68;A2AT70;E9Q8K5;E9Q8N1;F6RSJ3	1	0	0	0
A2AT91	0	0	0	1
A2AT93	1	1	0	1
A2ATD1	1	0	0	0
A2ATK9	0	0	0	1
A2ATU0	1	0	0	1
A2AU72	0	0	0	0
A2AUC9	1	1	1	1
A2AUM0	0	0	0	1
A2AUY4	0	0	0	1
A2AVA0	0	0	0	1
A2AVE4	0	0	0	1
A2AVR2	0	0	0	1
A2AVR6	0	0	0	1
A2AVZ9	1	0	0	1
A2AWA9	1	0	1	1
A2AWF2	1	0	0	0
A2AWI7	0	0	0	1
A2AWP8	1	0	1	1
A2AWT5	0	0	0	1
A2AX52	0	0	0	0
A2BDN7	0	0	0	1
A2BDX3	1	1	1	1
A2BE28	0	0	0	1
A2BEF2	0	0	0	1
A2BH40	0	0	1	0
A2BI12	0	0	0	1
A2BI37	0	0	0	1
A2BIE1	0	0	0	1
A2BIM8;B5X0G2;P02762;P04938;P11588;P11589	1	1	0	0
A2BIM8;P02762;P04938;P11588;P11589	0	1	0	0
A2CES4	0	0	0	1
A2CG35	0	0	0	1
A2CG49	1	0	0	1
A2CG49;Q9CWR0	1	0	0	0
A2CG63	0	0	0	1
A2RS43	0	0	0	1
A2RSJ4	0	0	1	1
A2RSQ0	1	0	0	1
A2RSQ0;Q6PAL8	1	0	0	0
A2RSQ1	0	0	0	0
A2RSX7	1	0	0	1
A2RSX9	0	0	0	1
A2RSY1	0	0	0	1
A2RSY6	1	0	1	1
A2RT60	0	0	0	1
A2RT62	0	0	0	1
A2RT67	0	0	1	1
A2RT91	1	0	0	0
A2RTF1	0	0	0	0
A2RTH5	1	0	0	1
A2RTL5	1	0	1	0
A2RTS7	1	0	0	0
A2TJV2	0	0	0	0
A3KFM7	0	0	0	1
A3KFU5	0	0	0	1
A3KFU5;A3KFU8;Q6PHQ9;Q91YZ8	1	1	0	0
A3KFX0	1	1	1	1
A3KG36	0	0	0	1
A3KG59	1	1	1	1
A3KGB4	1	0	0	1
A3KGF7	0	0	0	0
A3KGF9	1	0	1	1
A3KGJ7	0	0	0	1
A3KGS3	1	0	1	0
A3KGU9	0	0	0	1
A3KGU9;E9Q447	0	1	0	0
A3KGV1	0	0	0	1
A3KMP2	1	1	1	1
A4FUP9	0	0	0	0
A4QPD3	0	0	0	1
A4UUI3	1	0	0	0
A4UUI3;Q8BTS3	1	0	0	0
A6BLY7	0	0	0	0
A6H584	1	0	1	1
A6H5X4	0	0	0	1
A6H5Y3	1	1	1	1
A6H5Z3	0	0	0	1
A6H611	1	1	1	1
A6H619	0	0	0	0
A6H619-2	0	0	0	1
A6H630	1	1	1	1
A6H639	0	0	0	0
A6H644	0	0	0	1
A6H690	0	0	0	0
A6H6A9	1	1	1	1
A6H6A9-3	0	0	0	1
A6H6E2	1	0	1	1
A6H6E9	1	0	0	0
A6H6Q4	0	0	0	0
A6H6S0	0	0	0	1
A6H8H2	1	1	1	1
A6H8H5	0	0	0	0
A6PWS5	1	1	0	0
A6PWY4	0	0	0	1
A6X8Z5	1	0	1	1
A6X919	1	0	1	1
A6X935	1	1	1	0
A6X940	1	1	0	1
A6ZI46;Q9CPQ9	1	0	0	0
A6ZI47	0	1	0	0
A7MCT6	0	0	0	0
A7RDN6	0	1	0	0
A7YQ68	1	0	0	1
A8C756	1	0	1	1
A8DUK4	1	1	0	1
A8XY17	0	0	0	1
A8Y5E6	0	0	0	1
A8Y5H7	0	0	0	0
A8Y5H7-3	0	0	0	1
A9JSM3	0	0	0	0
A9XX86	0	0	0	1
A9XX86;Q8JZN1	1	0	0	0
B0F2B4	0	0	0	0
B0QZL1	1	1	0	1
B0R031;Q8JZX5	1	0	0	0
B0R0Y8	0	0	0	1
B0V2N1	0	0	0	1
B0V2P5	0	0	0	1
B1APX2	1	0	0	1
B1AQ75	1	0	0	0
B1AQ75;P02535;Q61781;Q6IFX2;Q9QWL7;Q9Z2K1	0	1	0	0
B1AQ75;Q497I4	1	0	0	0
B1AQ75;Q497I4;Q61765;Q62168	1	0	0	0
B1AQ75;Q497I4;Q62168	1	0	0	0
B1AQ75;Q61765;Q61897	1	0	0	0
B1AQ75;Q61765;Q61897;Q8K0Y2	1	0	0	0
B1AQZ0	0	0	0	1
B1AR09	0	0	0	1
B1AR13	1	1	1	1
B1AR69	1	1	0	1
B1ARD6	0	0	0	0
B1ARJ2	0	0	0	1
B1ART1;B1ART2	1	1	0	0
B1ART1;B1ART2;F6XI52	1	0	0	0
B1ART2	0	0	0	1
B1AS29	0	0	0	0
B1AS67	0	0	0	1
B1ASA5	0	0	0	1
B1ASP2	1	0	0	1
B1ASU9	0	0	0	1
B1AT10	0	0	0	1
B1AT82	0	0	0	1
B1AT82;B1AT83	1	0	0	0
B1ATC3	0	0	0	1
B1ATG9	0	0	0	1
B1AU75	0	0	0	1
B1AUE5	1	0	0	1
B1AUH1	0	0	0	1
B1AUH5	0	0	0	1
B1AUN2	1	0	0	1
B1AUN2;B1AUN3;Q3UKV0	1	1	0	0
B1AUY3	0	0	0	1
B1AV60	0	0	0	1
B1AV75	0	0	0	1
B1AVD1	1	0	0	1
B1AVF2	0	0	0	1
B1AVH7	0	0	0	1
B1AVY7	1	0	0	1
B1AVY7;O35071;Q9EQW7	1	0	0	0
B1AVZ0	1	0	1	1
B1AWC9	0	0	0	1
B1AWN4	0	0	0	1
B1AWV9	0	0	0	1
B1AX58	0	0	0	1
B1AXH1	0	0	0	0
B1AXP6	0	0	1	1
B1AXV0	0	0	0	0
B1AXW5	0	0	0	1
B1AXZ5	0	0	0	1
B1AY10	1	0	0	1
B1AY13	1	1	1	1
B1AYL1	1	0	0	1
B1AZ26	0	0	0	1
B1AZ46	0	0	0	1
B1AZ99	0	0	0	1
B1AZA5	0	0	1	1
B1AZI6	1	0	1	1
B1AZP2	1	1	1	0
B1AZP2-2	0	0	0	1
B1AZP2-3	0	0	0	1
B1AZS9	0	0	0	1
B1B0C7;E9PZ16	0	1	0	0
B1B1A8	0	0	0	1
B2KF25	0	0	0	1
B2KF50	0	0	0	1
B2KFW1	0	0	0	1
B2KG46	0	0	0	1
B2M1R6	1	0	0	0
B2RPU2	0	0	0	0
B2RPU6	0	0	0	1
B2RPU8	1	0	0	0
B2RPV6	1	1	0	1
B2RQ71;B7ZMZ7;E9PWR4	1	0	0	0
B2RQ71;E9PWR4	1	0	0	0
B2RQC6	1	1	1	0
B2RQC7	0	0	0	1
B2RQE8	0	0	0	0
B2RQG2	0	0	0	1
B2RQR2	0	0	0	1
B2RQS1	1	0	0	1
B2RQX9	0	0	0	1
B2RR82	0	0	0	1
B2RR83	1	0	1	1
B2RRD7	1	0	0	0
B2RRE7	1	1	1	1
B2RRF0	0	0	0	1
B2RRI2	0	0	0	1
B2RRL5	0	0	0	1
B2RS76	0	0	0	1
B2RS91	0	0	0	1
B2RSH2	1	0	1	1
B2RSH2;P08752	1	0	0	0
B2RSH2;P08752;P18872;Q9DC51	1	0	0	0
B2RSH2;P08752;Q9DC51	1	0	0	0
B2RSU6	0	0	0	1
B2RSU7	0	0	0	1
B2RU69	0	0	0	1
B2RU80	0	0	0	0
B2RUF0	1	1	0	1
B2RUG9	0	0	0	1
B2RUJ5	0	0	0	1
B2RUP0	0	0	0	1
B2RUP2	1	0	0	1
B2RUR8	1	0	1	1
B2RUS7	0	0	0	1
B2RVL6	0	0	0	1
B2RVY9	1	0	0	1
B2RW38	0	0	0	0
B2RWH8	0	0	0	1
B2RWJ3	0	0	0	0
B2RWS6	0	0	0	1
B2RX12	1	0	0	1
B2RX14	1	0	0	1
B2RXC1	1	0	1	1
B2RXC2	1	0	0	1
B2RXC6	0	0	0	1
B2RXC8	0	0	0	1
B2RXM6	0	0	0	1
B2RXQ2	0	0	0	1
B2RXQ2;B2RXW8	1	0	0	0
B2RXQ9	0	0	0	1
B2RXR6	1	0	1	1
B2RXS3;F8VQ70	1	0	0	0
B2RXS4	1	1	1	1
B2RXS4;Q3UH93	1	0	0	0
B2RXT3	1	1	0	1
B2RXZ2	0	0	0	1
B2RY04	0	0	0	1
B2RY50	0	0	1	0
B2RY56	1	1	1	1
B2RY58	0	0	0	1
B2Z893	0	0	0	1
B5B2N2	0	0	0	1
B5THE2	0	0	0	1
B5TVM2	0	0	0	1
B5X0G2	0	0	0	0
B7FAU9	0	0	0	1
B7ZC23	0	0	0	1
B7ZC24	0	0	0	1
B7ZC46	0	0	0	1
B7ZC94	0	0	0	1
B7ZCA7	0	0	0	1
B7ZCI2	1	1	0	1
B7ZCI2;Q3TR73	1	0	0	0
B7ZDF4	0	0	0	1
B7ZMP1	1	1	1	1
B7ZMP8	1	0	0	0
B7ZMP8;V9GWW6	1	0	0	0
B7ZMP8;V9GWW6;V9GX17;V9GXP3	0	1	0	0
B7ZMP8;V9GXP3	0	1	0	0
B7ZMZ7	0	1	0	1
B7ZNH7	0	0	0	1
B7ZNL3;E9Q448	1	1	0	0
B7ZNL3;E9Q448;F8WID5	1	1	0	0
B7ZNL8	0	0	0	1
B7ZNY3	0	0	0	1
B8JJ53	0	0	0	1
B8JJ66;B8JJ67;B8JJ69;F6X1P1	0	1	0	0
B8JJ66;B8JJ69	1	1	0	0
B8JJ69	0	0	0	1
B8JJB0	0	0	0	1
B8JJG8;Q9Z1A1	1	0	0	0
B8JK39	1	0	0	1
B8JKV0	0	0	0	1
B8ZXI1	1	1	1	1
B9EHJ3	0	0	0	1
B9EHT4	0	0	0	1
B9EI21	0	0	0	1
B9EJ80	0	0	1	1
B9EJ86	1	0	1	1
B9EJA2	0	0	0	0
B9EJA2-5	0	0	0	1
B9EJR8	1	0	1	1
B9EKE5	0	0	0	0
B9EKI3	0	0	1	1
B9EKJ3	1	0	0	0
B9EKN8	0	0	0	1
B9EKR1	0	0	0	0
B9EKS2	0	0	0	1
C0HKD8;C0HKD9	1	0	0	0
C0HKE1;C0HKE2;C0HKE3;C0HKE4;C0HKE5;C0HKE6;C0HKE7;C0HKE8;C0HKE9;P0C0S6;Q3THW5;Q64523;Q6GSS7;Q8BFU2;Q8CGP5;Q8CGP6;Q8CGP7;Q8R1M2	0	1	0	0
C0HKE1;C0HKE2;C0HKE3;C0HKE4;C0HKE5;C0HKE6;C0HKE7;C0HKE8;C0HKE9;P0C0S6;Q3THW5;Q8BFU2;Q8CGP5;Q8CGP6;Q8CGP7;Q8R1M2	1	0	0	0
C0HKE1;C0HKE2;C0HKE3;C0HKE4;C0HKE5;C0HKE6;C0HKE7;C0HKE8;C0HKE9;Q64523;Q6GSS7;Q8BFU2;Q8CGP5;Q8CGP6;Q8CGP7;Q8R1M2	0	1	0	0
C0HKE1;C0HKE2;C0HKE3;C0HKE4;C0HKE5;C0HKE6;C0HKE7;C0HKE8;C0HKE9;Q8BFU2;Q8CGP5;Q8CGP6;Q8CGP7;Q8R1M2	1	0	0	0
C0HKG5;C0HKG6	1	1	0	0
C4P6S0	0	0	0	0
C6KI89	0	0	0	0
D0G895	0	0	0	0
D0QMC3	1	0	1	1
D0QMC3;P0DOV2	0	1	0	0
D2DFA9	0	0	0	1
D3YTL5;Q99LB4	1	1	0	0
D3YTN4	0	0	0	1
D3YTP3	0	0	0	1
D3YTQ3	0	0	0	1
D3YTQ9	0	0	0	1
D3YTR3	0	0	0	1
D3YTR4	0	0	0	1
D3YTT6	0	0	0	1
D3YTU4	0	0	0	1
D3YU01	0	0	0	1
D3YU22	0	0	0	1
D3YU39	0	0	0	1
D3YU50	0	0	0	1
D3YUE4	1	0	0	1
D3YUE8	0	0	0	1
D3YUJ3	0	0	0	1
D3YUJ3;E9Q226	1	0	0	0
D3YUS5;E9PW37	1	0	0	0
D3YUT2	0	0	0	1
D3YUT6;Q91V77	0	1	0	0
D3YUU6	1	0	0	0
D3YUV1	0	0	0	1
D3YUZ8	0	0	0	1
D3YV00	0	0	0	1
D3YV10	0	0	0	0
D3YV37;Q6ZWQ9	1	0	0	0
D3YV69	1	0	0	0
D3YVE8	0	0	0	0
D3YVF0	1	0	1	1
D3YVM5	0	0	0	1
D3YVN1	0	0	0	1
D3YVS1	0	0	0	1
D3YVV4	0	0	0	1
D3YVV7	0	0	0	1
D3YVW2	0	0	0	1
D3YVW2;F6RUD1	1	0	0	0
D3YW26;D3Z4Z0	1	0	0	0
D3YW42	0	0	0	1
D3YWG3	0	0	0	1
D3YWH1;Q6NZD2	1	0	0	0
D3YWN7;E9QMU3	1	0	0	0
D3YWR8	0	0	0	1
D3YWS8	0	0	0	1
D3YWT1;D3Z3N4	1	1	0	0
D3YWX2	0	0	0	1
D3YX43	0	0	0	1
D3YXE7	0	0	0	1
D3YXF5	0	1	0	1
D3YXG0	0	0	0	0
D3YXG1	0	0	0	1
D3YXJ0	1	0	0	1
D3YXJ5	0	0	0	1
D3YXK1	0	0	0	1
D3YXK2	1	1	1	1
D3YXK2;Q80YR5	1	0	0	0
D3YXP9	0	0	0	1
D3YY94;Q3TJ55;Q80W45	1	0	0	0
D3YYA5	0	0	0	1
D3YYD5	0	0	0	1
D3YYF3	1	0	0	1
D3YYM6;D3Z1S8;Q91V55	1	1	0	0
D3YYT1	0	0	0	1
D3YYU8	1	1	1	1
D3YYU8-2	0	0	0	1
D3YZ05	0	0	0	1
D3YZ18	0	0	0	1
D3YZ54	0	0	0	1
D3YZ89	0	0	0	1
D3YZF7	0	0	0	0
D3YZG8	1	0	0	1
D3YZI9	0	0	0	0
D3YZP9	1	0	1	1
D3YZU1	0	0	0	0
D3YZV8	0	0	0	1
D3YZW1	0	0	0	1
D3YZZ4	0	0	0	1
D3YZZ5	0	0	0	1
D3YZZ5;E9Q7G1	1	1	0	0
D3Z030	0	0	0	1
D3Z035	0	0	0	1
D3Z099	0	0	0	1
D3Z0E6	0	0	0	1
D3Z0I0	0	0	0	1
D3Z0K6	0	0	0	1
D3Z0K7	0	0	0	1
D3Z0M9	1	0	0	1
D3Z0N2	1	0	0	1
D3Z0S9	0	0	0	1
D3Z0X5	0	0	0	1
D3Z0Y2;Q6GT24	1	0	0	0
D3Z183	1	0	0	1
D3Z1D3	0	0	0	1
D3Z1T2	0	0	0	1
D3Z1T6	0	0	0	1
D3Z1U1	0	0	0	1
D3Z1U3	0	0	0	1
D3Z1Z0	0	0	0	1
D3Z275	0	0	0	1
D3Z286	0	0	0	1
D3Z2J5	0	0	0	1
D3Z2N7;E9Q3X0	1	0	0	0
D3Z2R5	0	0	0	1
D3Z2R9	0	0	0	1
D3Z2V0	0	0	0	1
D3Z2Y6	0	0	0	1
D3Z2Z6	0	0	0	1
D3Z312	1	0	0	1
D3Z316	0	0	0	1
D3Z340	0	0	0	1
D3Z360	0	0	0	1
D3Z3B4	0	0	0	1
D3Z3B8	0	0	0	1
D3Z3E4	0	0	0	1
D3Z3H0	0	0	0	1
D3Z3N4	0	0	0	1
D3Z3Y1	0	0	0	1
D3Z451	0	0	0	1
D3Z4B0;E9Q6E5;F6RDI8;Q3UIX4	1	1	0	0
D3Z4C0	0	0	0	1
D3Z4E6	0	0	0	1
D3Z4I3	1	0	0	1
D3Z4I3;Q62176	0	1	0	0
D3Z4J6	0	0	0	1
D3Z4J9	1	0	0	0
D3Z4L1	0	0	0	1
D3Z4N9	0	0	0	1
D3Z4S3	1	0	1	1
D3Z4T1	0	0	0	1
D3Z4U5	0	0	0	1
D3Z4Z0	0	0	0	1
D3Z5G7	1	1	0	1
D3Z5I1	0	0	0	1
D3Z5N5	0	0	0	1
D3Z5N6	0	0	0	1
D3Z630	0	0	0	1
D3Z636	0	0	0	1
D3Z656	0	0	0	1
D3Z689	1	0	0	1
D3Z690	0	0	0	0
D3Z6C9	0	0	0	1
D3Z6D5	0	0	0	1
D3Z6F5	1	1	0	0
D3Z6F5;D6RJ16	1	1	0	0
D3Z6G3	1	0	0	1
D3Z6I7;E9Q0M9;E9QA15;E9QA16;Q8VCQ8;S4R1T7	0	1	0	0
D3Z6I8	0	0	0	1
D3Z6I8;E9Q7Q3	1	1	0	0
D3Z6P0	0	0	1	1
D3Z6Q9	1	1	0	1
D3Z6Z0;D3Z789;Q78ZM0	1	1	0	0
D3Z729	0	0	0	1
D3Z742	0	0	0	1
D3Z768	0	0	0	1
D3Z7A8	1	0	0	0
D3Z7B3	0	0	0	1
D3Z7H8	1	0	0	1
D3Z7I0	0	0	0	1
D3Z7P3	1	1	1	0
D3Z7P3-2	0	0	0	1
D3Z7Q2	1	0	0	1
D3Z7T7	0	0	0	1
D3Z7U7	0	0	0	1
D3Z7X0	1	1	0	1
D3Z7X0;F6RGT6	0	1	0	0
D4AFX7;G3X922	1	0	0	0
D6RCH1	0	0	0	1
D6RCX4	1	1	0	1
D6REG4	0	0	0	1
D6RFB9	0	0	0	1
D6RFU9	1	0	0	0
D6RH72	0	0	0	1
D6RH77	0	0	0	1
D6RJ16	1	1	0	0
D7PDD4	0	0	1	1
D9HP81	0	0	0	1
D9J301;D9J302	1	0	0	0
D9J301;D9J302;D9J303;E9Q8P5;F8WJI6	1	0	0	0
D9J302	0	0	0	1
D9J303;E9Q8P5;F8WJI6	1	1	0	0
E0CX20	0	0	0	1
E0CX32	0	0	0	1
E0CX62	0	0	0	1
E0CXD4;Q8CFX3	1	0	0	0
E0CXT7	0	0	0	1
E0CXZ9	0	0	0	1
E0CY16	0	0	0	1
E0CY18	0	0	0	1
E0CY53	0	0	0	1
E0CY96;G3X8S8	1	1	0	0
E0CYB9	0	0	0	1
E0CYC1	0	0	0	1
E0CYH0	0	0	0	1
E0CYH4	1	0	0	1
E0CYH7	0	0	0	1
E0CYM8	0	0	0	1
E0CYP4	0	0	0	1
E0CYV0	1	0	0	0
E0CYV9	1	0	1	1
E0CZ22	1	0	0	1
E0CZ58	0	0	0	1
E1U8D0	0	0	0	0
E2JF22	0	0	0	0
E3VRY9	0	0	0	1
E5D8G1	1	0	0	0
E7CHD7	0	0	0	1
E9PU87	0	0	0	1
E9PUA3	0	0	0	1
E9PUA6	0	0	0	1
E9PUC8	1	0	0	0
E9PUD2	1	1	0	1
E9PUE7	0	0	0	1
E9PUF7	0	0	0	1
E9PUK2	0	0	0	1
E9PUK3	0	0	0	1
E9PUL5	0	0	0	1
E9PUM5	0	0	0	1
E9PUM5;E9Q8B5;E9Q8B6	1	0	0	0
E9PUQ5	0	0	0	1
E9PUQ7	0	0	0	1
E9PUQ8	0	0	0	1
E9PUR2	1	0	0	1
E9PUR2;E9QA74	1	1	0	0
E9PUR6	0	0	0	1
E9PUU4	0	0	0	1
E9PUV9	0	0	0	1
E9PUZ5	1	0	0	0
E9PV14	0	0	0	1
E9PV24	1	1	1	1
E9PV38	1	0	0	1
E9PV38;Q6PDB7	0	1	0	0
E9PV41	0	0	0	1
E9PV44	0	0	0	1
E9PV58	0	0	0	1
E9PV66	0	1	0	1
E9PV86	0	0	0	0
E9PVA6	1	0	0	0
E9PVA8	1	1	1	1
E9PVD2	0	0	0	1
E9PVD3	0	0	0	1
E9PVG8	0	0	0	1
E9PVM1	0	0	0	1
E9PVP0	0	0	0	1
E9PVS5	0	0	0	1
E9PVU0;E9Q175	1	0	0	0
E9PVU7	0	0	0	1
E9PVX6	0	0	0	1
E9PVZ8	0	0	0	1
E9PVZ8;E9QAH1	1	0	0	0
E9PW06	0	0	0	1
E9PW37	0	0	0	1
E9PW74	0	0	0	0
E9PWE8	1	0	0	1
E9PWI3	1	0	0	1
E9PWI3;G3UW40	0	1	0	0
E9PWQ3	1	0	0	0
E9PWU7	0	0	0	1
E9PWV3	0	0	0	1
E9PWW5	0	0	0	1
E9PWW6	0	0	0	1
E9PWW9	0	0	0	1
E9PWX1	0	0	0	1
E9PWZ3	1	1	0	1
E9PX01	0	0	0	1
E9PX09	0	0	0	1
E9PX16;G5E902	1	0	0	0
E9PX29	0	0	0	1
E9PX43	0	0	0	1
E9PX52	0	0	0	1
E9PX59	0	0	0	1
E9PX68	0	0	0	1
E9PX77	0	0	0	1
E9PX94	0	0	0	1
E9PX95	0	0	0	1
E9PX96	0	0	0	1
E9PXC0	0	0	0	1
E9PXD2	0	0	0	1
E9PXF8	1	1	0	0
E9PXG5	0	0	0	1
E9PXP7	0	0	0	1
E9PXR3	1	0	0	1
E9PXS5	0	0	0	1
E9PXT9	0	0	0	0
E9PXW9	0	0	0	1
E9PXX0	0	0	0	1
E9PXY8	0	0	0	1
E9PY03	0	0	0	1
E9PY05	0	0	0	1
E9PY12	0	0	0	1
E9PY16	0	0	0	1
E9PY43	0	0	0	1
E9PY46	1	1	0	1
E9PY58	0	0	0	1
E9PY95	0	0	0	1
E9PYB0	0	0	0	1
E9PYD1	1	0	0	1
E9PYD1;F6S0H0	1	0	0	0
E9PYF4	0	0	0	1
E9PYF4;E9PYI7;F6TFN2;F6VG99	0	1	0	0
E9PYF4;F6TFN2;F6VG99	0	1	0	0
E9PYF7	0	0	0	1
E9PYG6	1	1	0	1
E9PYH0	0	0	0	1
E9PYH6	0	0	0	1
E9PYI7	0	0	0	1
E9PYI7;F6TFN2	1	0	0	0
E9PYJ7	0	0	0	1
E9PYJ9	1	1	0	0
E9PYK3	1	1	0	1
E9PYL2	0	0	0	1
E9PYP2	1	0	0	1
E9PYR1	0	0	0	1
E9PYT0	0	0	0	1
E9PYY5	0	0	0	0
E9PYZ7	0	0	0	1
E9PZ11	0	0	0	1
E9PZ16	1	1	0	1
E9PZ19	0	0	0	0
E9PZ21	0	0	0	1
E9PZ26	0	0	0	1
E9PZJ8	0	0	1	1
E9PZL5	0	0	0	1
E9PZM4	0	0	0	1
E9PZM8	0	0	0	1
E9PZP8	1	0	0	1
E9PZQ0	1	0	1	1
E9PZQ0;E9Q401	1	0	0	0
E9PZS8	0	0	0	1
E9Q043	0	0	0	1
E9Q0A3	0	0	0	1
E9Q0A7	0	0	0	1
E9Q0C6	0	0	0	0
E9Q0F0	1	1	0	1
E9Q0N0	0	0	0	1
E9Q0P8	0	0	0	1
E9Q0V6	0	0	0	1
E9Q0W7	0	0	0	1
E9Q0Y4	0	0	0	1
E9Q136	0	0	0	1
E9Q137	1	0	0	1
E9Q166	0	1	0	1
E9Q1G8	1	0	0	1
E9Q1K0	0	0	0	1
E9Q1M1	0	0	0	1
E9Q1P8	1	0	1	1
E9Q1Q1	0	0	0	1
E9Q1U2	0	0	0	1
E9Q1U6	0	0	0	1
E9Q1V2	0	0	0	1
E9Q1W3	0	0	0	1
E9Q1W7	0	0	0	1
E9Q1Z0	0	0	0	1
E9Q223	0	0	0	1
E9Q236	1	0	0	1
E9Q238	0	0	0	1
E9Q264	0	0	0	1
E9Q286	0	0	0	1
E9Q2B2	0	0	0	1
E9Q2C0	1	0	0	0
E9Q2E4	1	0	0	1
E9Q2I4	0	0	0	1
E9Q2M9	0	0	0	1
E9Q2N1	0	0	0	1
E9Q2S0	0	0	0	1
E9Q2T4	0	0	0	1
E9Q2W9	0	0	0	1
E9Q305	0	0	0	1
E9Q309	0	0	0	1
E9Q317	0	0	0	1
E9Q368	1	0	0	1
E9Q391	0	0	0	1
E9Q394	1	0	1	0
E9Q397;Q3UGX2	0	1	0	0
E9Q3A7	0	0	0	1
E9Q3B9	0	0	0	1
E9Q3C1	0	0	1	1
E9Q3E1	0	0	0	1
E9Q3E2	0	0	0	1
E9Q3G7	0	0	0	1
E9Q3G8	0	0	0	1
E9Q3I3	0	0	0	1
E9Q3K3	0	0	0	1
E9Q3L2	1	1	1	1
E9Q3L4	0	0	0	1
E9Q3M5	0	0	0	1
E9Q3M9	0	0	0	1
E9Q3Q6	0	0	0	1
E9Q3S4	1	0	0	1
E9Q3V9	0	0	0	1
E9Q3X0	0	0	0	1
E9Q3Y4	0	0	0	1
E9Q401	1	1	1	0
E9Q411	0	0	0	1
E9Q414	1	1	1	1
E9Q444	0	0	0	1
E9Q446	0	0	0	1
E9Q447	1	1	0	0
E9Q453;E9Q455;E9Q456;G5E8R0;G5E8R1;G5E8R2	1	1	0	0
E9Q481	0	0	0	1
E9Q4F2	1	0	0	0
E9Q4K0	0	0	0	1
E9Q4M4	0	0	0	1
E9Q4N6	0	0	0	1
E9Q4N7	0	0	1	0
E9Q4P1	0	1	0	1
E9Q4V9	0	0	0	1
E9Q4X2	0	0	0	1
E9Q4Z2	1	1	1	1
E9Q4Z2;Q5SWU9	1	1	0	0
E9Q512	1	0	0	0
E9Q555	1	0	1	1
E9Q557	1	1	1	1
E9Q5C9	1	0	1	0
E9Q5D9	0	0	0	1
E9Q5F9	0	0	0	1
E9Q5G3	0	0	0	0
E9Q5I3	0	0	0	1
E9Q5J9	1	0	0	0
E9Q5K9	0	0	0	1
E9Q5M7	0	0	0	1
E9Q5Z6	0	0	0	1
E9Q612	0	0	0	1
E9Q616	1	1	0	1
E9Q616;G5E8K8	1	0	0	0
E9Q634	0	0	1	1
E9Q634;P70248	1	1	0	0
E9Q652	0	0	0	1
E9Q692	0	0	0	1
E9Q6A7	0	0	0	1
E9Q6A9	0	0	0	1
E9Q6B2	1	0	1	1
E9Q6G0	0	0	0	1
E9Q6G4	0	0	0	1
E9Q6H8	0	0	0	1
E9Q6J5	0	0	0	0
E9Q6J5-3	0	0	0	1
E9Q6J8	0	0	0	1
E9Q6K3	0	0	0	1
E9Q6P5	1	0	1	1
E9Q6R7	1	1	0	1
E9Q6U4;Q3UWL8	1	1	0	0
E9Q6Y8	0	0	0	1
E9Q718	0	0	0	1
E9Q735	1	0	1	0
E9Q740;F8VQC1	0	1	0	0
E9Q743	0	0	0	0
E9Q774	0	0	0	1
E9Q777	1	0	0	0
E9Q784	0	0	0	0
E9Q7A7	0	0	0	1
E9Q7B5	0	0	0	1
E9Q7C0	0	0	0	1
E9Q7D5	0	0	0	1
E9Q7E2	0	0	0	1
E9Q7F2	0	0	0	1
E9Q7G0	1	0	1	1
E9Q7L1	0	0	0	1
E9Q7M2	0	0	0	1
E9Q7N6;Q3V1B8	1	1	0	0
E9Q7P9	0	0	0	0
E9Q7Q0	0	0	0	1
E9Q7Q8;E9QNU1;F6W3A0	1	0	0	0
E9Q7T7	0	0	0	1
E9Q7X6	1	0	0	0
E9Q7X6-2	0	0	0	1
E9Q7X7	1	0	0	0
E9Q800;E9QAY6	1	0	0	0
E9Q828	0	0	0	1
E9Q842	0	0	0	1
E9Q8D0	1	0	0	1
E9Q8I7	0	0	0	1
E9Q8I9	1	0	1	0
E9Q8K8	0	0	0	1
E9Q8M1	0	0	0	1
E9Q8N8	0	0	0	1
E9Q8P8	0	0	0	1
E9Q8Q6	0	0	0	1
E9Q8T7	0	0	0	0
E9Q8V6	0	0	0	1
E9Q8X0	0	0	0	1
E9Q912	1	1	0	0
E9Q921	0	0	0	1
E9Q947	0	0	0	1
E9Q969	0	0	0	1
E9Q9A9	0	0	0	1
E9Q9B3	0	0	0	1
E9Q9B7	0	0	0	1
E9Q9C3	0	0	0	1
E9Q9C6	0	0	0	1
E9Q9C7;E9Q9D1;E9Q9D2;E9Q9Q7	1	1	0	0
E9Q9D5	0	0	0	1
E9Q9D8	0	0	0	1
E9Q9F6	0	0	0	0
E9Q9G6	0	0	0	1
E9Q9G8	0	0	0	1
E9Q9H0	0	0	0	1
E9Q9J4	1	0	0	1
E9Q9K5	1	1	1	1
E9Q9K8	1	0	0	1
E9Q9Q2	0	0	0	1
E9Q9R9	1	0	0	1
E9Q9T0	0	0	0	1
E9Q9T8;Q3TF37;Q3UIK0	0	1	0	0
E9Q9T8;Q3UIK0	1	0	0	0
E9QA15	1	0	0	1
E9QA62	1	1	1	1
E9QAB6	0	0	0	1
E9QAC6	0	0	0	1
E9QAE3	1	0	0	1
E9QAE4	0	0	0	1
E9QAF9	0	0	0	1
E9QAH1	0	0	0	1
E9QAM5	0	0	0	1
E9QAN8	0	0	0	1
E9QAN9	0	0	0	1
E9QAP7	0	0	0	1
E9QAQ5	0	0	0	1
E9QAQ7	0	0	0	1
E9QAQ8	0	0	0	1
E9QAS4	0	0	0	1
E9QAS7	0	0	0	1
E9QAT4	1	1	0	0
E9QB01	0	0	0	1
E9QB02	0	0	0	1
E9QB02;F6W0G8	1	0	0	0
E9QJR0	0	0	0	1
E9QJT2	0	0	0	1
E9QJT3	0	0	0	1
E9QJV4	0	0	0	1
E9QJX9	0	0	0	1
E9QJX9;Q9QXJ2	1	0	0	0
E9QK04	0	0	0	1
E9QK41	0	0	0	1
E9QK48	0	0	0	1
E9QK82	0	0	0	1
E9QK83	0	0	0	1
E9QKB2	0	0	0	1
E9QKC6	0	0	0	1
E9QKD1	0	0	0	1
E9QKG3	0	0	0	1
E9QKH8	0	0	0	1
E9QKK4	0	0	0	1
E9QKK8	0	0	0	1
E9QKQ5	0	0	0	1
E9QKR1	0	0	0	1
E9QKT0	0	0	0	1
E9QKY4	0	0	0	1
E9QL10	0	0	0	1
E9QL43	0	0	0	1
E9QL65	1	0	0	1
E9QL80	0	0	0	1
E9QLA5	0	0	0	1
E9QLB2	0	0	0	1
E9QLH4	0	0	0	1
E9QLJ0	0	0	0	1
E9QLQ7	0	0	0	1
E9QLR3	0	0	0	1
E9QLZ1	0	0	0	1
E9QM38	0	0	0	1
E9QM73	0	0	0	1
E9QM77	0	0	0	1
E9QMC1	0	0	0	1
E9QMH7	0	0	0	1
E9QMQ3	0	0	0	1
E9QMR2	0	0	0	1
E9QMX7	0	0	0	1
E9QN12	0	0	0	1
E9QN14	0	0	0	1
E9QN31	0	0	0	1
E9QN37	0	0	0	1
E9QN39	0	0	0	1
E9QND8	0	0	0	1
E9QNF7	0	0	0	1
E9QNL5	1	0	0	0
E9QNN1	0	0	0	1
E9QNP0	0	0	0	1
E9QNQ3	0	0	0	1
E9QNQ4	0	0	0	1
E9QNT5	0	0	0	1
E9QNU1	0	0	0	1
E9QNV2	0	0	0	1
E9QP00	0	0	0	1
E9QP09;S4R1Y1	1	0	0	0
E9QP49	1	0	0	1
E9QP62;Q9D7B2	1	1	0	0
E9QP68	0	0	0	1
E9QP99	0	0	0	1
E9QPB2	0	0	0	1
E9QPE7	0	0	0	1
E9QPQ6	0	0	0	1
E9QPR4	0	0	0	1
E9QPZ3	0	0	0	1
E9QQ10	0	0	0	1
E9QQ30	0	0	0	1
E9QQ93	0	0	0	1
E9QQ96	1	1	0	0
F2Z3U3	1	0	0	1
F2Z3U3;F2Z4B7;G5E867	1	0	0	0
F2Z3X0	0	0	0	1
F2Z423	0	0	0	1
F2Z448	0	0	0	1
F2Z472	0	0	0	0
F2Z4B7;G5E867	1	0	0	0
F6Q1V8	0	0	0	1
F6Q325	0	0	0	1
F6Q3G7	0	0	0	1
F6Q593	0	0	0	1
F6Q609	1	0	0	0
F6Q750	0	0	0	1
F6Q7H5	0	0	0	1
F6QC57	0	0	0	1
F6QCI0;Q8BQ46	1	0	0	0
F6QD74	0	0	0	1
F6QFD1	0	0	0	1
F6QGF9	0	0	0	1
F6QGM0	0	0	0	1
F6QHD1	0	0	0	1
F6QQP6	0	0	0	1
F6QRE9	0	0	0	1
F6QXT4	1	0	0	0
F6R059	0	0	0	1
F6R3V4	0	0	0	1
F6R6E1	0	0	0	1
F6R9G0	0	0	0	1
F6RDB7	0	0	0	1
F6RDH3	0	0	0	1
F6RDI8	0	0	0	1
F6RDM4	1	0	0	0
F6RGI3	0	0	0	1
F6RK91	0	0	0	1
F6RND9	0	0	0	1
F6RP11	0	0	0	1
F6RPJ9	0	0	0	1
F6RR81	0	0	0	1
F6RRT7	0	0	0	1
F6RUI8	0	0	0	1
F6RXB5	0	0	0	1
F6S0I8	0	0	0	1
F6S1C4	0	0	0	1
F6S200	0	0	0	1
F6S3Z3	0	0	0	1
F6S4K9	0	0	0	1
F6SEU4	0	0	1	0
F6SMY7	0	0	0	1
F6SPK0	0	0	0	1
F6SRV1	0	0	0	1
F6SZ47	0	0	0	1
F6T0A8	0	0	0	1
F6T8X6	0	0	0	1
F6TFN2	1	0	0	1
F6TN80	0	0	0	1
F6TQW2	0	0	0	1
F6TUL9	1	0	0	1
F6U329	0	0	0	1
F6U3S2	0	0	0	1
F6U529	0	0	0	1
F6U5V1	1	0	0	1
F6UFZ5	0	0	0	1
F6ULR7	0	0	0	1
F6UYN4	0	0	0	1
F6V035	0	0	0	1
F6V2U0	0	0	0	1
F6V8M6	0	0	0	1
F6VAN0	0	0	0	1
F6VG99	0	0	0	1
F6VID9	0	0	0	1
F6VQ81	1	0	0	0
F6VQ81;Q3TUJ9;Q8BKP1	1	0	0	0
F6VRP8	0	0	0	1
F6VSS8	0	0	0	1
F6W3A0	1	0	0	0
F6W6U3	0	0	0	1
F6W8I0	0	0	0	0
F6WHQ7	0	0	0	1
F6WMJ3	0	0	0	1
F6WMY5	0	0	0	1
F6WTC8	0	0	0	1
F6WY34	0	0	0	1
F6X605	0	0	0	1
F6X9B6	0	0	0	1
F6XIX0	0	0	0	1
F6XJP7	0	0	0	1
F6XLV1	0	0	0	1
F6XNB6	0	0	0	1
F6XWD4	0	0	0	1
F6XZJ7	0	0	0	0
F6Y3V0	0	0	0	1
F6Y616	0	0	0	1
F6Y9I5	0	0	0	1
F6YAR3	0	0	0	1
F6YNX9	0	0	0	1
F6YRQ2	0	0	0	1
F6YRW4	0	0	0	1
F6YSZ8;F8WGE3	0	1	0	0
F6YUG5	0	0	0	1
F6YWB5	0	0	0	1
F6YZ95	0	0	0	1
F6Z1R4	0	0	0	1
F6Z4I3	0	0	0	1
F6Z5N5	0	0	0	1
F6Z700	0	0	0	1
F6ZBR8	0	0	0	1
F6ZDS4	1	0	1	1
F6ZFS0	0	0	0	1
F6ZGI7	0	0	0	1
F6ZGN3	1	0	0	1
F6ZQA3	0	0	0	1
F6ZRK3	0	0	0	1
F6ZSG0	0	0	0	1
F6ZX84	0	0	0	1
F7A3N3	0	0	0	1
F7A465	0	0	0	1
F7A4U8	0	0	0	1
F7A8H6	0	0	0	1
F7AAP4	0	0	0	1
F7AC58	0	0	0	1
F7ADS7	0	0	0	1
F7AGE9	1	1	0	1
F7AI87	1	0	0	0
F7AL76	0	0	0	1
F7AYY9	0	0	0	1
F7BAC9	0	0	0	1
F7BE84	0	0	0	1
F7BEU1	0	0	0	1
F7BGV1	0	0	0	1
F7BJB9	0	0	0	1
F7BJK1	1	0	0	1
F7BK35	0	0	0	1
F7BP55	0	0	0	1
F7BWP1	0	0	0	1
F7BWT7	0	0	0	1
F7BZQ2	1	0	0	0
F7CB97	0	0	0	1
[truncated: 12,346 more rows]

## Sheet: Supp Table 2
Supp Table 2: Log2 transformed protein group intensities from 11 subcellular fractions (Fraction) and single-shot (Global) mouse heart proteome
																				Global						Fraction
Protein.Group	Protein.Names	Genes	First.Protein.Description	Mean.Global.log2.Intensity	Mean.Fraction.log2.Intensity	Identified.All.Aug.Fractions	Identified.All.Sep.Fractions	Sum.Exp1_Fraction.Unique.Peptides	Sum.Exp1_Fraction.Total.precursors	Exp1_Fraction.Sequence.Coverage	Sum.Exp2_Fraction.Unique.Peptides	Sum.Exp2_Fraction.Total.precursors	Exp2_Fraction.Sequence.Coverage	Sum.Exp1_Global.Unique.Peptides	Sum.Exp1_Global.Total.precursors	Exp1_Global.Sequence.Coverage	Sum.Exp2_Global.Unique.Peptides	Sum.Exp2_Global.Total.precursors	Exp2_Global.Sequence.Coverage	G1_FULL_1	G1_FULL_2	G1_FULL_3	G2_Full_1	G2_Full_2	G2_Full_3	Sep_F01_1	Sep_F02_1	Sep_F03_1	Sep_F04_1	Sep_F05_1	Sep_F06_1	Sep_F07_1	Sep_F08_1	Sep_F09_1	Sep_F10_1	Sep_F11_1	Sep_F01_2	Sep_F02_2	Sep_F03_2	Sep_F04_2	Sep_F05_2	Sep_F06_2	Sep_F07_2	Sep_F08_2	Sep_F09_2	Sep_F10_2	Sep_F11_2	Sep_F01_3	Sep_F02_3
A0A075B5K2	A0A075B5K2_MOUSE	Igkv9-124	Immunoglobulin kappa chain variable 9-124	16.607	18.2516	Y	N	1	1	0.189474	1	1	0.189474	NA	NA	NA	1	1	0.189474	16.607	NA	NA	NA	NA	NA	NA	NA	NA	NA	NA	NA	NA	NA	NA	NA	NA	NA	NA	NA	NA	NA	NA	NA	NA	NA	NA	NA	NA	NA
A0A075B5K8;A0A075B5N0;A0A0B4J1I0;A0A0G2JDE5;A0A140T8M0;A0A140T8M9;A0A140T8N1;F6XWB2	A0A075B5K8_MOUSE;A0A075B5N0_MOUSE;A0A0B4J1I0_MOUSE;A0A0G2JDE5_MOUSE;A0A140T8M0_MOUSE;A0A140T8M9_MOUSE;A0A140T8N1_MOUSE;F6XWB2_MOUSE	Igkv1-110;Igkv1-117;Igkv1-122;Igkv1-35;Igkv1-88;Igkv1-99	Immunoglobulin kappa variable 1-99	18.3879	NA	N	N	NA	NA	NA	NA	NA	NA	1	1	0.109244	1	1	0.109244	17.3766	NA	19.6283	17.6213	20.2378	17.0753	NA	NA	NA	NA	NA	NA	NA	NA	NA	NA	NA	NA	NA	NA	NA	NA	NA	NA	NA	NA	NA	NA	NA	NA
A0A075B5L0	A0A075B5L0_MOUSE	Igkv10-95	Immunoglobulin kappa variable 10-95	16.0001	17.3538	Y	N	1	2	0.189474	1	1	0.189474	1	1	0.189474	1	1	0.189474	18.2111	18.0885	16.4457	14.9917	13.5324	14.7311	13.1537	NA	NA	NA	NA	15.6756	15.9906	16.5483	NA	15.4741	16.4282	NA	NA	NA	15.2816	NA	16.738	16.4658	NA	15.9252	NA	14.5235	14.3339	15.2929
A0A075B5L5;A0A0G2JGE7	A0A075B5L5_MOUSE;A0A0G2JGE7_MOUSE	Igkv4-86	Immunoglobulin kappa variable 4-86	17.0604	NA	N	N	NA	NA	NA	NA	NA	NA	NA	NA	NA	1	1	0.0707965	17.0604	NA	NA	NA	NA	NA	NA	NA	NA	NA	NA	NA	NA	NA	NA	NA	NA	NA	NA	NA	NA	NA	NA	NA	NA	NA	NA	NA	NA	NA
A0A075B5M7	A0A075B5M7_MOUSE	Igkv5-39	Immunoglobulin kappa variable 5-39	17.6186	20.0086	Y	Y	3	3	0.473684	3	4	0.473684	NA	NA	NA	1	1	0.315789	18.9775	16.2596	NA	NA	NA	NA	18.8377	19.2081	19.2671	20.0883	19.3948	19.9699	20.0287	20.8069	20.2446	20.5611	20.1227	18.3136	19.0037	19.3155	19.7986	20.074	20.0029	20.5509	20.0609	20.488	19.9576	20.5138	19.3153	19.4655
A0A075B5N9	A0A075B5N9_MOUSE	Igkv3-7	Immunoglobulin kappa variable 3-7	17.6713	17.8214	Y	N	1	1	0.181818	1	1	0.181818	1	1	0.181818	1	1	0.181818	18.0289	17.3503	17.9814	17.661	19.0927	15.9138	NA	NA	16.6093	17.6444	NA	17.7831	17.958	16.4022	NA	17.6005	NA	14.5219	NA	NA	16.7804	17.4754	17.2578	NA	17.5525	18.3836	NA	18.1026	15.4482	NA
A0A075B5P3;A0A0A6YVP0	A0A075B5P3_MOUSE;A0A0A6YVP0_MOUSE	Ighg2b	Immunoglobulin heavy constant gamma 2B (Fragment)	18.0284	20.2007	Y	Y	2	2	0.151786	1	1	0.0952381	1	1	0.0952381	1	1	0.0952381	18.3447	18.4017	17.339	NA	NA	NA	19.2334	19.283	19.4625	19.7478	20.6804	20.122	20.3222	20.3094	19.2811	20.4108	20.8635	19.1023	19.2521	19.4682	19.7374	19.8097	19.9839	19.9072	19.76	19.7918	19.3104	20.5243	19.3227	19.3826
A0A075B5P3;A0A0A6YVP0;A0A0A6YY53;F6TQW2	A0A075B5P3_MOUSE;A0A0A6YVP0_MOUSE;A0A0A6YY53_MOUSE;F6TQW2_MOUSE	Ighg2b;Ighg2c	Immunoglobulin heavy constant gamma 2B (Fragment)	18.6532	20.6476	Y	Y	1	2	0.151786	1	2	0.0952381	1	2	0.0952381	1	2	0.0952381	19.3571	19.165	19.7399	17.6869	19.0727	16.8976	20.1269	19.8477	20.4867	20.6817	NA	20.5606	20.6498	19.4634	NA	20.1365	17.3658	20.2616	20.3778	20.3188	20.7597	20.8626	20.8033	20.9106	20.8067	20.0864	NA	21.0868	19.8031	20.5733
A0A075B5P4;A0A0A6YWR2	A0A075B5P4_MOUSE;A0A0A6YWR2_MOUSE	Ighg1	Ig gamma-1 chain C region secreted form (Fragment)	17.6741	17.9516	Y	Y	2	2	0.12037	2	2	0.12037	1	1	0.0524691	1	1	0.0524691	18.5451	18.4735	17.9266	16.8752	18.4785	15.7454	15.1806	14.9379	15.318	16.4962	NA	17.3448	17.786	17.686	NA	17.0782	17.9453	13.8638	14.8668	15.1455	16.9762	17.3556	17.1068	18.0364	17.489	15.8164	NA	17.9655	14.9146	15.2883
A0A075B5P5;A0A1Y7VJN6	A0A075B5P5_MOUSE;A0A1Y7VJN6_MOUSE	Ighg3	Immunoglobulin heavy constant gamma 3 (Fragment)	22.2134	20.1766	Y	Y	8	10	0.281818	6	6	0.212121	7	8	0.251515	7	7	0.251515	21.6235	20.922	22.6405	21.3545	24.1993	22.5406	19.6146	20.023	20.5483	20.263	20.7352	20.4451	20.139	20.7663	20.7915	20.2778	20.2519	19.786	19.1166	20.0483	20.1057	20.408	19.9881	20.1885	20.2126	20.2316	20.6483	20.0381	20.4903	20.3091
A0A075B5S9;A0A0A6YWH6;A0A0B4J1J4;A0A0B4J1J5	A0A075B5S9_MOUSE;A0A0A6YWH6_MOUSE;A0A0B4J1J4_MOUSE;A0A0B4J1J5_MOUSE	Ighv9-2;Ighv9-3;Ighv9-4	Immunoglobulin heavy variable 9-4	15.9313	15.6977	N	N	NA	NA	NA	1	1	0.112245	NA	NA	NA	1	1	0.112245	15.5399	16.595	15.6589	NA	NA	NA	NA	15.3999	NA	14.6826	NA	15.3178	16.8558	16.9111	15.9545	15.092	14.7127	NA	NA	NA	NA	NA	NA	17.0847	16.4013	16.4254	15.1577	13.6876	14.8567	NA
A0A075B5T3	A0A075B5T3_MOUSE	Ighv6-6	Immunoglobulin heavy variable 6-6 (Fragment)	20.0437	17.2154	N	N	2	2	0.168067	2	2	0.168067	NA	NA	NA	2	2	0.210084	19.6533	19.9304	20.5474	NA	NA	NA	NA	NA	NA	NA	NA	16.1468	17.4423	NA	17.894	18.585	NA	NA	NA	NA	15.8281	NA	NA	17.2012	15.5847	16.7604	19.0807	15.0749	NA	NA
A0A075B5V1	A0A075B5V1_MOUSE	Ighv1-31	Immunoglobulin heavy variable 1-31	17.8546	18.8008	Y	Y	1	1	0.132653	1	1	0.132653	2	2	0.234694	3	3	0.377551	17.1473	17.9066	17.8048	18.166	19.9945	16.1085	18.2519	18.5172	18.6221	18.4912	18.5021	18.8786	18.5494	19.1407	NA	18.5185	17.5796	17.6389	18.1514	18.2417	18.6637	19.0206	18.7467	19.3484	19.233	18.2933	NA	17.6711	18.2458	18.6638
A0A075B663;A0A075B664	A0A075B663_MOUSE;A0A075B664_MOUSE	Iglv1;Iglv2	Immunoglobulin lambda variable 1 (Fragment)	19.1621	NA	N	N	NA	NA	NA	NA	NA	NA	1	1	0.0769231	1	1	0.0769231	18.659	NA	19.7038	NA	20.1663	18.1194	NA	NA	NA	NA	NA	NA	NA	NA	NA	NA	NA	NA	NA	NA	NA	NA	NA	NA	NA	NA	NA	NA	NA	NA
A0A075B6A3;A0A0A6YXW6	A0A075B6A3_MOUSE;A0A0A6YXW6_MOUSE	Igha	Immunoglobulin heavy constant alpha (Fragment)	15.6667	18.9435	Y	Y	7	7	0.296512	7	8	0.357558	NA	NA	NA	1	1	0.0465116	12.9054	16.6715	17.4233	NA	NA	NA	17.8444	18.8339	18.2146	18.2519	NA	18.7522	19.5729	19.4669	19.9435	18.9848	20.4832	18.0752	17.2049	17.4196	18.4962	18.2686	19.1585	19.3313	19.3611	20.0934	20.4024	19.6122	18.0275	19.0929
A0A087WQ28	A0A087WQ28_MOUSE	2410004B18Rik	RIKEN cDNA 2410004B18 gene (Fragment)	15.8276	16.1522	N	N	2	2	0.373494	NA	NA	NA	NA	NA	NA	1	1	0.373494	16.3653	15.2898	NA	NA	NA	NA	NA	NA	NA	NA	NA	NA	NA	NA	NA	NA	NA	NA	NA	NA	NA	NA	NA	NA	NA	NA	NA	NA	NA	NA
A0A087WQS0;A0A1D5RM59;E9Q0S6	A0A087WQS0_MOUSE;A0A1D5RM59_MOUSE;E9Q0S6_MOUSE	Tns1	Tensin 1	20.0049	18.9073	Y	N	43	55	0.378682	1	1	0.312266	NA	NA	NA	8	8	0.0830209	20.0726	20.3119	19.6302	NA	NA	NA	17.4084	16.8958	17.9702	16.7444	NA	15.6179	15.6284	NA	NA	15.0712	NA	18.5707	17.9163	18.0234	17.5208	17.3328	15.7678	16.027	16.1307	NA	NA	NA	18.8838	18.148
A0A087WR45;Q3UKG2	A0A087WR45_MOUSE;Q3UKG2_MOUSE	Prob1	Proline-rich basic protein 1	16.3992	18.0983	Y	N	7	7	0.112871	3	3	0.0326733	NA	NA	NA	1	1	0.0158416	17.3189	15.4795	NA	NA	NA	NA	15.6413	NA	18.3756	18.2828	NA	17.6579	NA	NA	17.659	15.4263	NA	18.6413	16.6185	NA	17.3159	17.9235	17.4748	NA	NA	NA	NA	16.0724	18.0245	17.4585
A0A087WS16;E9PWQ3;J3QQ16	A0A087WS16_MOUSE;E9PWQ3_MOUSE;J3QQ16_MOUSE	Col6a3	Collagen, type VI, alpha 3	21.0514	20.5189	Y	N	87	115	0.384759	NA	NA	NA	29	30	0.151662	43	45	0.240941	20.8381	20.7919	20.4086	21.5703	21.2675	21.4321	NA	NA	NA	NA	NA	NA	NA	NA	NA	NA	NA	NA	NA	NA	NA	NA	NA	NA	NA	NA	NA	NA	NA	NA
A0A087WSK5;A0A0R4J078	A0A087WSK5_MOUSE;A0A0R4J078_MOUSE	Ubxn4	UBX domain-containing protein 4 (Fragment)	16.7117	18.1758	Y	N	1	1	0.159091	1	1	0.159091	1	1	0.159091	1	1	0.159091	NA	NA	17.7778	16.5352	15.8221	NA	15.5423	19.2354	19.8085	18.9573	16.7398	NA	17.3923	19.081	18.3866	16.9035	17.1479	16.7489	NA	NA	NA	NA	NA	NA	16.3854	18.1021	16.9536	NA	18.0799	20.0295
A0A0A0MQC1	A0A0A0MQC1_MOUSE	Ighv3-5	Immunoglobulin heavy variable 3-5	17.5547	17.3861	N	N	1	1	0.131313	1	1	0.131313	NA	NA	NA	1	1	0.131313	17.4509	NA	17.6586	NA	NA	NA	17.1702	17.0766	NA	NA	NA	16.703	NA	NA	NA	NA	NA	NA	NA	17.0521	17.5942	17.9072	17.8942	18.3765	17.6745	15.8045	NA	17.2317	NA	NA
A0A0A6YW07;Q80ZJ2;Q924B0	A0A0A6YW07_MOUSE;Q80ZJ2_MOUSE;Q924B0_MOUSE	Impa1	Inositol-1-monophosphatase	19.0926	18.8014	Y	N	1	1	0.110577	1	1	0.110577	1	1	0.110577	1	1	0.110577	19.5871	18.5303	20.5231	17.4659	19.3269	19.1221	NA	NA	NA	NA	NA	16.0479	NA	NA	NA	16.7331	NA	15.1917	14.7378	NA	NA	NA	NA	NA	NA	14.6841	NA	17.4913	NA	NA
A0A0A6YX73;Q8K1M3	A0A0A6YX73_MOUSE;Q8K1M3_MOUSE	Prkar2a	cAMP-dependent protein kinase type II-alpha regulatory subunit	19.3959	18.6132	Y	Y	2	4	0.0710526	2	3	0.0710526	1	2	0.0289474	1	1	0.0421053	NA	19.1601	19.7791	21.2458	17.3988	NA	18.659	17.5168	15.4733	19.2307	18.5382	17.5234	17.4683	17.3929	NA	17.352	NA	19.4071	18.6675	19.1601	18.5369	17.2317	17.438	19.2231	17.7519	17.061	NA	19.0376	17.5131	17.7367
A0A0A6YY53;F6TQW2	A0A0A6YY53_MOUSE;F6TQW2_MOUSE	Ighg2c	Immunoglobulin heavy constant gamma 2C (Fragment)	18.9527	21.4022	Y	Y	7	9	0.313433	7	9	0.313433	1	1	0.0238806	2	2	0.0597015	19.3093	NA	18.5962	NA	NA	NA	21.3724	21.5448	21.628	21.8696	21.8087	21.5295	21.2864	21.7455	21.4616	20.4511	20.4031	21.3908	21.081	21.3885	21.8701	22.0194	21.3003	21.5055	21.7311	20.9629	21.8063	20.4415	21.4259	22.0309
A0A0A6YYE7;A0A0B4J1I4;A0A0B4J1I9	A0A0A6YYE7_MOUSE;A0A0B4J1I4_MOUSE;A0A0B4J1I9_MOUSE	Igkv4-55;Igkv4-57;Igkv4-72	Immunoglobulin kappa variable 4-57 (Fragment)	16.2143	NA	N	N	NA	NA	NA	NA	NA	NA	1	1	0.136752	1	1	0.136752	16.2968	14.9381	NA	NA	17.4079	NA	NA	NA	NA	NA	NA	NA	NA	NA	NA	NA	NA	NA	NA	NA	NA	NA	NA	NA	NA	NA	NA	NA	NA	NA
A0A0G2JDV3	GBP6_MOUSE	Gbp6	Guanylate-binding protein 6	17.5396	18.9705	Y	N	7	9	0.152209	5	5	0.12766	NA	NA	NA	2	2	0.0294599	17.7805	17.5776	17.2608	NA	NA	NA	18.291	18.2813	17.5524	17.4298	NA	16.8969	NA	NA	NA	NA	17.4329	18.5108	18.5968	18.182	17.5875	17.0321	16.9827	NA	NA	NA	NA	NA	17.5488	18.2364
A0A0G2JE99	A0A0G2JE99_MOUSE	Iglc1	Immunoglobulin lambda constant 1 (Fragment)	19.4097	19.2512	Y	Y	1	1	0.160377	2	2	0.273585	1	1	0.160377	1	1	0.160377	18.7744	18.6179	19.541	19.7277	20.5957	19.2016	18.8113	18.3595	18.4182	19.2475	19.619	20.0624	19.9993	19.7619	NA	20.3159	19.9717	17.8265	18.4656	19.4305	19.3427	19.2435	19.658	19.6388	19.3892	19.5544	19.2765	20.2788	19.6346	18.4375
A0A0G2JFH2	A0A0G2JFH2_MOUSE	Map4	Microtubule-associated protein (Fragment)	18.3972	19.6442	Y	Y	24	25	0.26787	21	23	0.237335	1	1	0.0111034	6	6	0.0798057	17.9598	18.7729	18.4589	NA	NA	NA	19.6974	19.4426	19.6369	19.8624	19.4672	19.5812	19.5595	20.2123	21.1376	19.0658	19.0051	20.261	20.1861	19.9184	19.7327	19.8738	19.9618	19.7436	20.5378	21.34	19.7663	18.7088	20.0863	19.2477
A0A0J9YKD4	A0A0J9YKD4_MOUSE	Ckm	Creatine kinase	18.0433	18.3661	Y	N	1	1	0.0512821	1	1	0.0512821	1	1	0.0512821	1	1	0.0512821	17.4162	16.925	15.5769	23.6122	NA	16.6863	NA	NA	NA	NA	NA	NA	13.5356	14.7558	NA	NA	14.1443	NA	NA	NA	NA	NA	NA	14.6441	NA	NA	NA	13.1187	NA	NA
A0A0J9YTR2	A0A0J9YTR2_MOUSE	0610012G03Rik	RIKEN cDNA 0610012G03 gene	16.3238	17.2094	N	N	3	4	0.368421	3	5	0.273684	NA	NA	NA	1	1	0.126316	16.3515	NA	16.2961	NA	NA	NA	19.0095	19.1566	18.9608	18.3593	17.8479	17.4829	17.7829	17.4917	NA	17.5262	NA	19.4077	19.236	18.5692	17.4251	18.2137	17.711	18.1608	17.9482	17.5221	18.7114	NA	19.2929	18.007
A0A0N4SVS6	A0A0N4SVS6_MOUSE	Cnbp	CCHC-type zinc finger nucleic acid-binding protein	21.2862	21.7155	Y	Y	1	2	0.0818713	1	1	0.0818713	1	1	0.0818713	1	1	0.0818713	21.1152	21.2272	21.0242	21.4772	20.9655	21.9078	21.0829	21.5587	21.6001	21.8979	22.4106	22.4879	22.686	22.3952	22.5869	22.2605	23.0602	20.6623	21.6026	21.8078	22.1829	22.2825	22.8007	22.8182	22.2759	21.8001	23.1233	23.0406	20.7035	21.1134
A0A0R4J038;D3YTY9	A0A0R4J038_MOUSE;D3YTY9_MOUSE	Kng1	Kininogen-1	16.5572	NA	N	N	1	1	0.0287443	1	1	0.0287443	NA	NA	NA	1	1	0.0287443	16.6337	16.4806	NA	NA	NA	NA	NA	NA	NA	NA	NA	NA	NA	NA	NA	NA	NA	NA	NA	NA	NA	NA	NA	NA	NA	NA	NA	NA	NA	NA
A0A0R4J050;A0A1L1SRC1;A0A1L1SRW7;A0A1L1SS90	A0A0R4J050_MOUSE;A0A1L1SRC1_MOUSE;A0A1L1SRW7_MOUSE;A0A1L1SS90_MOUSE	Acy1	N-acyl-aliphatic-L-amino acid amidohydrolase	16.6584	18.3196	Y	N	2	2	0.0833333	2	2	0.0833333	NA	NA	NA	1	1	0.0539216	NA	16.6584	NA	NA	NA	NA	16.6027	16.348	NA	15.6511	NA	17.9297	18.4468	18.4223	NA	16.0204	NA	NA	NA	16.4245	17.2542	16.8835	18.8846	18.8423	15.9205	17.0715	NA	19.3416	NA	NA
A0A0R4J083	A0A0R4J083_MOUSE	Acadl	Long-chain specific acyl-CoA dehydrogenase, mitochondrial	27.6913	26.5491	Y	Y	3	4	0.0209302	3	4	0.0209302	3	4	0.0209302	2	2	0.0186047	29.0122	23.024	29.2327	29.121	29.3458	26.4122	26.9417	27.9115	26.3537	27.6881	25.7724	28.3675	28.1516	28.0946	21.4656	27.8118	28.349	26.4783	25.7797	23.8839	24.7167	26.1624	20.3362	22.7364	27.9991	27.7168	23.5766	29.6845	26.7776	26.9453
A0A0R4J094	A0A0R4J094_MOUSE	Fahd2a	Fumarylacetoacetate hydrolase domain-containing 2A	22.5481	21.0667	Y	Y	13	22	0.555911	12	19	0.533546	10	14	0.530351	11	18	0.501597	22.2836	22.4215	22.8003	22.3545	22.6971	22.7313	20.4846	20.6911	19.9013	20.5453	21.2838	21.3907	21.4636	21.0632	20.9085	20.6258	21.2928	20.0516	20.0654	20.1977	20.6811	20.6644	21.4839	21.1316	21.2217	20.5478	21.3237	22.054	20.3657	20.2787
A0A0R4J0I1	A0A0R4J0I1_MOUSE	Serpina3k	Serine protease inhibitor A3K	22.2102	22.3086	Y	Y	4	6	0.119617	4	5	0.119617	4	4	0.119617	4	5	0.119617	22.0941	22.2406	23.9958	21.0442	23.1491	20.7376	20.6178	21.6264	21.2516	21.8261	22.5579	22.2449	22.4279	22.5912	21.1921	20.5478	23.4365	19.8462	20.5011	20.9988	21.6401	21.8723	22.1715	22.4823	22.24	21.4319	21.1136	23.1094	19.8873	20.9907
A0A0R4J140;Z4YLI8	A0A0R4J140_MOUSE;Z4YLI8_MOUSE	Cluh	Clustered mitochondria protein homolog	21.5955	20.9477	Y	Y	2	2	0.0273466	2	2	0.0273466	1	1	0.0103474	2	2	0.0273466	21.4117	21.5397	21.4797	21.4984	21.7769	21.8667	21.5788	21.3095	21.0081	20.8552	21.07	21.039	21.3502	21.259	21.7722	21.1238	21.6062	21.471	21.5447	21.1675	20.8134	20.984	20.9946	20.8703	21.0249	21.5769	21.4649	21.2466	21.2066	20.9069
A0A0R4J174	A0A0R4J174_MOUSE	Ecsit	Evolutionarily conserved signaling intermediate in Toll pathway, mitochondrial	18.8805	18.5798	N	Y	2	4	0.0344828	2	3	0.0344828	1	1	0.0344828	1	2	0.0344828	19.3684	NA	19.8483	NA	17.4246	NA	21.5071	21.5862	21.4045	20.5922	19.479	19.6677	19.8403	18.4406	NA	17.7381	NA	21.2273	18.5224	16.001	NA	15.9759	NA	NA	19.8676	18.637	NA	15.882	21.2902	21.0138
A0A0R4J1L2;D3Z7N2;F6ZFU0	A0A0R4J1L2_MOUSE;D3Z7N2_MOUSE;F6ZFU0_MOUSE	Eef1d	Elongation factor 1-delta	18.1584	NA	N	N	NA	NA	NA	NA	NA	NA	1	1	0.0817121	1	1	0.0817121	17.1855	16.0425	16.9641	NA	20.2452	20.3548	NA	NA	NA	NA	NA	NA	NA	NA	NA	NA	NA	NA	NA	NA	NA	NA	NA	NA	NA	NA	NA	NA	NA	NA
A0A0R4J1R7	A0A0R4J1R7_MOUSE	Pcbd2	4a-hydroxytetrahydrobiopterin dehydratase	19.1553	18.6385	Y	N	1	1	0.194175	NA	NA	NA	1	1	0.194175	1	1	0.194175	18.57	19.1267	18.9186	19.0527	19.7407	19.5233	NA	NA	NA	NA	NA	NA	NA	NA	NA	NA	NA	NA	NA	NA	NA	NA	NA	NA	NA	NA	NA	NA	NA	NA
A0A0R4J1T1;Z4YJR7	A0A0R4J1T1_MOUSE;Z4YJR7_MOUSE	Sorbs2	Sorbin and SH3 domain-containing protein 2 (Fragment)	17.667	18.047	Y	Y	4	4	0.0573192	2	2	0.0352734	NA	NA	NA	2	2	0.0352734	18.3004	17.7802	16.9203	NA	NA	NA	18.2222	NA	15.8457	16.1543	NA	14.9576	15.6355	NA	NA	16.0869	NA	19.3238	17.865	16.2589	16.683	16.5567	14.9095	NA	16.1839	16.3289	NA	16.4175	19.8301	18.4583
A0A0U1RNF2;A2RTH5	A0A0U1RNF2_MOUSE;A2RTH5_MOUSE	Lcmt1	Leucine carboxyl methyltransferase 1	19.407	19.2818	N	Y	NA	NA	NA	6	6	0.183735	4	4	0.126506	5	5	0.150602	18.7166	19.6506	18.6993	20.0979	19.8331	19.4448	19.1819	NA	19.4387	18.9151	21.6859	19.9295	19.424	19.4038	19.9664	18.602	20.3688	20.2183	19.459	17.2	18.3168	17.927	19.3802	19.7514	19.1072	18.6205	NA	20.2104	19.1268	19.1089
A0A0U1RNT4;J3QPY0	A0A0U1RNT4_MOUSE;J3QPY0_MOUSE	1600014C10Rik	RIKEN cDNA 1600014C10 gene	17.1709	19.9751	Y	N	3	4	0.228916	1	1	0.108434	1	1	0.108434	1	1	0.108434	17.1004	18.3994	17.4999	18.0146	17.6895	14.3215	20.671	20.5448	20.372	19.7418	NA	18.9918	18.2746	18.6423	NA	NA	18.3171	20.7753	20.5041	20.3836	19.8588	19.4081	18.903	18.0023	18.8919	16.0012	NA	15.6579	20.4769	20.5575
A0A0U1RQ16	A0A0U1RQ16_MOUSE	Irgc1	Immunity-related GTPase family, cinema 1 (Fragment)	17.9932	NA	N	N	1	1	0.109756	NA	NA	NA	NA	NA	NA	1	1	0.109756	18.51	16.9961	18.4733	NA	NA	NA	NA	NA	NA	NA	NA	NA	NA	NA	NA	NA	NA	NA	NA	NA	NA	NA	NA	NA	NA	NA	NA	NA	NA	NA
A0A140LHH8;A0A1L1SS37;E9Q8T1	A0A140LHH8_MOUSE;A0A1L1SS37_MOUSE;E9Q8T1_MOUSE	Tacc2	Transforming acidic coiled-coil-containing protein 2 (Fragment)	19.0585	NA	N	N	NA	NA	NA	NA	NA	NA	7	9	0.054716	21	22	0.218343	19.4214	20.0771	19.1163	18.5866	18.1645	18.9854	NA	NA	NA	NA	NA	NA	NA	NA	NA	NA	NA	NA	NA	NA	NA	NA	NA	NA	NA	NA	NA	NA	NA	NA
A0A140LJ91	A0A140LJ91_MOUSE	Zfp568	Zinc finger protein 568 (Fragment)	16.09	NA	N	N	1	1	0.0687023	NA	NA	NA	NA	NA	NA	1	1	0.0687023	NA	16.09	NA	NA	NA	NA	NA	NA	NA	NA	NA	NA	NA	NA	NA	NA	NA	NA	NA	NA	NA	NA	NA	NA	NA	NA	NA	NA	NA	NA
A0A140T8M5	A0A140T8M5_MOUSE	Igkv6-15	Immunoglobulin kappa variable 6-15 (Fragment)	18.0844	18.7015	Y	Y	2	2	0.286957	2	2	0.208696	1	1	0.0782609	1	1	0.0782609	16.005	19.1312	17.8615	NA	18.8966	18.5276	18.4268	18.0333	18.402	18.3625	18.6428	19.3244	18.8106	18.8891	NA	18.3068	16.7844	NA	14.7705	17.2544	18.7571	18.6592	19.0268	18.7779	18.904	18.7803	NA	18.1967	16.8767	18.5281
A0A140T8N9	A0A140T8N9_MOUSE	Igkv6-32	Immunoglobulin kappa variable 6-32 (Fragment)	15.2254	NA	N	N	1	1	0.130435	NA	NA	NA	NA	NA	NA	1	1	0.0782609	15.2254	NA	NA	NA	NA	NA	NA	NA	NA	NA	NA	NA	NA	NA	NA	NA	NA	NA	NA	NA	NA	NA	NA	NA	NA	NA	NA	NA	NA	NA
A0A1B0GRV0	A0A1B0GRV0_MOUSE	Bpnt1	3'(2'),5'-bisphosphate nucleotidase 1	18.4055	18.3174	Y	N	3	4	0.111455	2	3	0.111455	3	4	0.111455	2	3	0.111455	18.925	18.9304	18.8044	18.5716	17.6908	17.5106	17.4177	NA	18.0156	NA	15.7558	18.2065	19.019	19.2584	NA	18.2806	19.4743	NA	NA	NA	17.2315	17.5495	17.3469	18.1099	17.2542	18.72	NA	14.8924	NA	18.3783
A0A1L1SSA0	A0A1L1SSA0_MOUSE	Endod1	Endonuclease domain-containing 1 protein	18.7742	NA	N	N	NA	NA	NA	1	1	0.0961538	NA	NA	NA	1	1	0.0961538	17.872	19.8021	18.6486	NA	NA	NA	NA	NA	NA	NA	NA	NA	NA	NA	NA	NA	NA	NA	NA	NA	NA	NA	NA	NA	NA	NA	NA	NA	NA	NA
A0A1L1SSD5;E9Q6S2	A0A1L1SSD5_MOUSE;E9Q6S2_MOUSE	Olfr1458	Olfactory receptor	19.084	NA	N	N	1	1	0.0325733	1	1	0.0325733	NA	NA	NA	1	1	0.0325733	19.1651	18.9885	19.0985	NA	NA	NA	NA	NA	NA	NA	NA	NA	NA	NA	NA	NA	NA	NA	NA	NA	NA	NA	NA	NA	NA	NA	NA	NA	NA	NA
A0A1L1SSF8	A0A1L1SSF8_MOUSE	4931406C07Rik	RIKEN cDNA 4931406C07 gene	17.9544	18.4406	Y	N	7	7	0.400709	6	6	0.319149	1	1	0.0567376	3	3	0.170213	17.5569	19.0447	17.7813	17.3774	17.4451	18.5213	16.7858	17.3051	17.6309	17.9106	NA	18.7121	18.1201	19.6401	NA	16.9278	19.2406	NA	16.8688	17.6882	17.8444	18.0309	18.7636	18.5367	17.994	17.2752	NA	19.4099	NA	NA
A0A1L1ST86	A0A1L1ST86_MOUSE	4931406C07Rik	RIKEN cDNA 4931406C07 gene	17.4193	18.8344	Y	N	1	1	0.142857	1	1	0.142857	1	1	0.142857	1	1	0.142857	17.8489	18.7205	18.5157	16.0888	NA	15.9226	17.6025	19.0712	NA	17.8952	NA	18.5562	18.6686	19.3148	NA	NA	20.121	NA	NA	NA	17.6965	18.1718	19.0985	19.3994	19.1455	NA	NA	19.3536	NA	NA
A0A1W2P7G5;A0A1W2P7J1;E9Q3H6	A0A1W2P7G5_MOUSE;A0A1W2P7J1_MOUSE;E9Q3H6_MOUSE	Coq10a	Coenzyme Q10A	22.2318	NA	N	N	NA	NA	NA	NA	NA	NA	6	7	0.267281	6	8	0.313364	21.9833	22.439	22.8352	21.9002	21.9243	22.3086	NA	NA	NA	NA	NA	NA	NA	NA	NA	NA	NA	NA	NA	NA	NA	NA	NA	NA	NA	NA	NA	NA	NA	NA
A0A1Y7VMN0;F8VPK5	A0A1Y7VMN0_MOUSE;F8VPK5_MOUSE	Rock2	Rho-associated protein kinase 2 (Fragment)	18.4202	19.1144	Y	Y	1	1	0.0117729	1	1	0.0117729	1	1	0.0117729	1	1	0.0117729	18.239	18.3723	19.0605	17.8209	18.6745	18.3541	20.6257	19.9517	19.7843	19.3504	19.2083	18.9227	18.9552	17.9742	18.8113	18.5253	18.479	20.2795	20.2906	20.0736	19.8228	19.5649	18.9278	18.4703	18.2414	17.8374	18.3223	18.5708	20.5052	20.1109
A0A286YCV9;E9Q4K7	A0A286YCV9_MOUSE;E9Q4K7_MOUSE	Kif13b	Kinesin family member 13B	17.2721	17.8639	Y	Y	12	13	0.110449	5	6	0.0433135	2	2	0.0157011	2	2	0.0157011	17.7911	NA	16.779	17.1551	17.3631	NA	18.6082	16.8495	17.9182	16.7076	17.8753	17.1427	NA	17.6624	17.2975	18.3128	16.2367	18.5392	18.571	18.1765	18.0026	17.855	17.5999	17.4102	18.9349	18.2015	NA	15.0112	17.0547	19.7006
A0A286YDI8;G3X972	A0A286YDI8_MOUSE;G3X972_MOUSE	Sec24c	Sec24-related gene family, member C (S. cerevisiae)	18.6565	19.9656	Y	Y	21	21	0.280392	19	21	0.25098	1	1	0.0147059	5	5	0.0754902	19.0131	19.1175	19.2685	18.3335	17.6512	18.5551	20.4548	20.0792	20.0159	19.7486	20.3556	20.1391	20.7996	21.9131	21.429	19.3714	16.429	20.167	20.4857	19.8301	19.7794	19.7219	19.8318	20.6134	21.6569	21.5595	19.4958	16.454	20.5253	20.5243
A0A2I3BQE1;A0A2I3BRQ1;A2AS37	A0A2I3BQE1_MOUSE;A0A2I3BRQ1_MOUSE;A2AS37_MOUSE	AI182371	Expressed sequence AI182371	17.6291	15.7818	N	N	NA	NA	NA	2	2	0.0655271	1	1	0.02849	1	1	0.037037	16.5461	18.0973	NA	NA	18.2438	NA	NA	15.9847	13.6547	14.768	16.7609	17.1318	15.852	15.5801	NA	NA	17.5504	NA	NA	NA	NA	NA	16.3531	15.6167	NA	NA	NA	16.5312	NA	NA
A0A2R8VHF9;A0A338P6K2;E9QPE7	A0A2R8VHF9_MOUSE;A0A338P6K2_MOUSE;E9QPE7_MOUSE	Myh11	Myosin-11	17.3846	NA	N	N	NA	NA	NA	NA	NA	NA	1	1	0.00773994	1	1	0.00773994	NA	NA	18.0481	16.9047	17.2011	NA	NA	NA	NA	NA	NA	NA	NA	NA	NA	NA	NA	NA	NA	NA	NA	NA	NA	NA	NA	NA	NA	NA	NA	NA
A0A2R8VHL8;A0A2R8VHP9;A0A2R8VHY9;A0A2R8VHZ0;A0A2R8VI92;A0A2R8VJY1;A0A2R8VKF0;Q3TT81	A0A2R8VHL8_MOUSE;A0A2R8VHP9_MOUSE;A0A2R8VHY9_MOUSE;A0A2R8VHZ0_MOUSE;A0A2R8VI92_MOUSE;A0A2R8VJY1_MOUSE;A0A2R8VKF0_MOUSE;Q3TT81_MOUSE	Pcbp2	Poly(rC)-binding protein 2 (Fragment)	16.1256	18.1851	N	N	1	1	0.128889	1	1	0.128889	NA	NA	NA	1	1	0.128889	17.0471	16.6468	14.6828	NA	NA	NA	NA	NA	NA	NA	NA	NA	NA	NA	18.3266	NA	NA	NA	NA	NA	NA	NA	NA	NA	NA	NA	14.973	NA	NA	NA
A0A2R8VI07;A0A2R8VK72;Q8C6B0;Q9D7S5	A0A2R8VI07_MOUSE;A0A2R8VK72_MOUSE;Q8C6B0_MOUSE;Q9D7S5_MOUSE	Mettl7a1	Methyltransferase-like 7A1 (Fragment)	17.3825	NA	N	N	NA	NA	NA	NA	NA	NA	NA	NA	NA	1	1	0.146597	17.0639	NA	17.701	NA	NA	NA	NA	NA	NA	NA	NA	NA	NA	NA	NA	NA	NA	NA	NA	NA	NA	NA	NA	NA	NA	NA	NA	NA	NA	NA
A0A2R8VI94;A0A2R8W6P0;D3Z187	A0A2R8VI94_MOUSE;A0A2R8W6P0_MOUSE;D3Z187_MOUSE	Cd47	Leukocyte surface antigen CD47	15.1545	NA	N	N	NA	NA	NA	NA	NA	NA	NA	NA	NA	1	1	0.0611511	NA	15.1545	NA	NA	NA	NA	NA	NA	NA	NA	NA	NA	NA	NA	NA	NA	NA	NA	NA	NA	NA	NA	NA	NA	NA	NA	NA	NA	NA	NA
A0A2R8VJW0	A0A2R8VJW0_MOUSE	Aco2	Aconitate hydratase, mitochondrial (Fragment)	17.6284	18.5159	N	N	1	2	0.16129	1	2	0.16129	1	1	0.16129	1	2	0.16129	18.36	19.4598	19.0152	16.8054	15.3443	16.7859	NA	17.8975	NA	17.9866	NA	17.7417	NA	17.9043	NA	17.4602	19.606	17.3426	17.7567	18.0816	18.6147	18.3379	19.5279	19.7765	18.8141	18.5225	NA	19.443	17.4958	17.1731
A0A338P6S8;A0A338P6W9;E9Q8E3;Q59IW5;Q59IW6;Q59IW7;Q59IW9	A0A338P6S8_MOUSE;A0A338P6W9_MOUSE;E9Q8E3_MOUSE;Q59IW5_MOUSE;Q59IW6_MOUSE;Q59IW7_MOUSE;Q59IW9_MOUSE	Abi3bp	ABI family member 3-binding protein	17.3138	17.1363	N	N	NA	NA	NA	1	1	0.00671961	NA	NA	NA	1	1	0.00794136	15.7811	18.4475	17.7128	NA	NA	NA	NA	NA	NA	NA	NA	16.7076	NA	NA	NA	NA	NA	NA	NA	NA	NA	NA	NA	NA	NA	17.4301	NA	NA	NA	NA
A0A338P776	A0A338P776_MOUSE	Atp5o	ATP synthase subunit O, mitochondrial (Fragment)	26.5699	25.5792	Y	Y	3	4	0.458716	3	4	0.458716	NA	NA	NA	4	5	0.522936	26.1977	26.6099	26.902	NA	NA	NA	28.5288	28.072	28.7244	27.8094	27.5514	26.7469	26.2914	25.1586	24.8847	22.654	19.0429	28.4904	28.7014	28.5141	27.9812	27.8894	27.1779	27.1428	26.9233	25.3826	24.2965	19.6657	28.421	28.7083
A0A338P776;F7D3P8	A0A338P776_MOUSE;F7D3P8_MOUSE	Atp5o	ATP synthase subunit O, mitochondrial (Fragment)	25.0262	24.7748	N	Y	2	2	0.458716	2	2	0.458716	NA	NA	NA	2	2	0.522936	24.7951	24.7896	25.4938	NA	NA	NA	27.5288	27.105	27.4593	26.1032	24.0785	25.5239	25.0052	23.9362	23.4494	21.2275	NA	27.1304	27.6895	28.0151	27.278	26.4888	26.0052	25.8792	25.3426	24.3867	22.4618	18.6936	27.1524	27.5006
A0A338P7G3	A0A338P7G3_MOUSE	Atp5o	ATP synthase peripheral stalk subunit OSCP (Fragment)	25.8191	25.4958	N	N	5	6	0.840426	4	5	0.744681	NA	NA	NA	4	4	0.744681	25.5835	26.0225	25.8511	NA	NA	NA	28.7018	28.994	28.5979	27.8552	27.0272	26.5934	26.1689	26.5326	22.3808	22.3047	NA	28.4677	28.6349	28.4388	27.9061	27.7727	27.3188	27.3633	26.9788	25.7249	23.4215	NA	28.4917	28.8996
A0A338P7G3;F7D3P8	A0A338P7G3_MOUSE;F7D3P8_MOUSE	Atp5o	ATP synthase peripheral stalk subunit OSCP (Fragment)	20.7793	22.4387	N	Y	1	2	0.840426	1	2	0.744681	NA	NA	NA	1	2	0.744681	21.6955	19.7731	20.8693	NA	NA	NA	24.0997	24.0505	24.5187	24.0569	22.7724	23.4716	22.983	21.1605	NA	20.4084	NA	25.1304	24.5256	23.3252	23.6955	22.9728	18.9943	22.8626	21.3349	22.6165	NA	17.1639	24.9938	24.9434
A0A3B2W479	A0A3B2W479_MOUSE	Sod2	Superoxide dismutase [Mn], mitochondrial (Fragment)	15.8797	16.5098	N	N	1	2	0.5	NA	NA	NA	NA	NA	NA	1	1	0.5	16.144	15.6155	NA	NA	NA	NA	NA	NA	NA	NA	NA	NA	NA	NA	NA	NA	NA	NA	NA	NA	NA	NA	NA	NA	NA	NA	NA	NA	NA	NA
A0A3Q4EBU5;A0A3Q4L326;G3X9J1;G5E8Y0;Q68FL0	A0A3Q4EBU5_MOUSE;A0A3Q4L326_MOUSE;G3X9J1_MOUSE;G5E8Y0_MOUSE;Q68FL0_MOUSE	Slc8a1	Sodium/calcium exchanger 1	16.8789	NA	N	N	NA	NA	NA	NA	NA	NA	NA	NA	NA	1	1	0.0297872	16.3184	17.4394	NA	NA	NA	NA	NA	NA	NA	NA	NA	NA	NA	NA	NA	NA	NA	NA	NA	NA	NA	NA	NA	NA	NA	NA	NA	NA	NA	NA
A0A494BBE3;G3X8R0	A0A494BBE3_MOUSE;G3X8R0_MOUSE	Reep5	Receptor expression-enhancing protein 5 (Fragment)	21.2906	21.3251	Y	N	2	3	0.174757	2	3	0.174757	1	2	0.0970874	2	3	0.174757	21.821	21.9749	22.1874	20.7867	20.5931	20.3804	20.8217	20.3263	21.628	21.7963	22.6435	21.656	20.9627	21.3165	21.4372	19.9052	NA	21.839	21.0337	21.075	21.5671	22.4312	22.0689	21.4654	22.1069	21.3932	20.931	16.7157	21.5414	20.831
A0A571BDS0;E9QQ93	A0A571BDS0_MOUSE;E9QQ93_MOUSE	Xirp1	Xin actin-binding repeat-containing protein 1	16.0406	NA	N	N	NA	NA	NA	NA	NA	NA	NA	NA	NA	1	1	0.0159956	16.5723	15.5089	NA	NA	NA	NA	NA	NA	NA	NA	NA	NA	NA	NA	NA	NA	NA	NA	NA	NA	NA	NA	NA	NA	NA	NA	NA	NA	NA	NA
A0A571BEE9;A0A7P0A164	A0A571BEE9_MOUSE;A0A7P0A164_MOUSE	Iqcf3	IQ domain-containing protein F3	21.875	23.6577	Y	Y	1	2	0.0409357	1	2	0.0409357	1	2	0.0409357	1	2	0.0409357	22.2867	20.0105	22.3478	22.2458	22.1456	22.2134	23.8031	23.8806	23.5753	23.7938	23.9453	23.6987	23.534	23.7004	22.5702	23.5344	23.3777	24.2417	23.9326	24.0374	23.8186	24.0625	23.9743	23.9475	24.2236	23.9716	23.1691	23.4243	24.2306	24.1134
A0A571BEI2	A0A571BEI2_MOUSE	Aak1	AP2-associated protein kinase 1 (Fragment)	17.6492	19.7468	Y	Y	12	13	0.329412	10	10	0.290196	1	1	0.054902	3	3	0.0921569	17.5969	17.1032	19.7873	18.0102	18.1816	15.2156	20.0866	19.8199	19.2994	18.9376	19.7259	18.761	19.2253	19.6148	20.7526	19.3962	18.3413	20.0548	19.8242	19.5471	19.5069	18.9917	18.9668	19.0398	19.5165	19.4626	20.3896	17.607	20.2188	20.0141
A0A5F8MPH8	A0A5F8MPH8_MOUSE	Tnxb	Tenascin XB	17.4731	17.2119	N	Y	27	28	0.0860882	6	6	0.0369605	NA	NA	NA	5	5	0.0183655	17.4116	17.4044	17.6032	NA	NA	NA	15.4231	17.0109	18.322	17.359	NA	NA	NA	16.3932	17.12	NA	NA	16.8201	16.2758	15.4973	14.9894	16.8734	18.405	18.4518	17.2262	17.5997	15.8115	19.1161	17.6391	18.5029
A0A668KL65	A0A668KL65_MOUSE	Sorbs1	Sorbin and SH3 domain-containing protein 1 (Fragment)	17.254	18.422	N	N	1	1	0.0139303	1	1	0.0139303	NA	NA	NA	3	3	0.0457711	18.123	17.0743	16.5646	NA	NA	NA	NA	NA	NA	NA	NA	NA	NA	NA	NA	NA	NA	NA	NA	NA	NA	NA	NA	NA	NA	NA	NA	NA	NA	NA
A0A668KLG2	A0A668KLG2_MOUSE	Sorbs1	Sorbin and SH3 domain-containing protein 1 (Fragment)	18.2454	18.5594	N	Y	4	4	0.176136	3	3	0.0909091	1	1	0.0369318	1	1	0.0369318	18.5532	NA	17.9376	NA	NA	NA	19.8586	19.1445	18.6736	18.4176	18.6778	18.6156	18.4997	17.8406	17.5057	17.0374	18.3545	20.8028	19.9247	19.7006	18.9221	18.9464	19.2646	18.746	18.7066	17.459	18.459	18.4632	20.8684	19.1221
A0A7N9VR94	A0A7N9VR94_MOUSE	Ahnak2	AHNAK nucleoprotein 2	19.8549	20.4971	Y	Y	13	15	0.0582691	14	14	0.0622679	3	3	0.0142816	5	5	0.0262782	20.2991	20.0335	19.2915	19.9795	20.0032	19.5226	21.6388	21.6848	21.8514	21.7297	21.6464	20.7671	20.5446	19.728	19.8481	17.9628	18.3797	21.5562	21.5863	21.7885	21.6162	21.7299	21.0213	20.6849	20.7363	19.1606	18.8612	18.0181	21.9543	21.778
A2A6J4	A2A6J4_MOUSE	Lsp1	Lymphocyte-specific protein 1	20.686	NA	N	N	NA	NA	NA	1	1	0.0217391	NA	NA	NA	1	1	0.0217391	20.4287	20.649	20.9803	NA	NA	NA	NA	NA	NA	NA	NA	NA	NA	NA	NA	NA	NA	NA	NA	NA	NA	NA	NA	NA	NA	NA	NA	NA	NA	NA
A2A799;A2A7I1;A2A7V0;A2A9J5;A2AWF2	A2A799_MOUSE;A2A7I1_MOUSE;A2A7V0_MOUSE;A2A9J5_MOUSE;A2AWF2_MOUSE	Rex2;Zfp600;Zfp978;Zfp979;Zfp980	Zinc finger protein 979	18.8437	18.3791	N	Y	NA	NA	NA	1	1	0.031941	1	1	0.031941	1	1	0.031941	16.077	18.172	17.5768	23.1317	20.0695	18.0351	18.1526	18.2943	18.1288	18.3293	17.4619	18.9151	18.0213	18.9463	18.1889	18.944	18.5338	18.3329	16.4667	NA	18.1856	18.9127	17.6387	17.7822	17.865	17.9768	17.0815	19.7606	17.7621	18.0713
A2AAJ9	OBSCN_MOUSE	Obscn	Obscurin	19.7685	19.2009	Y	Y	110	119	0.182534	68	71	0.107698	6	6	0.010691	19	19	0.0342111	19.7041	19.4393	19.5489	19.7052	20.0852	20.1281	21.1667	19.8985	19.9784	19.0885	18.4799	18.5854	19.0813	18.6636	NA	17.0464	19.6664	22.5744	20.2543	19.6859	19.4329	19.1682	18.8368	19.166	18.9051	17.4483	NA	19.652	22.249	21.2264
A2ADF7	S2534_MOUSE	Slc25a34	Solute carrier family 25 member 34	18.1571	18.9668	N	N	6	6	0.254717	8	8	0.264151	NA	NA	NA	3	3	0.122642	18.0412	18.3675	18.0627	NA	NA	NA	20.3877	20.187	20.3357	19.6415	18.7203	18.6147	18.5252	17.4914	NA	NA	NA	20.268	20.5447	20.2361	19.9995	19.6357	19.2376	18.8872	18.7232	NA	NA	NA	20.1019	20.4324
A2ADY9	DDI2_MOUSE	Ddi2	Protein DDI1 homolog 2	17.514	18.7581	Y	N	8	8	0.373434	8	8	0.303258	1	1	0.0200501	3	3	0.160401	16.4932	17.93	NA	NA	18.1329	17.4997	19.4635	19.37	19.2453	18.4435	19.4796	18.2954	18.1585	17.3327	NA	NA	19.2804	19.9521	19.3797	19.2239	18.6733	18.4333	18.2524	17.6486	17.9247	17.6147	NA	17.5245	19.9128	19.5232
A2AFQ2;Q99N15	A2AFQ2_MOUSE;Q99N15_MOUSE	Hsd17b10	3-hydroxyacyl-CoA dehydrogenase type-2	22.7216	23.6234	Y	Y	4	5	0.202952	4	5	0.202952	4	4	0.202952	4	5	0.202952	23.0798	23.1567	22.6711	22.5653	22.5606	22.2963	24.2069	20.8008	23.6417	23.2151	22.5426	22.804	22.5627	19.7036	23.1701	23.8291	NA	24.5493	24.059	23.8487	23.37	23.1126	22.6665	21.3232	22.0333	23.0316	23.1464	22.2172	24.2438	22.9464
A2AG06	MEIOC_MOUSE	Meioc	Meiosis-specific coiled-coil domain-containing protein MEIOC	24.0833	23.9409	N	Y	1	2	0.00725389	1	2	0.00725389	NA	NA	NA	1	2	0.00725389	24.2742	24.2188	23.7568	NA	NA	NA	NA	24.1914	23.5427	NA	24.7592	25.0943	24.7983	25.1537	21.5091	24.8896	25.422	22.4113	NA	22.811	23.9441	NA	24.1354	25.3655	24.6704	24.4191	22.9573	25.8858	23.5979	23.7611
A2AGL3	RYR3_MOUSE	Ryr3	Ryanodine receptor 3	17.0585	18.4271	N	N	1	1	0.00925355	1	1	0.0135719	1	1	0.00329015	1	1	0.0115155	16.5384	NA	NA	NA	NA	17.5787	17.9824	16.469	NA	NA	NA	NA	NA	NA	NA	NA	NA	NA	NA	NA	19.1628	19.1355	NA	NA	18.4428	NA	NA	NA	NA	NA
A2AGL3;E9Q401	RYR2_MOUSE;RYR3_MOUSE	Ryr2;Ryr3	Ryanodine receptor 3	20.0491	22.8444	N	N	NA	NA	NA	4	4	0.0135719	NA	NA	NA	4	4	0.0115155	20.0135	20.0646	20.0692	NA	NA	NA	22.8382	22.7069	23.4304	24.0569	22.6521	23.0783	22.3151	22.2369	NA	NA	NA	23.2784	22.8983	23.4096	23.7787	23.9176	23.7405	23.0322	22.5641	20.1203	NA	NA	23.5435	23.3585
A2AGT5	CKAP5_MOUSE	Ckap5	Cytoskeleton-associated protein 5	17.3608	19.3016	N	Y	21	21	0.1875	24	25	0.196358	1	1	0.00541339	1	1	0.00541339	NA	NA	17.9453	16.4894	NA	17.6479	20.8707	20.4425	20.3591	20.1338	19.5385	18.8066	19.3389	19.8677	20.932	17.6579	19.1129	20.846	20.4893	20.2709	19.8575	19.7214	19.3459	19.017	20.5495	21.1752	19.9385	17.9064	20.6556	20.1433
A2AIM4	A2AIM4_MOUSE	Tpm2	Tropomyosin beta chain	18.4237	18.6228	Y	Y	1	1	0.0422535	1	1	0.0422535	1	1	0.0422535	1	1	0.0422535	18.8618	19.2013	18.3186	18.3767	17.9379	17.846	18.584	18.6096	18.5754	18.5414	18.9288	18.7043	18.432	18.4889	16.8084	17.3396	19.0779	17.0931	17.6595	18.1162	18.5077	18.4312	18.8833	18.8422	17.7946	16.418	18.0652	18.7582	18.3793	18.0643
A2AJI0	MA7D1_MOUSE	Map7d1	MAP7 domain-containing protein 1	19.6364	21.1542	Y	Y	10	12	0.180851	10	11	0.153664	2	2	0.0330969	3	3	0.0460993	19.5628	19.7848	19.4587	NA	NA	19.7392	21.6963	21.4876	21.6141	21.2846	21.1038	21.0826	21.2864	22.5043	23.8543	22.4223	18.6298	21.8982	22.0576	21.7223	21.5162	21.5779	21.0731	21.0161	22.1306	23.561	22.1097	18.0098	21.7329	21.7508
A2AJW4	A2AJW4_MOUSE	Ppp1r3d	Protein phosphatase 1 regulatory subunit	19.1502	20.0637	Y	Y	9	10	0.408602	9	9	0.408602	1	1	0.0501792	3	3	0.204301	19.0831	19.5042	19.1082	17.6087	19.6431	19.9542	20.0673	19.8919	20.0016	20.2846	20.576	20.6789	20.6385	20.2952	21.4082	22.8857	21.2053	20.6547	20.736	20.3331	20.3031	20.0299	20.5585	19.3461	20.2935	20.9804	21.8396	20.5698	19.5872	18.8694
A2AKU9	A2AKU9_MOUSE	Atp5c1	ATP synthase subunit gamma	27.6639	19.1045	N	N	1	1	0.343434	1	1	0.377104	NA	NA	NA	10	17	0.343434	27.4213	27.6067	27.9638	NA	NA	NA	21.5254	20.2815	19.3924	18.873	19.4416	17.0447	17.2436	17.2497	15.8136	NA	NA	20.2515	20.9597	21.2355	20.2501	20.0388	19.3156	19.2529	17.973	13.8111	NA	NA	19.1721	19.5779
A2AL76;A2AL77;A2AL78;Q9CR06	A2AL76_MOUSE;A2AL77_MOUSE;A2AL78_MOUSE;Q9CR06_MOUSE	Asph	Aspartyl/asparaginyl beta-hydroxylase	21.0676	21.6825	N	N	1	2	0.0421456	1	2	0.0421456	NA	NA	NA	1	2	0.0421456	21.0941	20.9137	21.1951	NA	NA	NA	22.1134	21.7348	22.8245	23.3321	22.47	22.542	21.514	21.2443	NA	NA	NA	22.7251	22.3265	23.0724	23.6811	24.0836	23.3326	22.2266	21.7208	19.5369	NA	NA	22.7735	22.9584
A2AMM0	CAVN4_MOUSE	Cavin4	Caveolae-associated protein 4	21.0984	23.0507	Y	Y	9	12	0.359116	9	12	0.359116	4	4	0.190608	6	7	0.251381	21.9444	22.7435	21.8645	20.9462	20.2879	18.8038	23.6027	23.336	23.0266	22.937	23.282	23.2275	23.5186	23.8896	25.2827	25.6384	23.3086	23.7534	23.6445	23.5209	23.2447	23.223	23.3831	23.1591	23.9176	25.122	25.3677	23.4217	23.5112	23.4202
A2AN08	UBR4_MOUSE	Ubr4	E3 ubiquitin-protein ligase UBR4	19.3357	20.1283	Y	Y	134	152	0.362548	133	152	0.358687	4	4	0.0140927	19	19	0.0557915	19.6028	19.7989	19.337	18.8719	19.0992	19.3044	20.5057	20.1306	20.0295	19.7163	19.5897	19.2476	19.2584	19.0446	21.2162	22.9196	18.5961	20.5029	20.5814	20.2141	19.7737	19.383	18.9816	18.7445	19.3438	21.2988	21.966	18.4553	20.5073	20.357
A2ANC6	A2ANC6_MOUSE	Ap5s1	AP-5 complex subunit sigma-1	20.3859	20.3285	N	N	1	1	0.035	1	1	0.035	1	1	0.035	1	1	0.035	20.0227	NA	20.749	NA	NA	NA	18.3329	19.6022	NA	20.6037	20.6578	20.84	20.5923	20.9857	NA	20.7237	21.3346	NA	19.4626	NA	20.0673	19.7892	20.3642	20.7642	20.3075	20.2777	18.7315	21.3477	NA	19.5682
A2APY7	NDUF5_MOUSE	Ndufaf5	Arginine-hydroxylase NDUFAF5, mitochondrial	20.2508	19.4117	Y	Y	8	9	0.367347	7	7	0.215743	3	3	0.090379	4	4	0.122449	19.9336	20.3494	20.1931	19.7199	20.9925	20.3164	19.2853	19.047	18.9273	19.1098	19.7379	19.4742	19.594	19.1507	NA	18.9343	19.7966	19.4232	19.6145	18.774	19.047	18.6269	19.1701	19.7365	19.186	18.9958	NA	19.7783	19.0027	19.3275
A2AQ07	TBB1_MOUSE	Tubb1	Tubulin beta-1 chain	19.9569	20.5006	Y	Y	14	15	0.558758	13	15	0.532151	9	9	0.354767	2	2	0.13082	19.1464	18.8466	18.8398	21.4227	20.3954	21.0903	22.2732	20.7651	21.4205	21.2558	20.9729	21.0478	20.308	20.5677	21.2724	22.0967	20.844	19.4941	19.1696	18.8137	17.3149	17.5216	18.0012	NA	17.8188	18.3832	NA	17.0384	21.0109	20.7645
A2AQ07;P68372;P99024;Q7TMM9;Q922F4;Q9CWF2	TBB1_MOUSE;TBB2A_MOUSE;TBB2B_MOUSE;TBB4B_MOUSE;TBB5_MOUSE;TBB6_MOUSE	Tubb1;Tubb2a;Tubb2b;Tubb4b;Tubb5;Tubb6	Tubulin beta-1 chain	18.4884	15.0762	N	N	1	1	0.558758	1	1	0.532151	NA	NA	NA	2	2	0.13082	18.4523	18.7192	18.2937	NA	NA	NA	NA	NA	NA	NA	NA	NA	14.9219	14.5649	NA	15.1267	16.9815	NA	NA	NA	NA	NA	NA	NA	NA	NA	NA	NA	14.9128	15.7174
A2AQ07;P68372;P99024;Q7TMM9;Q922F4;Q9CWF2;Q9ERD7	TBB1_MOUSE;TBB2A_MOUSE;TBB2B_MOUSE;TBB3_MOUSE;TBB4B_MOUSE;TBB5_MOUSE;TBB6_MOUSE	Tubb1;Tubb2a;Tubb2b;Tubb3;Tubb4b;Tubb5;Tubb6	Tubulin beta-1 chain	24.4094	NA	N	N	NA	NA	NA	NA	NA	NA	NA	NA	NA	3	3	0.13082	23.9891	24.2767	24.9624	NA	NA	NA	NA	NA	NA	NA	NA	NA	NA	NA	NA	NA	NA	NA	NA	NA	NA	NA	NA	NA	NA	NA	NA	NA	NA	NA
A2AQ25	SKT_MOUSE	Skt	Sickle tail protein	14.7007	15.6662	N	N	5	5	0.0421377	1	1	0.012333	NA	NA	NA	1	1	0.012333	13.8829	15.9707	14.2486	NA	NA	NA	16.4616	13.9677	15.4874	NA	NA	NA	NA	NA	NA	NA	NA	17.2898	16.4205	13.8847	NA	NA	NA	NA	NA	NA	NA	NA	17.1321	NA
A2ARP1	VIP1_MOUSE	Ppip5k1	Inositol hexakisphosphate and diphosphoinositol-pentakisphosphate kinase 1	16.6111	19.9733	Y	Y	14	15	0.204735	7	8	0.119081	NA	NA	NA	2	2	0.0369081	16.4864	16.7358	NA	NA	NA	NA	18.4351	17.7933	17.5374	17.7398	NA	16.9297	16.785	17.4525	23.9792	15.5841	17.871	18.4499	18.5417	17.9279	17.0078	18.9385	16.665	16.0626	15.9703	13.019	NA	17.8985	18.4612	18.1269
A2ARP1;Q6ZQB6	VIP1_MOUSE;VIP2_MOUSE	Ppip5k1;Ppip5k2	Inositol hexakisphosphate and diphosphoinositol-pentakisphosphate kinase 1	16.8629	17.8097	Y	N	5	7	0.204735	4	4	0.119081	NA	NA	NA	1	1	0.0369081	NA	16.1727	17.553	NA	NA	NA	16.2447	15.9583	15.2447	16.1424	NA	15.6013	NA	NA	NA	NA	NA	17.3736	16.6576	16.9892	16.165	16.174	16.861	NA	NA	NA	NA	NA	17.0665	16.9284
A2ASQ1	AGRIN_MOUSE	Agrn	Agrin	16.8283	18.0673	N	N	20	21	0.173333	18	19	0.134359	1	1	0.00769231	2	2	0.0174359	18.2123	17.0419	15.492	16.1547	17.2404	NA	19.2179	18.9065	19.0266	18.4515	18.0438	17.8481	17.7759	17.699	16.7819	17.2622	NA	19.0869	19.3427	19.127	18.4998	18.4548	18.3645	18.1259	18.0313	18.1776	19.3777	NA	19.666	19.0473
A2ASS6	TITIN_MOUSE	Ttn	Titin	23.3166	21.0451	Y	Y	1258	1718	0.463494	1070	1376	0.413739	361	384	0.142788	701	756	0.291682	22.4428	22.2171	22.2254	24.4227	24.3815	24.2102	23.9199	21.5656	21.1006	20.2988	20.3273	20.5606	20.4827	20.3919	20.3872	20.087	20.6575	25.3182	22.7743	21.5033	20.6222	20.1631	20.0229	20.0373	20.5495	20.3058	20.0327	20.5791	25.7151	23.6327
A2AT93	A2AT93_MOUSE	Plcb4	Phospholipase C, beta 4 (Fragment)	16.6723	16.9031	N	N	1	1	0.0862745	1	1	0.0862745	1	1	0.0862745	1	1	0.0862745	17.2403	NA	17.3805	14.8322	16.3521	17.5564	18.633	18.2177	18.6872	18.7359	18.7627	17.6507	17.3205	17.4093	18.512	17.0284	NA	18.5238	17.5453	16.328	16.2272	17.9354	NA	NA	18.6444	18.9959	17.5523	NA	18.4911	18.3273
A2AUC9	KLH41_MOUSE	Klhl41	Kelch-like protein 41	20.5388	21.0597	Y	Y	27	32	0.584158	20	24	0.440594	10	10	0.19637	14	14	0.351485	20.4731	20.4563	20.7697	20.2403	20.4667	20.8269	21.5344	21.2676	20.8395	20.7139	20.502	20.5851	20.604	20.1849	20.9834	20.4934	20.7291	21.7773	21.5698	21.5422	20.9537	20.6644	20.675	20.7307	20.6404	20.3332	20.9916	20.4812	21.6243	21.1346
A2BDX3	MOCS3_MOUSE	Mocs3	Adenylyltransferase and sulfurtransferase MOCS3	16.3471	18.8759	Y	N	8	8	0.3	3	3	0.0782609	NA	NA	NA	1	1	0.0326087	16.7835	17.0657	15.1921	NA	NA	NA	19.6408	NA	18.6866	15.7665	NA	17.8232	18.1606	18.7851	NA	16.472	16.9185	19.5089	18.9741	NA	NA	NA	NA	19.3539	NA	NA	NA	17.8866	18.9746	18.0275
A2BIM8;B5X0G2;P02762;P04938;P11588;P11589	MUP11_MOUSE;MUP17_MOUSE;MUP18_MOUSE;MUP1_MOUSE;MUP2_MOUSE;MUP6_MOUSE	Mup1;Mup11;Mup17;Mup18;Mup2;Mup6	Major urinary protein 18	16.2217	15.9844	N	N	2	3	0.18232	NA	NA	NA	NA	NA	NA	1	1	0.0718232	NA	14.5076	17.9358	NA	NA	NA	NA	NA	NA	NA	NA	NA	NA	NA	NA	NA	NA	NA	NA	NA	NA	NA	NA	NA	NA	NA	NA	NA	NA	NA
A3KFU5;A3KFU8;Q6PHQ9;Q91YZ8	A3KFU5_MOUSE;A3KFU8_MOUSE;Q6PHQ9_MOUSE;Q91YZ8_MOUSE	Pabpc4	Polyadenylate-binding protein	19.8878	21.6122	Y	Y	13	19	0.229794	12	19	0.229794	9	10	0.174326	12	14	0.251981	20.0553	20.1515	19.8252	19.8353	19.7268	19.7326	21.6637	22.0677	22.229	22.3713	21.849	22.2138	21.8347	21.9679	22.2655	22.7296	21.355	22.0164	22.2917	22.8393	23.0053	22.9907	22.4903	22.0391	22.1578	22.6687	22.058	21.5308	21.6483	21.9732
A3KFX0	5NT1A_MOUSE	Nt5c1a	Cytosolic 5'-nucleotidase 1A	18.4599	18.4996	Y	Y	11	11	0.421918	9	10	0.342466	3	3	0.0767123	7	7	0.227397	19.0484	18.3848	19.1662	17.6609	18.3224	18.1767	19.389	19.3806	18.918	18.2362	18.7701	17.8683	17.4904	16.0063	16.1974	18.018	18.3129	20.0478	19.8878	19.5666	18.8968	18.217	18.0625	18.6996	18.1145	17.8356	18.4789	18.162	19.5393	18.4595
A3KG59	P20D2_MOUSE	Pm20d2	Xaa-Arg dipeptidase	21.4337	21.2599	Y	Y	12	13	0.37123	11	12	0.417633	7	8	0.262181	9	10	0.345708	21.8508	22.0259	21.5292	21.1146	21.0104	21.071	19.7161	19.4042	20.728	21.0443	21.6175	21.7182	21.8641	21.8464	19.1678	20.859	22.4147	19.5942	20.2875	20.5828	21.1665	21.4279	21.6805	22.0795	21.7517	21.0647	20.4891	22.5639	19.53	20.3916
A3KMP2	TTC38_MOUSE	Ttc38	Tetratricopeptide repeat protein 38	20.3915	20.7939	Y	Y	22	30	0.666667	18	21	0.576344	8	8	0.232258	11	13	0.313978	20.6955	20.8278	20.8003	19.9417	20.161	19.9228	19.1465	20.2095	20.0072	20.5453	20.6691	21.3269	21.4507	21.1761	20.2352	19.57	22.0695	18.7731	18.7247	19.7952	20.3026	20.408	21.1556	21.2621	21.0582	20.1016	20.6157	22.169	18.7591	19.0747
A6H5Y3	METH_MOUSE	Mtr	Methionine synthase	18.1567	18.5823	Y	Y	7	7	0.0965682	5	5	0.0486832	1	1	0.00957701	2	2	0.0159617	18.1619	18.2001	18.1081	NA	NA	NA	16.9984	18.9368	18.8134	18.2026	NA	18.6851	18.5973	18.9288	NA	16.1574	19.0523	18.3758	18.6149	18.584	18.8124	18.3604	18.6705	18.83	18.7913	17.2786	NA	18.9219	18.0414	18.9244
A6H611	MIPEP_MOUSE	Mipep	Mitochondrial intermediate peptidase	19.9093	19.6753	Y	Y	18	24	0.296765	17	21	0.329114	8	10	0.115331	12	14	0.206751	19.8188	20.0268	19.6095	20.0894	19.6545	20.257	20.8321	20.1824	19.7778	19.6945	18.5123	19.2944	19.1976	19.3987	19.1266	19.1286	19.6949	20.9481	20.8411	20.6458	19.9161	19.5781	19.5422	19.5787	19.3592	19.0781	19.7563	19.4538	20.6779	20.416
A6H630	ARMT1_MOUSE	Armt1	Damage-control phosphatase ARMT1	16.7534	17.9916	Y	N	9	10	0.33713	6	7	0.207289	1	1	0.0296128	2	2	0.0455581	17.5139	15.9602	17.5569	16.0314	16.4781	16.9797	NA	17.2426	18.0135	18.5758	18.638	18.919	18.4699	17.6053	18.1657	16.1119	19.2928	NA	17.956	18.2851	18.5696	18.1088	18.7057	17.3809	17.8624	16.7833	NA	18.8495	NA	17.8895
A6H6A9	RBG1L_MOUSE	Rabgap1l	Rab GTPase-activating protein 1-like	16.0992	18.2494	Y	N	15	19	0.23681	12	14	0.192638	1	1	0.0159509	3	3	0.0503067	16.9919	16.3028	15.8089	15.0555	16.337	NA	19.5701	19.098	19.2082	18.4284	16.5964	16.8104	16.0237	NA	NA	15.7324	NA	19.4172	19.097	19.0553	18.0722	17.5973	18.5551	17.1036	16.0526	17.6722	NA	NA	20.0209	19.6394
A6H8H2	DEN4C_MOUSE	Dennd4c	DENN domain-containing protein 4C	16.7047	19.3241	Y	Y	31	33	0.272298	23	24	0.198846	NA	NA	NA	2	2	0.0141658	NA	16.7047	NA	NA	NA	NA	20.0987	19.7108	19.2041	18.7546	18.4205	17.5883	17.614	17.8932	18.2403	18.8007	17.5054	20.1099	19.6208	18.9321	19.0965	18.9674	17.6799	17.6004	18.4893	18.0892	18.8572	16.1322	19.9651	19.7261
A6PWS5	A6PWS5_MOUSE	Gsn	Macrophage-capping protein (Fragment)	18.2488	18.8048	Y	Y	1	2	0.0358566	1	2	0.0358566	1	1	0.0358566	1	1	0.0358566	18.6357	NA	17.1602	18.1778	NA	19.0216	20.4621	19.6362	19.9089	19.6831	17.319	19.5058	19.4282	18.8509	NA	19.1519	19.5435	19.1887	19.0112	19.1663	19.4735	18.9539	18.975	18.5297	18.8177	17.7785	NA	18.8762	19.0396	19.1849
A6X935	ITIH4_MOUSE	Itih4	Inter alpha-trypsin inhibitor, heavy chain 4	21.2494	20.4172	Y	Y	24	28	0.369427	17	18	0.276008	10	10	0.150743	14	15	0.193206	21.2231	20.9947	19.9512	22.2769	20.9673	22.0831	19.8743	19.9722	20.1439	20.6151	19.8797	20.7126	20.5202	20.2771	19.3315	20.0458	20.9602	20.1449	20.343	20.0919	20.2361	20.2508	20.1334	20.4032	20.0966	19.4568	18.5038	20.8112	19.6297	20.0557
A6X940	A6X940_MOUSE	Fermt2	Fermitin family homolog 2 (Fragment)	19.1591	19.2349	Y	Y	1	1	0.0465116	1	1	0.0465116	1	1	0.0465116	1	1	0.0465116	19.1094	19.4081	18.6124	18.9386	19.5584	19.328	20.3222	19.4228	17.8748	18.5473	16.7316	NA	17.4831	15.5027	NA	17.7203	18.1803	19.756	19.4059	20.0212	19.4529	19.4059	19.0839	18.587	17.3935	17.2779	15.5941	NA	19.8835	19.125
A6ZI47	A6ZI47_MOUSE	Aldoart2	Fructose-bisphosphate aldolase	21.462	NA	N	N	1	1	0.0192308	NA	NA	NA	NA	NA	NA	1	1	0.0824176	NA	21.462	NA	NA	NA	NA	NA	NA	NA	NA	NA	NA	NA	NA	NA	NA	NA	NA	NA	NA	NA	NA	NA	NA	NA	NA	NA	NA	NA	NA
A7RDN6	RNLS_MOUSE	Rnls	Renalase	20.2288	NA	N	N	NA	NA	NA	NA	NA	NA	2	2	0.0789474	4	4	0.137427	20.406	20.7458	20.1931	20.2173	19.792	20.0186	NA	NA	NA	NA	NA	NA	NA	NA	NA	NA	NA	NA	NA	NA	NA	NA	NA	NA	NA	NA	NA	NA	NA	NA
A8DUK4	A8DUK4_MOUSE	Hbb-bs	Beta-globin	30.7218	29.7269	Y	Y	12	23	0.823129	9	17	0.795918	3	7	0.231293	3	7	0.231293	30.1759	30.4106	29.5904	31.6141	31.3093	31.2307	29.1647	29.5355	29.157	29.1832	29.2048	29.5725	29.825	29.6537	29.0625	28.6364	30.1299	29.1051	29.1194	29.0323	29.1373	29.2483	29.8114	29.7365	29.5012	28.9873	29.4764	30.5004	29.388	29.3981
B0QZL1	B0QZL1_MOUSE	Eno1	Phosphopyruvate hydratase (Fragment)	22.8271	22.5315	Y	Y	1	2	0.0633484	1	2	0.0633484	1	1	0.0633484	1	2	0.0633484	22.44	22.6364	23.1679	22.8012	22.874	23.0431	21.4979	22.334	21.9813	22.5951	23.3327	23.1081	23.4246	23.0903	22.9041	21.8697	21.4999	21.5562	21.2766	21.8641	22.4635	22.4279	23.1873	24.6674	23.5244	22.0565	22.434	23.9998	21.7552	21.7508
B1AQ75;P02535;Q61781;Q6IFX2;Q9QWL7;Q9Z2K1	K1C10_MOUSE;K1C14_MOUSE;K1C16_MOUSE;K1C17_MOUSE;K1C42_MOUSE;KRT36_MOUSE	Krt10;Krt14;Krt16;Krt17;Krt36;Krt42	Keratin, type I cuticular Ha6	19.9698	NA	N	N	NA	NA	NA	NA	NA	NA	NA	NA	NA	1	1	0.0465116	19.9698	NA	NA	NA	NA	NA	NA	NA	NA	NA	NA	NA	NA	NA	NA	NA	NA	NA	NA	NA	NA	NA	NA	NA	NA	NA	NA	NA	NA	NA
B1AR13	CISD3_MOUSE	Cisd3	CDGSH iron-sulfur domain-containing protein 3, mitochondrial	17.184	19.8921	N	N	5	9	0.277372	3	5	0.226277	NA	NA	NA	2	3	0.175182	17.5155	16.6518	17.3848	NA	NA	NA	21.422	20.8583	21.1105	20.3269	19.9751	19.5578	19.0057	17.7182	19.8357	18.2671	NA	21.5283	21.1929	21.2637	20.5097	20.217	19.657	19.3378	19.325	19.2303	NA	NA	21.1629	20.6572
B1AR69	B1AR69_MOUSE	Myh13	Myosin, heavy polypeptide 13, skeletal muscle	23.4438	21.7292	Y	N	2	3	0.0128999	4	6	0.0335397	3	5	0.0206398	3	5	0.0206398	24.1344	24.0771	23.9049	23.0586	22.7115	22.7764	25.1926	20.5448	23.5317	21.4968	21.3273	19.3714	19.0692	20.3235	NA	NA	NA	26.6058	24.3556	24.0238	22.7975	22.9011	21.9117	20.9206	19.5026	NA	NA	16.662	25.2762	21.07
B1ART1;B1ART2	B1ART1_MOUSE;B1ART2_MOUSE	Vps13d	Vacuolar protein sorting 13D	15.5087	17.65	N	N	8	8	0.0412939	10	10	0.0348704	NA	NA	NA	1	1	0.00321175	NA	NA	15.5087	NA	NA	NA	19.4716	18.5829	18.5536	18.0441	17.7602	17.974	17.3218	16.5623	17.7665	18.0669	NA	18.5785	19.4783	19.0913	18.5158	18.3662	NA	16.4124	17.3662	17.7039	18.2869	NA	18.8145	18.7877
B1AUN2;B1AUN3;Q3UKV0	B1AUN2_MOUSE;B1AUN3_MOUSE;Q3UKV0_MOUSE	Eif2b3	Eukaryotic translation initiation factor 2B, subunit 3	19.0731	19.4051	N	Y	NA	NA	NA	14	15	0.345133	4	4	0.0951327	5	5	0.146018	18.9126	18.4298	19.1239	18.9241	19.3061	19.7422	19.7093	19.3538	19.6482	19.3191	19.1448	18.9016	18.9986	18.8922	20.0758	21.415	18.5576	19.867	19.8807	19.4367	19.5145	18.5023	18.3603	19.0478	18.7531	19.567	21.0001	19.318	19.9514	19.4851
B1AY13	UBP24_MOUSE	Usp24	Ubiquitin carboxyl-terminal hydrolase 24	18.3878	18.8721	Y	Y	54	59	0.33397	31	33	0.18227	1	1	0.00343905	5	5	0.0252197	17.7153	17.7662	19.0949	18.7851	18.5775	NA	20.1543	19.4658	19.6822	18.9451	18.4889	17.7454	17.5261	16.1557	18.0091	18.7597	17.9425	19.952	19.9667	19.5804	19.0253	18.6778	18.3548	16.8397	17.6875	17.6716	17.1362	17.979	20.118	19.5423
B2RPV6	MMRN1_MOUSE	Mmrn1	Multimerin-1	16.3193	16.8725	N	N	5	6	0.0628099	5	6	0.0768595	1	2	0.0190083	1	1	0.0190083	15.0164	NA	14.8606	17.086	16.9545	17.679	19.5713	18.3338	18.902	18.4235	17.62	17.1071	17.3424	17.3511	18.3476	17.9762	14.0035	17.7483	14.9481	NA	NA	NA	NA	NA	15.4914	16.5984	NA	NA	18.5215	17.8511
B2RQC6	PYR1_MOUSE	Cad	CAD protein	16.059	19.3878	Y	Y	43	47	0.269663	43	48	0.259775	NA	NA	NA	4	4	0.0220225	16.7889	16.0191	15.3689	NA	NA	NA	18.9754	18.5826	18.4063	18.846	18.3369	18.4023	18.1968	18.418	20.1275	21.5743	17.7008	18.9401	18.7319	18.4533	18.5005	18.3911	18.3096	17.9795	17.9768	19.8253	20.8584	17.9787	18.7554	18.6158
B2RRE7	OTUD4_MOUSE	Otud4	OTU domain-containing protein 4	17.9783	18.0468	Y	Y	5	6	0.0740741	5	5	0.065944	1	1	0.0135501	1	1	0.0135501	18.4547	18.612	18.598	17.499	16.8008	17.9056	18.3091	18.5118	18.7721	18.1773	18.3685	18.4573	18.0554	18.7243	19.6782	18.2982	16.6899	17.6332	18.6355	18.7221	18.5933	18.8091	18.5243	18.4666	18.6157	19.6137	18.6274	17.312	18.95	18.8138
B2RUF0	B2RUF0_MOUSE	Ybx2	Y box protein 2	18.5895	16.3996	N	Y	2	2	0.116992	2	3	0.116992	1	2	0.0724234	2	3	0.116992	18.3482	18.5965	18.6045	18.1868	18.9699	18.8314	14.7246	15.9853	14.9894	16.7062	17.3638	17.7125	17.9793	17.5072	16.5942	16.0893	18.2732	14.9983	15.6228	16.1311	17.1827	17.5289	18.3868	18.5413	17.7205	16.0244	17.2398	18.6854	15.3707	16.0234
B2RXS4	PLXB2_MOUSE	Plxnb2	Plexin-B2	17.9045	19.8589	Y	N	35	39	0.262215	30	32	0.237242	1	1	0.00868621	2	2	0.0152009	18.2909	18.5102	16.9125	NA	NA	NA	19.8156	19.8823	20.3482	20.8743	20.1122	20.6445	20.2758	19.7393	18.7116	17.8541	NA	19.507	19.6564	20.4638	20.7706	21.0878	20.9398	20.7642	20.6404	18.0427	19.0322	NA	19.2433	19.6489
B2RXT3	B2RXT3_MOUSE	Ogdhl	Oxoglutarate dehydrogenase (succinyl-transferring)	24.4218	24.2323	Y	Y	46	74	0.522772	47	75	0.540594	29	34	0.391089	35	46	0.452475	23.9601	24.176	24.4381	24.5296	24.9448	24.4819	23.6923	24.0257	23.5699	23.9256	24.1408	24.52	24.7064	25.0357	27.3081	28.6364	23.4721	23.5699	23.8273	23.782	24.1247	24.2135	24.6722	24.834	25.6224	28.2548	28.1627	24.3558	23.4374	23.5815
B2RY56	RBM25_MOUSE	Rbm25	RNA-binding protein 25	14.9741	16.0324	N	N	2	2	0.0453461	1	1	0.0214797	NA	NA	NA	1	1	0.0214797	14.9829	14.9653	NA	NA	NA	NA	15.4994	NA	16.0936	15.8826	16.6908	16.1152	14.8529	16.9213	17.3616	16.7383	NA	17.3267	16.429	15.796	16.3851	16.6844	16.877	16.8409	17.7864	18.8079	16.5004	NA	17.0566	16.0209
B7ZCI2	B7ZCI2_MOUSE	Nebl	Nebulette	19.4978	18.7987	N	N	11	15	0.168639	11	14	0.140039	4	4	0.0512821	7	8	0.0996055	20.406	19.922	20.1665	19.0587	19.1289	18.3047	20.7644	16.2963	17.3624	15.6339	NA	NA	20.7996	NA	NA	NA	19.8508	21.6539	19.5032	17.7674	16.3378	15.8366	NA	19.5531	NA	NA	NA	22.1379	22.2902	20.1373
B7ZMP1	XPP3_MOUSE	Xpnpep3	Xaa-Pro aminopeptidase 3	17.0583	17.9692	N	N	7	7	0.227273	6	6	0.166008	NA	NA	NA	2	2	0.0375494	16.6953	17.754	16.7258	NA	NA	NA	19.4362	18.7879	19.0143	18.4232	17.9116	17.5905	16.9763	18.1061	20.0546	18.4488	NA	19.4885	19.4269	18.5189	18.1791	17.8962	17.2468	16.9658	18.1797	18.7342	NA	15.9334	19.4191	19.1794
B7ZMP8;V9GXP3	B7ZMP8_MOUSE;V9GXP3_MOUSE	Mlip	2310046A06Rik protein	18.1066	NA	N	N	NA	NA	NA	NA	NA	NA	NA	NA	NA	2	2	0.103943	18.2577	18.499	17.5632	NA	NA	NA	NA	NA	NA	NA	NA	NA	NA	NA	NA	NA	NA	NA	NA	NA	NA	NA	NA	NA	NA	NA	NA	NA	NA	NA
B7ZMZ7	B7ZMZ7_MOUSE	Dip2c	Dip2c protein	17.8965	NA	N	N	1	1	0.00589391	1	1	0.00589391	1	1	0.0137525	8	8	0.0746562	17.8351	17.4176	17.998	NA	18.465	17.767	NA	NA	NA	NA	NA	NA	NA	NA	NA	NA	NA	NA	NA	NA	NA	NA	NA	NA	NA	NA	NA	NA	NA	NA
B7ZNL3;E9Q448;F8WID5	B7ZNL3_MOUSE;E9Q448_MOUSE;F8WID5_MOUSE	Tpm1	Tpm1 protein	19.9129	18.9826	N	Y	NA	NA	NA	1	1	0.0492958	NA	NA	NA	1	1	0.0492958	19.8869	20.1111	19.7406	NA	NA	NA	19.5071	19.1616	19.0345	18.7881	19.3174	18.6961	18.9671	18.9968	17.031	18.1256	19.3218	18.2558	17.9738	18.7885	19.0282	19.8918	19.5187	20.0347	19.7739	16.852	18.3549	19.4513	18.9727	19.1809
B8JJ66;B8JJ67;B8JJ69;F6X1P1	B8JJ66_MOUSE;B8JJ67_MOUSE;B8JJ69_MOUSE;F6X1P1_MOUSE	2310061I04Rik	RIKEN cDNA 2310061I04 gene	15.7784	NA	N	N	NA	NA	NA	NA	NA	NA	NA	NA	NA	1	1	0.0474138	NA	15.7784	NA	NA	NA	NA	NA	NA	NA	NA	NA	NA	NA	NA	NA	NA	NA	NA	NA	NA	NA	NA	NA	NA	NA	NA	NA	NA	NA	NA
B8ZXI1	QTRT2_MOUSE	Qtrt2	Queuine tRNA-ribosyltransferase accessory subunit 2	16.1416	16.9379	N	N	1	1	0.0506024	2	2	0.113253	NA	NA	NA	1	1	0.0385542	15.578	16.7052	NA	NA	NA	NA	NA	NA	14.9789	NA	18.0093	16.1608	NA	NA	NA	15.9975	NA	NA	NA	NA	NA	16.5132	NA	NA	15.4237	NA	16.9686	17.857	NA	NA
D0QMC3;P0DOV2	IFI4_MOUSE;MNDAL_MOUSE	Ifi204;Mndal	Myeloid cell nuclear differentiation antigen-like protein	17.1475	NA	N	N	NA	NA	NA	NA	NA	NA	1	1	0.0260223	1	1	0.0260223	17.4174	NA	17.8484	15.2722	17.0517	18.1478	NA	NA	NA	NA	NA	NA	NA	NA	NA	NA	NA	NA	NA	NA	NA	NA	NA	NA	NA	NA	NA	NA	NA	NA
D3YTL5;Q99LB4	D3YTL5_MOUSE;Q99LB4_MOUSE	Capg	Macrophage-capping protein (Fragment)	14.3515	14.9437	N	N	NA	NA	NA	1	1	0.0866142	NA	NA	NA	1	1	0.0866142	NA	14.3515	NA	NA	NA	NA	NA	NA	NA	NA	14.6819	NA	16.5148	14.3887	NA	NA	15.7417	NA	15.055	NA	NA	13.5892	NA	14.3293	NA	NA	NA	NA	NA	NA
D3YWT1;D3Z3N4	D3YWT1_MOUSE;D3Z3N4_MOUSE	Hnrnph3	Heterogeneous nuclear ribonucleoprotein H3	18.6293	18.8269	Y	Y	5	7	0.250755	5	7	0.223565	1	1	0.0422961	4	5	0.160121	17.9025	18.5041	17.7067	18.774	19.2225	19.666	18.7038	19.2636	18.9227	19.3109	17.4345	18.9069	19.1411	19.3593	22.1725	21.5003	19.0304	19.1396	17.5083	NA	17.6467	18.9657	19.4171	NA	19.7819	21.5242	19.9244	18.4458	18.9003	19.0773
D3YXF5	D3YXF5_MOUSE	C7	Complement component 7	20.9628	NA	N	N	NA	NA	NA	NA	NA	NA	6	6	0.095858	4	4	0.0639053	NA	NA	21.0242	NA	20.9013	NA	NA	NA	NA	NA	NA	NA	NA	NA	NA	NA	NA	NA	NA	NA	NA	NA	NA	NA	NA	NA	NA	NA	NA	NA
D3YXK2	SAFB1_MOUSE	Safb	Scaffold attachment factor B1	16.3505	17.7734	Y	N	5	7	0.110993	7	10	0.152615	NA	NA	NA	2	2	0.036286	16.3505	NA	NA	NA	NA	NA	16.6045	17.3628	17.5213	17.0609	17.8601	18.032	18.5641	19.5862	20.7915	18.565	NA	NA	15.917	17.7362	17.6314	18.5704	18.4552	19.4132	20.9557	21.6332	20.1243	14.7062	16.396	NA
D3YYM6;D3Z1S8;Q91V55	D3YYM6_MOUSE;D3Z1S8_MOUSE;Q91V55_MOUSE	Rps5	40S ribosomal protein S5 (Fragment)	18.671	20.4573	N	N	1	2	0.0824176	1	1	0.0824176	NA	NA	NA	1	1	0.0824176	18.7281	18.614	NA	NA	NA	NA	20.307	NA	20.965	20.6708	20.187	19.4036	19.8411	21.2443	17.3376	22.4259	NA	19.4562	21.4756	20.8579	20.8952	20.3946	20.1532	20.8075	20.9733	22.9045	22.7012	NA	20.9478	19.8849
D3YYU8	OBSL1_MOUSE	Obsl1	Obscurin-like protein 1	16.9131	16.3124	N	N	3	3	0.0177384	5	5	0.0382483	NA	NA	NA	1	1	0.0094235	16.9868	16.8395	NA	NA	NA	NA	NA	NA	NA	16.8618	NA	16.1337	15.2296	15.9274	NA	16.5682	NA	17.3464	NA	NA	NA	NA	16.9113	NA	NA	18.4043	NA	15.9671	16.1203	NA
D3YZZ5;E9Q7G1	D3YZZ5_MOUSE;E9Q7G1_MOUSE	Tmed7	Transmembrane p24-trafficking protein 7	17.4662	19.5231	N	N	5	8	0.290179	5	7	0.290179	NA	NA	NA	2	2	0.09375	17.1218	17.7834	17.4934	NA	NA	NA	20.366	20.085	20.5587	20.1001	18.5738	19.9197	19.6793	20.3649	18.7928	17.9454	NA	20.3214	20.2912	20.2871	20.0141	20.1586	19.7751	19.6206	20.2322	20.0338	NA	NA	20.455	20.2365
D3Z4B0;E9Q6E5;F6RDI8;Q3UIX4	D3Z4B0_MOUSE;E9Q6E5_MOUSE;F6RDI8_MOUSE;Q3UIX4_MOUSE	Srsf11	Serine and arginine-rich-splicing factor 11 (Fragment)	15.9503	17.0749	N	N	1	1	0.0885417	1	1	0.0885417	NA	NA	NA	1	1	0.0885417	15.9503	NA	NA	NA	NA	NA	16.4566	NA	17.9955	17.4104	NA	15.1996	NA	NA	NA	NA	NA	NA	15.028	16.1127	17.1903	17.8833	16.735	NA	NA	NA	NA	NA	NA	NA
D3Z4I3;Q62176	RBM24_MOUSE;RBM38_MOUSE	Rbm24;Rbm38	RNA-binding protein 24	18.6138	NA	N	N	NA	NA	NA	NA	NA	NA	2	2	0.0889831	2	2	0.0805085	18.0445	19.6346	18.6848	18.1938	18.958	18.167	NA	NA	NA	NA	NA	NA	NA	NA	NA	NA	NA	NA	NA	NA	NA	NA	NA	NA	NA	NA	NA	NA	NA	NA
D3Z5G7	D3Z5G7_MOUSE	Ces1b	Carboxylic ester hydrolase	22.3808	18.1702	Y	N	6	8	0.15873	2	2	0.0493827	4	4	0.0934744	3	3	0.0723104	22.4594	23.7782	22.7826	22.0657	21.7115	21.4874	NA	NA	NA	NA	NA	NA	NA	NA	NA	NA	15.3452	NA	NA	NA	NA	NA	NA	NA	NA	NA	NA	15.6909	NA	NA
D3Z6I7;E9Q0M9;E9QA15;E9QA16;Q8VCQ8;S4R1T7	D3Z6I7_MOUSE;E9Q0M9_MOUSE;E9QA15_MOUSE;E9QA16_MOUSE;Q8VCQ8_MOUSE;S4R1T7_MOUSE	Cald1	Caldesmon 1	19.5952	NA	N	N	NA	NA	NA	NA	NA	NA	3	3	0.0812274	5	5	0.137184	18.9087	18.7531	18.6786	20.6825	20.2065	20.3417	NA	NA	NA	NA	NA	NA	NA	NA	NA	NA	NA	NA	NA	NA	NA	NA	NA	NA	NA	NA	NA	NA	NA	NA
D3Z6I8;E9Q7Q3	D3Z6I8_MOUSE;E9Q7Q3_MOUSE	Tpm3	Tropomyosin alpha-3 chain	20.8729	21.041	Y	Y	5	8	0.129555	5	8	0.129555	5	6	0.129555	5	6	0.129555	20.7325	20.479	19.997	21.4338	21.3558	21.2394	21.3924	21.5448	21.2335	21.4968	21.5209	21.5168	21.2719	21.3443	20.4207	19.5934	21.6147	19.6299	20.2355	20.4407	20.8134	21.0107	21.3219	21.4381	20.9557	20.2104	19.6315	21.8623	20.4399	20.882
D3Z6Z0;D3Z789;Q78ZM0	D3Z6Z0_MOUSE;D3Z789_MOUSE;Q78ZM0_MOUSE	Snx3	Sorting nexin-3	17.2302	18.6192	N	N	1	1	0.135714	1	1	0.135714	1	1	0.135714	1	1	0.135714	17.7984	17.038	16.8542	NA	NA	NA	19.8042	NA	19.4835	17.8698	NA	17.4143	NA	NA	NA	16.3302	NA	19.8525	19.3541	18.8064	18.5709	18.5221	18.4478	NA	NA	17.2472	NA	NA	19.1799	NA
D3Z7P3	GLSK_MOUSE	Gls	Glutaminase kidney isoform, mitochondrial	21.8205	20.2616	Y	Y	19	22	0.462908	14	16	0.326409	10	11	0.25816	11	13	0.267062	21.5886	21.6589	21.3199	22.1351	22.02	22.2003	21.6304	20.8695	20.8275	20.5091	20.5271	20.0668	19.889	19.165	20.0758	18.4483	20.4601	21.7534	21.6967	21.3626	20.5097	20.2807	20.0305	19.0181	18.8106	18.8372	19.0175	19.1544	21.4351	21.3941
D3Z7X0	D3Z7X0_MOUSE	Acad12	Acyl-Coenzyme A dehydrogenase family, member 12	23.5807	23.4173	Y	Y	12	17	0.27027	19	26	0.403604	11	11	0.255856	14	15	0.291892	23.7507	23.6958	23.9166	23.2458	23.6753	23.2003	24.0829	24.0131	24.1733	23.9025	23.7459	23.621	23.7531	24.8293	25.0712	23.8428	21.9468	24.2114	24.2816	24.2402	24.0372	24.2039	23.9164	23.8471	24.8298	25.6137	23.2879	22.9327	24.2306	24.2773
D9J303;E9Q8P5;F8WJI6	D9J303_MOUSE;E9Q8P5_MOUSE;F8WJI6_MOUSE	Pdlim5	ENH isoform 3a	20.7578	18.7537	N	N	2	3	0.0854701	1	1	0.0384615	3	4	0.153846	4	6	0.200855	20.9679	20.2069	19.7089	21.4664	21.1064	21.0903	20.3989	16.6671	16.338	NA	NA	NA	NA	NA	NA	NA	NA	22.0689	NA	19.2672	NA	17.4078	16.3344	14.7906	NA	NA	NA	NA	21.8058	NA
E9PUD2	E9PUD2_MOUSE	Dnm1l	Dynamin-1-like protein	19.7312	20.6338	Y	Y	4	5	0.0617978	2	3	0.0323034	1	1	0.0294944	2	2	0.0323034	20.5987	20.3119	19.46	19.67	19.2774	19.0693	21.5071	21.1156	20.4648	19.5586	17.3578	18.7161	18.5807	18.2113	NA	19.1127	18.6109	21.1923	21.1712	20.9183	20.5227	20.1108	19.1237	18.5332	18.6638	18.8502	19.1682	15.1673	21.5834	21.2749
E9PUR2;E9QA74	E9PUR2_MOUSE;E9QA74_MOUSE	Myo18a	Unconventional myosin-XVIIIa (Fragment)	15.2187	16.11	N	N	NA	NA	NA	1	1	0.0586319	1	1	0.0586319	1	1	0.0586319	14.5464	15.6784	15.4314	NA	NA	NA	16.6676	NA	15.6718	15.2386	NA	NA	NA	NA	NA	NA	NA	17.6339	17.0681	16.2536	16.4324	15.5918	NA	14.8517	NA	14.1012	NA	NA	18.4266	17.1027
E9PV24	FIBA_MOUSE	Fga	Fibrinogen alpha chain	22.8385	22.9571	Y	Y	22	33	0.357414	19	25	0.269962	15	17	0.259823	14	16	0.258555	22.7279	22.5179	22.3409	23.1519	23.1736	23.1186	23.9336	23.6165	23.3448	23.2811	23.3817	23.1941	23.3116	22.9131	22.6234	23.4386	23.355	22.9054	22.7043	22.5536	22.7597	22.7003	22.6439	22.7023	22.2617	22.0019	22.7218	22.3746	23.5876	23.2654
E9PV38;Q6PDB7	E9PV38_MOUSE;Q6PDB7_MOUSE	Ces2b;Ces2g	Carboxylic ester hydrolase	15.7596	NA	N	N	NA	NA	NA	NA	NA	NA	NA	NA	NA	1	1	0.0232143	15.887	NA	15.6323	NA	NA	NA	NA	NA	NA	NA	NA	NA	NA	NA	NA	NA	NA	NA	NA	NA	NA	NA	NA	NA	NA	NA	NA	NA	NA	NA
E9PVA8	GCN1_MOUSE	Gcn1	eIF-2-alpha kinase activator GCN1	16.5036	18.2885	N	N	24	24	0.187196	17	17	0.0894796	2	2	0.00861101	2	2	0.0153501	16.3742	15.905	16.6466	NA	17.2359	16.3566	19.6595	19.1421	18.8534	18.3622	18.2602	16.8991	17.1142	18.4466	19.4442	17.1583	NA	18.7379	19.0072	18.8075	18.6624	18.6194	17.6224	17.1241	18.1434	18.4534	17.6302	NA	19.4872	18.8809
E9PWI3;G3UW40	E9PWI3_MOUSE;G3UW40_MOUSE	Mcc	Mutated in colorectal cancers	14.6606	NA	N	N	NA	NA	NA	NA	NA	NA	NA	NA	NA	1	1	0.0139581	NA	NA	14.6606	NA	NA	NA	NA	NA	NA	NA	NA	NA	NA	NA	NA	NA	NA	NA	NA	NA	NA	NA	NA	NA	NA	NA	NA	NA	NA	NA
E9PWZ3	E9PWZ3_MOUSE	Rpl3l	Ribosomal protein L3-like	20.1797	21.1354	N	N	10	12	0.378378	11	15	0.348894	NA	NA	NA	4	5	0.181818	19.4208	20.7364	20.3819	NA	NA	NA	21.8124	21.4582	22.0292	21.5273	19.903	21.3123	21.3502	22.4183	23.4895	20.6003	NA	22.2502	21.9342	22.397	22.2231	22.4701	21.9445	21.7697	22.7466	23.8698	NA	NA	21.5583	21.6365
E9PYF4;F6TFN2;F6VG99	E9PYF4_MOUSE;F6TFN2_MOUSE;F6VG99_MOUSE	Lmo7	LIM domain only 7	18.2531	NA	N	N	NA	NA	NA	NA	NA	NA	NA	NA	NA	6	6	0.0635668	18.1125	18.4419	18.2048	NA	NA	NA	NA	NA	NA	NA	NA	NA	NA	NA	NA	NA	NA	NA	NA	NA	NA	NA	NA	NA	NA	NA	NA	NA	NA	NA
E9PYG6	E9PYG6_MOUSE	Rasa1	RAS p21 protein activator 1	17.58	18.4402	Y	N	20	22	0.270713	9	9	0.123314	1	1	0.0134875	2	2	0.0327553	17.5595	17.6006	NA	NA	NA	NA	18.7716	17.4173	17.9424	17.3954	NA	16.6569	16.0757	NA	NA	16.2667	15.6777	18.9057	18.6674	18.5345	17.5024	15.9771	16.9161	16.698	17.1407	NA	NA	NA	18.2751	18.125
E9PYJ9	E9PYJ9_MOUSE	Ldb3	LIM domain-binding protein 3	17.773	15.9021	N	N	1	1	0.0206186	1	1	0.0206186	1	1	0.0206186	1	1	0.0206186	15.4549	NA	18.3081	18.231	18.6964	18.1745	15.6512	NA	NA	NA	NA	NA	NA	NA	NA	NA	NA	19.3583	NA	NA	NA	NA	NA	NA	NA	NA	NA	NA	19.5144	17.0397
E9PYK3	PARP4_MOUSE	Parp4	Protein mono-ADP-ribosyltransferase PARP4	17.8701	18.7591	N	N	20	21	0.154901	19	20	0.165566	NA	NA	NA	1	1	0.00660234	17.8701	NA	NA	NA	NA	NA	18.7257	18.206	17.8002	17.6247	18.451	18.1961	18.614	20.0181	20.9261	18.945	NA	17.8083	18.2836	17.804	17.9262	18.0386	16.5534	18.9369	21.0164	21.3602	19.2942	NA	17.6252	19.5582
E9PZ16	E9PZ16_MOUSE	Hspg2	Basement membrane-specific heparan sulfate proteoglycan core protein	20.3327	20.7569	Y	Y	20	29	0.076888	18	23	0.0682181	NA	NA	NA	13	14	0.0552133	20.558	20.2864	20.1537	NA	NA	NA	21.899	21.1437	21.1686	20.8456	18.4588	20.2134	20.2735	19.5929	19.4621	20.6509	18.6177	22.0689	21.5019	21.4054	21.1247	21.1207	20.7722	20.6965	20.1703	20.5595	17.8879	19.687	22.2646	21.5911
E9Q0F0	E9Q0F0_MOUSE	Krt78	Keratin 78	22.944	24.484	Y	Y	2	3	0.0131086	1	1	0.011236	1	1	0.011236	1	1	0.011236	24.416	23.4875	22.4574	23.249	22.6679	21.3863	24.2487	24.0871	24.037	24.6763	24.9568	22.6532	24.0485	25.1586	24.277	24.2441	21.1711	22.4661	23.6326	22.447	23.421	24.9176	22.4711	25.2767	24.3552	23.893	24.0437	26.0195	23.8904	24.6064
E9Q166	E9Q166_MOUSE	Atad2b	ATPase family, AAA domain-containing 2B	19.1168	NA	N	N	NA	NA	NA	1	1	0.00479452	NA	NA	NA	2	2	0.0130137	17.7301	19.2249	20.3954	NA	NA	NA	NA	NA	NA	NA	NA	NA	NA	NA	NA	NA	NA	NA	NA	NA	NA	NA	NA	NA	NA	NA	NA	NA	NA	NA
E9Q3L2	PI4KA_MOUSE	Pi4ka	Phosphatidylinositol 4-kinase alpha	17.1454	19.3831	Y	N	38	38	0.275534	29	29	0.173872	NA	NA	NA	2	2	0.0209026	16.8295	17.1158	17.4907	NA	NA	NA	19.314	19.1764	19.8715	20.1902	19.7791	19.5231	19.3341	19.0924	18.8008	18.0026	NA	19.3545	19.4643	19.7703	20.1023	20.4733	19.8439	19.9301	19.9984	18.5676	17.2741	NA	19.3707	19.4109
E9Q401	RYR2_MOUSE	Ryr2	Ryanodine receptor 2	20.7535	21.2397	N	N	173	223	0.497181	157	205	0.465969	15	15	0.0418848	85	95	0.252718	20.9833	21.3056	21.0413	20.6155	20.1874	20.3878	22.0454	21.8806	22.5789	23.1102	23.1265	22.2752	21.5263	20.9408	19.8233	17.7663	NA	22.579	22.3018	22.6565	23.0969	23.4459	22.7405	22.0115	21.7103	19.7313	17.2075	NA	22.5371	22.1187
E9Q414	APOB_MOUSE	Apob	Apolipoprotein B-100	16.9706	18.4592	Y	N	23	23	0.0932297	6	6	0.0188679	1	1	0.00510544	3	3	0.0135405	17.8138	17.3687	17.5608	16.3629	15.3551	17.3625	18.2582	16.7964	17.2849	16.4963	17.4629	17.2757	NA	16.5365	18.2084	16.9783	NA	17.7243	17.5362	17.1729	15.7272	16.0613	NA	NA	16.4091	16.606	19.2748	NA	17.6981	16.9865
E9Q447	E9Q447_MOUSE	Sptan1	Spectrin alpha chain, non-erythrocytic 1	19.3322	18.95	Y	N	5	6	0.0270379	6	7	0.0310734	NA	NA	NA	4	4	0.0270379	19.4372	19.7174	18.8421	NA	NA	NA	20.1133	19.3434	19.0102	19.1286	18.71	17.4977	17.5683	17.0518	NA	16.8057	18.6348	20.2142	20.0355	19.8207	19.5653	19.0732	19.5411	18.5375	17.0097	17.3431	17.4369	17.3134	20.6378	19.9264
E9Q453;E9Q455;E9Q456;G5E8R0;G5E8R1;G5E8R2	E9Q453_MOUSE;E9Q455_MOUSE;E9Q456_MOUSE;G5E8R0_MOUSE;G5E8R1_MOUSE;G5E8R2_MOUSE	Tpm1	Tropomyosin alpha-1 chain	19.6849	17.5165	Y	N	3	3	0.110204	2	3	0.0612245	1	1	0.0489796	2	3	0.0612245	20.1567	19.2512	18.7637	20.5682	NA	NA	16.9959	16.4481	16.9757	16.8598	16.417	16.8664	16.467	15.4409	NA	NA	15.9961	NA	15.3254	17.8711	17.1109	16.62	16.74	17.2144	16.5437	NA	NA	17.162	NA	16.9399
E9Q4P1	WDFY1_MOUSE	Wdfy1	WD repeat and FYVE domain-containing protein 1	17.7623	NA	N	N	NA	NA	NA	NA	NA	NA	NA	NA	NA	1	1	0.0292683	17.8567	17.592	17.8383	NA	NA	NA	NA	NA	NA	NA	NA	NA	NA	NA	NA	NA	NA	NA	NA	NA	NA	NA	NA	NA	NA	NA	NA	NA	NA	NA
E9Q4Z2	ACACB_MOUSE	Acacb	Acetyl-CoA carboxylase 2	19.1536	21.2313	Y	Y	67	81	0.466503	62	70	0.419526	7	7	0.0339052	21	21	0.149918	19.455	19.6165	19.6123	18.1686	19.078	18.9916	21.4023	20.6131	20.8155	20.3129	19.9446	19.8383	19.7276	19.3547	20.8665	21.4511	19.4264	21.6279	21.3842	21.021	20.6811	20.3946	20.1843	19.2804	19.5771	19.625	21.4649	19.2964	21.3402	21.0589
E9Q4Z2;Q5SWU9	ACACA_MOUSE;ACACB_MOUSE	Acaca;Acacb	Acetyl-CoA carboxylase 2	18.6659	20.8265	Y	Y	12	14	0.466503	10	10	0.419526	NA	NA	NA	3	3	0.149918	18.7397	19.0193	18.2387	NA	NA	NA	21.6048	20.789	20.8864	20.5091	19.1434	19.9659	19.7436	19.5124	21.513	21.6447	20.1925	21.4807	21.403	20.8945	20.5227	20.2167	19.8257	19.6734	19.6541	20.2416	18.9441	19.2797	21.9087	21.7576
E9Q557	DESP_MOUSE	Dsp	Desmoplakin	19.6631	19.8625	Y	Y	102	129	0.41658	66	75	0.288241	8	8	0.0346861	18	18	0.0939993	20.2991	19.6101	19.6535	19.4479	19.6492	19.3189	20.9939	19.8997	19.4568	19.8546	20.7459	19.9854	18.5957	20.495	19.5337	19.0755	18.59	22.003	19.7726	18.7695	19.2164	19.5593	18.0036	20.1396	19.0055	18.9394	19.5234	22.2524	22.2542	21.0918
E9Q616	E9Q616_MOUSE	Ahnak	AHNAK nucleoprotein (desmoyokin)	23.1307	23.7357	Y	Y	171	220	0.453324	167	200	0.431223	54	61	0.139321	118	126	0.307638	23.3786	23.3432	23.2496	22.9816	22.8482	22.9828	24.0921	24.2782	24.4225	24.4875	24.4505	23.9191	23.5805	23.5588	22.5665	21.7645	23.0223	24.0131	23.9438	24.2284	24.2661	24.3674	23.793	23.8728	23.9513	22.3932	22.2652	22.4523	24.2438	24.2654
E9Q634;P70248	MYO1E_MOUSE;MYO1F_MOUSE	Myo1e;Myo1f	Unconventional myosin-Ie	15.2974	16.3554	N	N	1	1	0.0108401	NA	NA	NA	NA	NA	NA	1	1	0.0108401	16.1839	14.8828	14.8254	NA	NA	NA	NA	NA	NA	NA	NA	NA	NA	NA	NA	NA	NA	NA	NA	NA	NA	NA	NA	NA	NA	NA	NA	NA	NA	NA
E9Q6R7	E9Q6R7_MOUSE	Utrn	Utrophin	16.2314	18.4994	Y	Y	34	34	0.175219	23	23	0.11516	NA	NA	NA	3	3	0.0107872	15.6205	16.5711	16.5026	NA	NA	NA	19.2023	18.3112	18.4295	18.2243	18.1879	17.6327	17.5485	17.3442	17.5764	17.7383	15.489	18.9545	18.8747	18.798	18.403	18.3454	17.953	17.0151	16.281	17.0979	17.7317	16.7774	19.5698	19.1382
E9Q6U4;Q3UWL8	E9Q6U4_MOUSE;Q3UWL8_MOUSE	Pfdn4	Prefoldin subunit 4	19.0242	17.1682	Y	N	1	1	0.115385	1	1	0.115385	1	1	0.115385	1	1	0.115385	NA	18.3638	NA	19.2866	19.1022	19.3444	NA	NA	NA	NA	NA	NA	NA	NA	NA	NA	NA	NA	NA	NA	NA	NA	NA	NA	NA	NA	NA	NA	NA	NA
E9Q7N6;Q3V1B8	E9Q7N6_MOUSE;Q3V1B8_MOUSE	Gal3st4	Galactose-3-O-sulfotransferase 4	21.919	22.9799	N	N	1	2	0.0168421	1	2	0.0168421	1	2	0.0168421	1	2	0.0168421	23.0816	16.7287	23.6903	22.7579	22.9285	22.3269	24.5788	24.8875	24.7583	24.0358	24.0891	23.3697	22.661	22.4052	20.2446	NA	NA	24.6388	24.8834	24.8794	24.2852	24.1942	23.6439	23.371	22.9821	19.1747	NA	NA	24.4736	24.6346
E9Q912	GDS1_MOUSE	Rap1gds1	Rap1 GTPase-GDP dissociation stimulator 1	18.8489	18.7767	Y	N	15	17	0.38056	8	9	0.220758	4	4	0.128501	6	6	0.166392	18.3031	18.0716	18.1877	19.6061	19.4225	19.5027	18.8653	17.5486	18.2888	18.0989	18.3642	18.738	18.6017	18.2665	18.9835	NA	19.0371	19.1721	18.4411	17.7073	18.0333	18.2796	18.0926	18.4383	18.0996	15.5081	NA	18.7634	19.8856	19.5851
E9Q9C7;E9Q9D1;E9Q9D2;E9Q9Q7	E9Q9C7_MOUSE;E9Q9D1_MOUSE;E9Q9D2_MOUSE;E9Q9Q7_MOUSE	Ablim1	Actin-binding LIM protein 1	18.1352	17.0833	N	N	NA	NA	NA	1	1	0.0239521	NA	NA	NA	1	1	0.0239521	17.4059	18.8645	NA	NA	NA	NA	17.6602	NA	NA	NA	NA	NA	NA	NA	NA	NA	NA	18.4939	16.4285	16.9827	15.4523	NA	NA	NA	NA	NA	NA	NA	17.1767	NA
E9Q9K5	TRDN_MOUSE	Trdn	Triadin	16.9081	17.2906	N	N	3	3	0.0533911	3	3	0.0692641	NA	NA	NA	1	1	0.027417	16.7261	17.0901	NA	NA	NA	NA	16.94	15.0464	17.5521	17.9023	18.1427	17.5137	16.9946	13.5844	NA	NA	NA	17.23	17.3172	17.5448	18.6994	19.0653	18.0004	16.7647	16.1223	NA	NA	NA	17.4426	17.2847
E9Q9T8;Q3TF37;Q3UIK0	E9Q9T8_MOUSE;Q3TF37_MOUSE;Q3UIK0_MOUSE	Mybpc3	Myosin-binding protein C, cardiac-type	22.0373	NA	N	N	NA	NA	NA	NA	NA	NA	3	5	0.0422866	5	7	0.0571652	22.1903	22.1047	22.0285	22.037	21.7585	22.1045	NA	NA	NA	NA	NA	NA	NA	NA	NA	NA	NA	NA	NA	NA	NA	NA	NA	NA	NA	NA	NA	NA	NA	NA
E9QA62	LMOD3_MOUSE	Lmod3	Leiomodin-3	17.5954	15.0051	N	N	1	1	0.0157618	1	1	0.0227671	NA	NA	NA	1	2	0.0227671	17.5954	NA	NA	NA	NA	NA	NA	NA	NA	NA	NA	NA	NA	NA	NA	NA	NA	NA	NA	NA	NA	NA	NA	NA	NA	NA	NA	NA	NA	NA
E9QAT4	SC16A_MOUSE	Sec16a	Protein transport protein Sec16A	16.1087	18.0269	N	Y	8	9	0.0534578	8	8	0.0407297	NA	NA	NA	2	2	0.0123038	16.3327	NA	15.8847	NA	NA	NA	18.6593	18.2446	17.6547	18.5892	17.2499	17.5778	18.4268	17.0283	19.7851	18.7304	16.5447	18.5801	18.7606	18.2078	18.9424	17.8413	16.1208	NA	17.8963	16.7141	NA	16.4354	18.4541	18.0854
E9QP62;Q9D7B2	E9QP62_MOUSE;Q9D7B2_MOUSE	Lims1	LIM and senescent cell antigen-like-containing domain protein	17.8253	18.9308	N	N	2	2	0.0568475	1	1	0.0361757	NA	NA	NA	1	1	0.0361757	18.0681	17.6494	17.7583	NA	NA	NA	19.9988	19.2131	19.2494	18.7648	NA	17.2004	16.9265	15.154	NA	18.047	NA	20.093	19.795	17.6645	18.9867	17.7964	17.3362	18.3103	18.5636	18.968	NA	NA	20.1597	19.1969
E9QQ96	E9QQ96_MOUSE	Obscn	Non-specific serine/threonine protein kinase	15.8309	17.7361	N	N	3	3	0.00480256	NA	NA	NA	NA	NA	NA	1	1	0.00146745	NA	15.8309	NA	NA	NA	NA	NA	NA	NA	NA	NA	NA	NA	NA	NA	NA	NA	NA	NA	NA	NA	NA	NA	NA	NA	NA	NA	NA	NA	NA
F6YSZ8;F8WGE3	F6YSZ8_MOUSE;F8WGE3_MOUSE	Abca8a	ABC-type organic anion transporter ABCA8A (Fragment)	17.8849	NA	N	N	NA	NA	NA	NA	NA	NA	NA	NA	NA	1	1	0.056872	18.2499	18.6106	16.7943	NA	NA	NA	NA	NA	NA	NA	NA	NA	NA	NA	NA	NA	NA	NA	NA	NA	NA	NA	NA	NA	NA	NA	NA	NA	NA	NA
F7AGE9	F7AGE9_MOUSE	Obsl1	Obscurin-like protein 1 (Fragment)	16.3498	15.9079	N	N	1	1	0.028777	1	1	0.028777	1	1	0.028777	1	1	0.028777	16.8753	NA	16.1766	NA	NA	15.9975	16.5699	NA	NA	16.1575	16.3194	16.7027	16.4579	16.2413	17.3834	17.4677	16.8725	17.649	14.6957	12.9896	12.8035	NA	NA	15.4408	NA	17.2471	18.3428	18.0367	18.1278	NA
F7CBP1;G3XA17	F7CBP1_MOUSE;G3XA17_MOUSE	Eif4g2	Eukaryotic translation initiation factor 4 gamma 2	16.2663	19.7881	N	N	1	1	0.014977	1	1	0.014977	1	1	0.014977	1	1	0.014977	17.227	17.4879	15.9334	14.5858	NA	16.0973	19.9194	NA	19.4407	18.4998	NA	17.5938	NA	NA	NA	21.3007	NA	20.0451	18.838	19.4292	18.545	18.734	17.5664	NA	NA	21.9847	NA	NA	19.5593	NA
F7D3P8	F7D3P8_MOUSE	Atp5o	ATP synthase subunit O, mitochondrial (Fragment)	22.4531	19.2629	N	N	1	2	0.0965909	1	2	0.0965909	NA	NA	NA	1	2	0.0965909	21.8592	21.7174	23.7826	NA	NA	NA	18.7131	20.1371	20.6211	18.3896	20.1453	17.1636	17.4996	17.1288	NA	13.3402	NA	20.2216	18.9696	17.9059	16.6216	17.9061	16.287	17.8398	17.1564	NA	NA	NA	18.7063	18.4857
F7DBQ0;Q3TML0	F7DBQ0_MOUSE;Q3TML0_MOUSE	Pdia6	Protein disulfide-isomerase A6	18.746	21.1118	Y	Y	1	1	0.0340909	1	1	0.0340909	1	1	0.0340909	1	1	0.0340909	19.1787	18.9621	18.0972	NA	NA	NA	21.5434	21.5862	21.728	21.6653	21.47	21.3269	20.869	20.5795	NA	20.6003	19.2281	21.6279	21.3265	21.4874	21.4901	21.7772	21.3502	20.8182	21.0249	20.5242	NA	19.4873	21.7027	21.6876
F8VPN4	F8VPN4_MOUSE	Agl	Glycogen debranching enzyme	23.2089	22.9215	Y	Y	72	102	0.674282	67	97	0.609661	42	49	0.394909	59	77	0.544386	23.3068	23.4592	23.5459	22.9121	23.0123	23.017	21.8778	22.5896	22.4004	23.059	22.8713	23.7671	23.7399	23.6171	22.9085	23.654	24.1493	21.5377	22.0693	22.4012	23.0663	23.1747	23.8058	24.0639	23.6704	23.2383	23.1728	24.603	21.4166	21.9554
F8VQ29	F8VQ29_MOUSE	Iqgap3	IQ motif-containing GTPase-activating protein 3	15.115	NA	N	N	1	1	0.00490196	1	1	0.00490196	NA	NA	NA	1	1	0.00490196	15.115	NA	NA	NA	NA	NA	NA	NA	NA	NA	NA	NA	NA	NA	NA	NA	NA	NA	NA	NA	NA	NA	NA	NA	NA	NA	NA	NA	NA	NA
F8VQJ3	F8VQJ3_MOUSE	Lamc1	Laminin subunit gamma-1	19.5706	18.9765	Y	Y	4	5	0.0280025	4	4	0.0280025	3	3	0.0192906	4	5	0.0280025	19.7294	19.6136	19.905	19.4189	19.2322	19.5245	19.5459	18.4473	18.326	18.3485	18.7337	18.3642	18.3604	17.8086	18.2088	18.2981	17.9287	19.8271	18.849	18.0832	18.007	18.592	18.5115	18.9048	18.823	18.1752	19.5613	18.8317	20.4633	18.9706
F8WIT2	F8WIT2_MOUSE	Anxa6	Annexin	18.6843	17.8587	Y	Y	2	2	0.0374813	2	2	0.0374813	1	1	0.0269865	2	2	0.0374813	19.7297	19.6247	18.6102	19.3475	17.6983	17.0956	17.812	17.215	16.8737	17.8593	18.4773	18.4866	18.5852	18.8886	NA	14.7167	18.1498	15.2565	16.72	15.5028	17.5516	17.764	16.7814	18.6475	17.4466	16.8136	NA	19.2588	17.3729	19.8074
F8WIU1;H7BXB9	F8WIU1_MOUSE;H7BXB9_MOUSE	1700037H04Rik	RIKEN cDNA 1700037H04 gene	17.5198	17.6514	N	N	4	4	0.350282	2	2	0.186441	1	1	0.079096	2	2	0.186441	17.8423	NA	16.7466	17.9705	NA	NA	16.8349	16.5285	17.4294	15.0636	NA	17.6398	15.019	16.8702	NA	NA	NA	18.6374	NA	NA	NA	NA	16.5864	15.1998	17.0454	17.5612	NA	NA	18.0038	17.2837
G3UXW9	G3UXW9_MOUSE	Gps1	COP9 signalosome complex subunit 1	16.4311	15.6697	N	N	1	1	0.0323194	1	1	0.0323194	1	1	0.0323194	1	1	0.0323194	15.9702	NA	16.892	NA	NA	NA	16.0333	16.6989	17.0231	16.4034	15.6975	15.4069	16.2476	15.279	16.1772	18.445	15.8479	17.7608	NA	NA	NA	NA	NA	NA	NA	NA	16.0647	15.887	17.3826	17.7745
G3UXX3;Q91XH5	G3UXX3_MOUSE;Q91XH5_MOUSE	Spr	Sepiapterin reductase	17.3607	18.7351	Y	N	1	1	0.0639269	1	1	0.0639269	1	1	0.0639269	1	1	0.0639269	18.7884	19.2559	16.8473	17.641	13.0929	18.5386	NA	NA	NA	NA	NA	14.8204	15.0858	NA	NA	NA	16.3593	NA	NA	NA	NA	NA	NA	NA	16.172	NA	NA	16.3014	NA	NA
G3UZS1;G3UZU9	G3UZS1_MOUSE;G3UZU9_MOUSE	Hoxa7	Homeobox protein Hox-A7	18.3678	NA	N	N	NA	NA	NA	1	1	0.0769231	NA	NA	NA	1	1	0.0769231	18.5373	18.1982	NA	NA	NA	NA	NA	NA	NA	NA	NA	NA	NA	NA	NA	NA	NA	NA	NA	NA	NA	NA	NA	NA	NA	NA	NA	NA	NA	NA
G3X8U3	G3X8U3_MOUSE	2210016F16Rik	Queuosine salvage protein	20.7596	20.7667	Y	Y	18	23	0.585799	14	17	0.470414	4	6	0.204142	10	12	0.431953	20.6575	20.6083	20.3409	21.4227	21.4504	20.0774	19.895	20.8695	20.3518	20.8552	21.5456	21.7182	21.7051	22.1448	20.6851	20.2282	22.4768	19.2097	20.3591	19.8575	20.9441	20.3396	21.7775	22.0481	21.5957	20.6821	20.7622	22.5732	20.106	20.6178
G3X975	G3X975_MOUSE	Cars2	Cysteine--tRNA ligase	18.5111	17.5975	N	N	1	1	0.0326087	2	3	0.0344203	2	2	0.0344203	2	2	0.0344203	19.039	18.9341	18.3949	18.4204	17.9098	18.3687	16.3017	NA	16.9094	17.5654	17.3492	18.2637	17.87	18.5306	NA	18.1602	18.8823	NA	17.3266	14.9029	17.9327	17.387	18.506	18.6194	18.0719	17.4215	NA	19.4518	NA	17.793
G3X9E8	G3X9E8_MOUSE	Ppp2r3a	Protein phosphatase 2, regulatory subunit B'', alpha	19.668	19.3044	Y	Y	10	11	0.24717	8	9	0.183019	NA	NA	NA	5	5	0.0962264	19.3928	19.2564	20.3547	NA	NA	NA	20.1089	20.0499	19.2356	18.8222	18.5732	17.9711	18.3732	18.578	NA	18.6371	18.6286	19.8767	20.1762	20.2089	19.2039	18.8841	18.3504	18.1668	18.331	17.8184	NA	17.1779	19.9379	19.7598
G3X9K3	BIG1_MOUSE	Arfgef1	Brefeldin A-inhibited guanine nucleotide-exchange protein 1	16.6769	18.1266	Y	Y	21	23	0.179307	8	9	0.0574215	1	1	0.00595883	4	4	0.0341278	17.2814	16.8292	16.8263	16.0719	NA	16.3759	19.5376	18.7032	19.0832	18.2196	17.9826	17.7635	17.6141	16.9096	17.4949	17.5038	17.5014	19.1207	19.3856	18.7291	18.3669	17.9792	15.5168	16.9793	17.1518	16.684	17.2517	16.5215	19.6186	19.0514
G5E829	AT2B1_MOUSE	Atp2b1	Plasma membrane calcium-transporting ATPase 1	16.8073	19.8726	N	N	15	17	0.262295	14	16	0.262295	NA	NA	NA	1	1	0.0672131	16.2514	17.3633	NA	NA	NA	NA	20.1543	20.2173	20.7661	20.7557	21.2838	20.8501	20.7373	20.2143	NA	19.5323	NA	20.1965	19.9794	20.6458	21.1332	21.6247	21.2183	20.9975	21.1069	19.3446	NA	NA	20.4361	20.0714
G5E829;Q6Q477	AT2B1_MOUSE;AT2B4_MOUSE	Atp2b1;Atp2b4	Plasma membrane calcium-transporting ATPase 1	17.913	19.9226	N	N	8	11	0.262295	9	14	0.262295	NA	NA	NA	4	4	0.0672131	18.2856	18.4683	16.985	NA	NA	NA	19.9983	19.9638	20.1367	20.202	20.7352	20.0872	20.0477	19.2525	18.7481	17.0785	NA	19.1897	19.553	20.0434	20.0243	20.5235	20.071	19.9437	20.1383	17.7939	18.2869	NA	19.843	20.0032
G5E870	TRIPC_MOUSE	Trip12	E3 ubiquitin-protein ligase TRIP12	15.3712	16.5401	N	N	9	9	0.0804938	4	4	0.0340741	NA	NA	NA	1	1	0.00839506	15.0614	15.6811	NA	NA	NA	NA	16.6606	13.6508	NA	NA	14.3836	14.5713	14.0525	12.8744	NA	15.2333	NA	16.9282	15.6158	16.6389	15.9056	14.9715	14.27	16.0976	NA	15.4173	NA	NA	17.4395	16.1521
G5E895	G5E895_MOUSE	Akr1b10	Aldo-keto reductase family 1, member B10 (aldose reductase)	24.3724	22.9093	Y	Y	9	13	0.408228	6	9	0.231013	12	17	0.351266	13	20	0.481013	23.9795	24.0864	23.8813	24.6411	24.7837	24.8625	21.4979	22.2114	22.4363	22.8932	22.216	23.4618	23.5687	23.4667	24.9615	22.5072	24.3086	20.6207	22.3936	22.4012	22.5826	22.8054	23.8805	23.9952	23.4192	22.7601	22.6671	24.3423	21.28	21.8945
G5E897	PLGT3_MOUSE	Poglut3	Protein O-glucosyltransferase 3	15.3908	16.2975	N	N	5	5	0.135189	1	1	0.0258449	NA	NA	NA	1	1	0.0337972	15.2897	NA	15.4919	NA	NA	NA	NA	NA	NA	NA	NA	NA	NA	NA	NA	NA	NA	NA	NA	NA	NA	NA	NA	NA	NA	NA	NA	NA	NA	NA
G5E8J6	G5E8J6_MOUSE	Hrc	Histidine-rich calcium-binding protein	22.5159	22.5952	Y	Y	14	25	0.266938	15	24	0.266938	8	13	0.168022	11	17	0.237127	22.3022	22.1864	22.4185	22.0869	22.9078	23.1936	22.6842	22.9135	23.5168	24.2245	24.4257	23.4351	22.9166	22.7585	24.6351	24.4458	19.6596	23.1533	22.8098	23.0429	23.4053	24.1146	22.9721	23.4484	23.5079	24.8814	24.9756	20.9039	23.2646	23.5364
H3BLA9	H3BLA9_MOUSE	Senp6	Sentrin-specific protease 6 (Fragment)	24.3693	24.6897	Y	Y	1	2	0.0343137	1	2	0.0343137	1	1	0.0343137	1	2	0.0343137	27.1279	20.8366	27.5227	23.5552	23.77	23.4036	24.674	25.4794	24.7344	25.6208	25.8768	26.0094	26.0134	26.0674	25.4212	25.9157	26.4311	24.5377	24.2689	24.4075	25.3087	25.0888	19.8825	25.8503	26.1626	25.9496	26.244	27.1956	24.93	25.498
J3QMN4;J3QMQ8	J3QMN4_MOUSE;J3QMQ8_MOUSE	Txnrd2	Thioredoxin-disulfide reductase	16.3365	NA	N	N	NA	NA	NA	NA	NA	NA	NA	NA	NA	1	1	0.0203666	17.5258	15.1473	NA	NA	NA	NA	NA	NA	NA	NA	NA	NA	NA	NA	NA	NA	NA	NA	NA	NA	NA	NA	NA	NA	NA	NA	NA	NA	NA	NA
J3QN89;Q3TJ22	J3QN89_MOUSE;Q3TJ22_MOUSE	Aamp	Angio-associated migratory protein	18.3103	16.7303	Y	N	5	5	0.135321	1	1	0.0298165	2	2	0.059633	1	1	0.0298165	NA	NA	18.6441	17.9765	NA	NA	NA	NA	NA	14.5094	NA	15.1314	16.3257	15.3003	NA	NA	17.1346	NA	NA	NA	NA	NA	NA	NA	NA	NA	NA	17.3693	NA	NA
J3QPC5	J3QPC5_MOUSE	Zfp850	Zinc finger protein 850	20.8896	17.9612	Y	Y	1	1	0.0101597	1	1	0.0101597	1	1	0.0101597	1	1	0.0101597	20.7507	21.1444	20.6177	21.5902	21.1736	20.061	17.2317	18.5792	18.5836	19.1835	18.523	19.6671	19.897	19.5707	NA	18.3175	20.9468	16.6114	15.1973	15.1589	17.4834	17.8464	18.6276	19.1214	20.2183	19.3136	15.9227	20.8767	15.8	17.2871
O08528	HXK2_MOUSE	Hk2	Hexokinase-2	23.2638	22.4232	Y	Y	38	57	0.539804	37	53	0.512541	33	40	0.456925	33	44	0.46783	23.2035	23.2205	23.3199	23.2301	23.3404	23.2681	23.5434	23.6462	23.6621	23.1617	22.9453	22.8144	22.6749	22.4572	21.7159	20.9119	22.5407	23.4113	23.6872	23.6511	23.2909	23.0981	22.9969	22.9739	22.5378	21.3801	21.4831	22.6588	23.249	23.4523
O08528;P17710	HXK1_MOUSE;HXK2_MOUSE	Hk1;Hk2	Hexokinase-2	24.0919	23.7501	Y	Y	3	5	0.539804	3	4	0.512541	4	5	0.456925	4	5	0.46783	24.4231	24.5954	24.7306	23.4878	23.8329	23.4819	25.5843	25.8526	25.7102	25.2104	24.2857	24.352	24.1316	24.0033	20.6572	22.1852	23.5045	25.6333	25.6679	25.5856	25.1665	25.003	24.615	24.2226	23.8238	22.5653	21.548	23.3092	25.3016	25.5334
O08529	CAN2_MOUSE	Capn2	Calpain-2 catalytic subunit	20.9622	21.8441	Y	Y	28	38	0.545714	24	29	0.47	14	17	0.258571	19	22	0.427143	21.3535	21.2472	20.9072	20.9246	20.5516	20.7889	22.74	22.2719	21.9263	21.5212	21.2237	20.9849	20.8396	20.3919	21.1626	20.2769	21.2053	22.7614	22.6066	22.2959	21.6578	21.3396	20.9305	20.3375	20.3213	20.0657	21.09	20.3699	22.8164	22.4836
O08532	CA2D1_MOUSE	Cacna2d1	Voltage-dependent calcium channel subunit alpha-2/delta-1	19.2186	20.6977	Y	Y	29	34	0.343608	30	33	0.356301	5	5	0.0625567	14	14	0.18223	19.8424	20.4677	20.2424	18.2986	18.5829	17.8773	21.3724	21.2929	21.8922	22.1617	22.4004	21.8702	21.6213	20.8754	19.3814	18.9216	16.2266	21.4415	21.578	21.9988	22.33	22.6418	22.056	22.1014	22.0206	19.9831	19.6369	17.4568	21.1849	21.2362
O08547	SC22B_MOUSE	Sec22b	Vesicle-trafficking protein SEC22b	18.032	20.1599	N	N	8	8	0.427907	7	7	0.386047	1	1	0.055814	2	2	0.12093	18.6872	19.3375	19.3827	15.7735	16.9279	18.0832	20.6955	20.3484	19.4192	20.8063	20.1545	19.65	20.0896	20.5073	20.3087	16.6144	NA	19.9312	19.8887	19.7565	19.9558	20.3536	19.7168	19.4531	20.2794	20.0256	NA	NA	21.0109	20.8179
O08553	DPYL2_MOUSE	Dpysl2	Dihydropyrimidinase-related protein 2	23.162	23.7726	Y	Y	26	42	0.723776	24	39	0.722028	18	23	0.541958	22	28	0.704545	22.6186	22.7126	22.5563	23.8618	23.7163	23.5062	22.6388	23.099	23.4024	23.7165	23.9336	24.0234	24.2101	23.8658	23.6126	24.3145	23.6083	22.2839	22.918	23.3495	23.8701	23.9974	24.1354	24.419	23.6154	23.1771	23.6855	24.0836	22.6081	23.0533
O08553;Q62188	DPYL2_MOUSE;DPYL3_MOUSE	Dpysl2;Dpysl3	Dihydropyrimidinase-related protein 2	21.1057	22.0178	Y	Y	2	3	0.723776	3	4	0.722028	2	3	0.541958	3	4	0.704545	20.8296	20.801	20.8596	21.3545	21.2805	21.5089	21.058	21.8972	21.6486	22.15	22.502	22.3305	22.2828	22.1954	21.559	22.514	22.4861	20.8913	21.1155	21.7291	22.0947	21.681	22.3676	22.8022	22.0291	21.3801	21.1521	22.4872	20.5383	21.3853
O08573	LEG9_MOUSE	Lgals9	Galectin-9	18.0208	19.4847	Y	Y	8	9	0.314448	6	7	0.201133	3	3	0.110482	3	3	0.110482	18.7044	18.844	17.1251	17.8151	17.3454	18.2905	19.7146	19.3804	19.7734	19.9141	20.3696	19.6688	19.781	19.2582	18.6576	17.6634	NA	19.3653	19.5188	19.6818	19.9809	20.2599	20.2258	19.4461	20.2075	18.9878	18.5177	14.4306	19.2574	19.1464
O08579	EMD_MOUSE	Emd	Emerin	18.4738	19.2783	N	N	4	4	0.223938	4	4	0.223938	NA	NA	NA	1	1	0.046332	18.4353	NA	18.5123	NA	NA	NA	19.8978	19.3187	20.107	19.7904	20.4635	19.8844	19.4272	19.2287	18.6342	NA	NA	20.1794	19.9855	19.4691	19.3946	20.2495	19.4286	19.5298	19.5844	18.1458	15.6122	NA	20.3159	19.8122
O08582	GTPB1_MOUSE	Gtpbp1	GTP-binding protein 1	18.8097	19.0742	Y	Y	16	18	0.326347	9	10	0.163174	2	2	0.0359281	2	2	0.0613772	18.4728	19.3065	18.1876	19.7932	19.3395	17.7585	19.586	19.0484	19.5947	18.8745	19.3494	18.9923	18.8449	19.7523	20.404	19.6659	19.3771	19.185	19.7007	18.4632	18.8987	18.6282	18.3812	NA	19.2908	20.2918	19.7781	18.7447	19.1898	20.02
O08583	THOC4_MOUSE	Alyref	THO complex subunit 4	19.9104	18.5775	Y	Y	5	7	0.333333	5	6	0.333333	3	4	0.164706	4	5	0.235294	20.7325	20.7078	20.4734	19.2661	19.1011	19.1817	18.1868	NA	18.6655	18.4078	NA	18.4754	19.1142	20.0572	NA	17.5653	NA	18.8878	18.6929	18.4185	19.1098	19.0479	18.4554	19.1026	20.2419	20.5001	NA	17.3306	17.6378	16.319
O08600	NUCG_MOUSE	Endog	Endonuclease G, mitochondrial	20.4449	21.0691	Y	Y	11	14	0.544218	11	14	0.544218	5	5	0.217687	10	11	0.503401	21.1152	20.9466	20.8693	19.8513	20.0726	19.8146	22.184	21.7224	22.0755	21.2038	20.588	20.8702	20.5446	20.7765	19.4781	19.86	18.0505	22.3857	22.3795	22.4305	21.915	21.9199	21.5646	21.3746	21.5495	21.7243	NA	19.1756	22.0889	22.0309
O08601	MTP_MOUSE	Mttp	Microsomal triglyceride transfer protein large subunit	15.0017	16.6503	N	N	NA	NA	NA	2	2	0.0290828	NA	NA	NA	2	2	0.0290828	16.4318	14.5458	14.0273	NA	NA	NA	NA	16.6504	NA	15.6666	18.018	16.8956	16.2318	16.7693	NA	NA	16.2543	NA	NA	NA	17.8329	17.8301	16.1821	NA	17.4336	NA	NA	15.0795	NA	NA
O08605	MKNK1_MOUSE	Mknk1	MAP kinase-interacting serine/threonine-protein kinase 1	17.195	17.1845	Y	Y	4	4	0.161593	3	3	0.100703	1	1	0.028103	1	1	0.028103	17.7851	NA	16.605	NA	NA	NA	18.311	17.4552	18.0188	17.2776	17.3616	17.3194	16.9515	16.3137	NA	15.2484	17.1812	18.6987	19.001	17.8851	17.1914	16.3607	NA	15.7345	16.7232	15.8225	16.7274	16.6452	18.2087	18.0678
O08638	MYH11_MOUSE	Myh11	Myosin-11	19.5391	20.5191	Y	Y	67	92	0.491886	53	62	0.446755	1	1	0.0573022	16	18	0.189148	19.7666	20.6982	19.8793	19.2806	18.3657	19.2445	20.515	20.0643	20.0529	19.4877	19.8067	19.6794	19.7397	19.4745	19.8233	20.6633	20.2076	20.5697	20.2531	20.0185	19.7409	19.6281	19.4263	19.5313	19.345	18.7824	20.0822	20.0167	20.7792	20.6948
O08638;Q02566;Q61879	MYH10_MOUSE;MYH11_MOUSE;MYH6_MOUSE	Myh10;Myh11;Myh6	Myosin-11	16.5358	14.9091	N	N	1	1	0.491886	NA	NA	NA	NA	NA	NA	1	1	0.189148	16.4803	16.1951	16.932	NA	NA	NA	NA	NA	NA	NA	NA	NA	NA	NA	NA	NA	NA	NA	NA	NA	NA	NA	NA	NA	NA	NA	NA	NA	NA	NA
O08638;Q02566;Q61879;Q6URW6;Q8VDD5;Q91Z83	MYH10_MOUSE;MYH11_MOUSE;MYH14_MOUSE;MYH6_MOUSE;MYH7_MOUSE;MYH9_MOUSE	Myh10;Myh11;Myh14;Myh6;Myh7;Myh9	Myosin-11	22.2688	NA	N	N	NA	NA	NA	1	1	0.446755	NA	NA	NA	1	1	0.189148	23.2867	19.7758	23.7438	NA	NA	NA	NA	NA	NA	NA	NA	NA	NA	NA	NA	NA	NA	NA	NA	NA	NA	NA	NA	NA	NA	NA	NA	NA	NA	NA
O08638;Q02566;Q91Z83	MYH11_MOUSE;MYH6_MOUSE;MYH7_MOUSE	Myh11;Myh6;Myh7	Myosin-11	16.4855	NA	N	N	NA	NA	NA	NA	NA	NA	NA	NA	NA	1	1	0.189148	16.6824	16.3539	16.42	NA	NA	NA	NA	NA	NA	NA	NA	NA	NA	NA	NA	NA	NA	NA	NA	NA	NA	NA	NA	NA	NA	NA	NA	NA	NA	NA
O08638;Q61879;Q6URW6	MYH10_MOUSE;MYH11_MOUSE;MYH14_MOUSE	Myh10;Myh11;Myh14	Myosin-11	16.7352	20.7052	Y	Y	2	3	0.491886	2	3	0.446755	NA	NA	NA	1	1	0.189148	16.7352	NA	NA	NA	NA	NA	21.2459	20.8583	21.0602	20.2988	19.7175	20.3907	19.8089	19.9117	NA	21.0024	19.9395	21.2273	21.1603	20.372	20.2263	19.9696	NA	19.859	19.3233	19.4506	NA	20.654	21.4892	21.0918
O08638;Q61879;Q6URW6;Q8VDD5	MYH10_MOUSE;MYH11_MOUSE;MYH14_MOUSE;MYH9_MOUSE	Myh10;Myh11;Myh14;Myh9	Myosin-11	19.6071	20.2607	Y	Y	2	3	0.491886	2	3	0.446755	NA	NA	NA	2	2	0.189148	20.0346	19.8711	18.9156	NA	NA	NA	21.7899	21.6198	21.2516	21.1102	19.4121	20.2426	19.8475	19.7656	20.7722	20.4653	20.2437	21.0689	20.947	20.8702	20.4835	20.4213	20.3219	19.1109	18.9319	18.9026	NA	19.7313	21.5242	21.3585
O08638;Q61879;Q8VDD5	MYH10_MOUSE;MYH11_MOUSE;MYH9_MOUSE	Myh10;Myh11;Myh9	Myosin-11	18.391	19.2616	N	N	1	1	0.491886	1	1	0.446755	3	3	0.0573022	2	2	0.189148	19.1439	17.1926	17.724	19.0968	18.2158	18.9727	19.1941	NA	18.8354	17.3787	NA	18.9926	NA	NA	NA	19.6794	NA	19.0078	19.2992	18.7006	19.1369	18.1021	17.8201	NA	NA	NA	NA	NA	18.2889	NA
O08638;Q6URW6;Q8VDD5	MYH11_MOUSE;MYH14_MOUSE;MYH9_MOUSE	Myh11;Myh14;Myh9	Myosin-11	19.4536	21.3624	Y	N	1	2	0.491886	1	1	0.446755	NA	NA	NA	1	1	0.189148	19.6717	19.6265	19.0627	NA	NA	NA	22.2569	NA	21.9541	21.1656	21.2765	20.3768	19.2051	NA	NA	21.1938	20.9057	21.5283	21.5863	21.688	21.1829	21.1126	20.8033	NA	17.7785	19.7027	NA	20.2758	21.9153	20.2592
O08638;Q8VDD5	MYH11_MOUSE;MYH9_MOUSE	Myh11;Myh9	Myosin-11	21.2347	20.817	Y	Y	5	7	0.491886	3	4	0.446755	3	3	0.0573022	3	3	0.189148	21.6136	22.4677	20.9351	21.7491	20.7755	19.867	22.4793	22.297	22.0653	21.598	20.7777	20.8195	20.2209	20.2952	NA	21.0875	20.017	21.8314	21.7779	21.8702	21.6811	20.2373	20.5217	19.9497	19.978	19.654	19.0611	19.9126	22.083	22.1134
O08663	MAP2_MOUSE	Metap2	Methionine aminopeptidase 2	18.4054	18.7688	Y	Y	13	20	0.317992	11	15	0.324268	3	4	0.0711297	5	6	0.133891	18.9154	18.9996	17.6046	18.4866	16.7906	19.6355	19.5355	18.8734	19.125	18.5673	18.8097	18.0264	17.8034	17.5829	NA	19.135	15.8018	20.3209	19.8324	19.4329	18.9835	18.8006	18.2762	18.1276	18.8115	19.1161	17.4366	16.3619	19.3435	19.1277
O08677	KNG1_MOUSE	Kng1	Kininogen-1	23.4288	22.403	Y	Y	15	19	0.272315	14	18	0.30711	13	15	0.239032	14	18	0.30711	23.1567	23.3024	23.1303	23.6788	23.6703	23.6342	21.9199	22.0232	21.9485	22.2263	22.7958	22.7209	22.7373	22.8706	23.692	21.7529	23.3346	22.0944	22.1212	22.245	22.3189	22.253	22.5856	22.86	22.4774	22.2918	21.0741	22.9789	21.7987	21.8567
O08709	PRDX6_MOUSE	Prdx6	Peroxiredoxin-6	25.3165	25.1433	Y	Y	20	34	0.790179	19	31	0.799107	17	25	0.754464	20	30	0.834821	25.574	25.4944	25.6937	25.106	25.117	24.9139	23.6367	24.52	24.1968	24.9256	25.4047	25.5972	25.6894	25.7598	25.0242	24.2023	26.3442	22.934	23.7797	23.9677	24.7583	24.8999	25.5287	25.8471	25.4128	24.5566	24.921	26.5122	22.9954	23.9614
O08715	AKAP1_MOUSE	Akap1	A-kinase anchor protein 1, mitochondrial	19.8863	18.694	N	Y	11	12	0.207701	12	13	0.254376	NA	NA	NA	3	3	0.0536756	19.5323	20.1372	19.9893	NA	NA	NA	20.6363	20.3247	20.357	19.5054	20.313	18.3643	18.6478	17.0224	NA	NA	17.8932	20.5724	20.5938	20.6118	19.5815	19.6132	18.3514	18.0414	18.8332	17.2147	18.8452	NA	20.2335	19.9221
O08736;P70343	CASP4_MOUSE;CASPC_MOUSE	Casp12;Casp4	Caspase-12	19.425	NA	N	N	NA	NA	NA	NA	NA	NA	NA	NA	NA	1	1	0.0190931	19.4855	19.1623	19.6273	NA	NA	NA	NA	NA	NA	NA	NA	NA	NA	NA	NA	NA	NA	NA	NA	NA	NA	NA	NA	NA	NA	NA	NA	NA	NA	NA
O08739	AMPD3_MOUSE	Ampd3	AMP deaminase 3	15.2824	19.4863	Y	Y	14	16	0.322454	21	26	0.353786	NA	NA	NA	1	1	0.00913838	16.1892	14.3755	NA	NA	NA	NA	20.0711	19.8519	19.8286	20.0989	19.9473	20.0425	20.2102	21.6593	22.5702	21.9578	16.2296	19.78	20.1385	19.9181	19.8009	20.0743	19.8902	20.2906	21.4897	23.079	21.4024	17.7943	20.1512	20.2016
O08749	DLDH_MOUSE	Dld	Dihydrolipoyl dehydrogenase, mitochondrial	27.0193	26.8078	Y	Y	26	43	0.581532	28	45	0.579568	16	25	0.385069	20	28	0.471513	26.8799	26.9042	27.2843	27.0146	27.1416	26.891	26.345	26.4931	26.1191	25.9112	26.1858	26.665	26.9661	27.6645	28.8624	30.0142	25.3151	26.6031	26.4849	26.3235	26.1921	26.0276	26.593	26.9122	28.2898	30.141	29.0075	26.4567	26.0474	25.8423
O08756	HCD2_MOUSE	Hsd17b10	3-hydroxyacyl-CoA dehydrogenase type-2	25.589	24.0969	Y	Y	12	19	0.670498	13	19	0.670498	9	14	0.463602	13	17	0.670498	25.5022	25.6019	25.1912	25.611	25.7139	25.9139	24.6534	24.4563	24.0499	23.6348	22.9888	23.3976	23.2991	23.3023	24.4545	24.0921	22.7483	25.0264	24.504	24.0374	23.5545	23.3912	23.0279	22.8288	23.1462	23.6552	23.9703	23.054	24.8633	24.7072
O08759	UBE3A_MOUSE	Ube3a	Ubiquitin-protein ligase E3A	19.8762	19.6874	Y	Y	20	21	0.387356	15	15	0.306897	4	4	0.0586207	11	11	0.206897	19.2671	19.6867	19.4205	20.2794	20.8456	19.7578	20.1249	19.8537	19.5617	19.7685	19.7212	19.6759	19.5442	19.8353	20.3615	20.1271	20.431	20.2065	20.2381	20.2146	19.6444	19.6993	19.3806	19.3237	19.6692	19.0639	20.1078	19.8544	19.9462	20.0405
O08788	DCTN1_MOUSE	Dctn1	Dynactin subunit 1	19.4547	20.3131	Y	Y	37	54	0.432475	35	51	0.397346	6	7	0.0733802	17	17	0.227947	19.6927	19.8255	19.5841	19.0639	19.1383	19.4239	20.7607	20.3251	20.462	20.1939	19.6558	19.6144	19.584	19.7613	20.7192	21.9477	18.5773	20.857	20.6089	20.6055	20.26	19.9844	19.6525	19.2878	19.7631	20.8341	20.5248	18.3401	20.7987	20.6389
O08795	GLU2B_MOUSE	Prkcsh	Glucosidase 2 subunit beta	19.7552	19.4245	Y	Y	12	12	0.335893	11	11	0.328215	5	5	0.159309	9	9	0.278311	19.6535	19.7274	19.4904	20.1433	20.1215	19.3949	18.9605	19.3182	19.9283	20.1063	19.9486	19.9252	19.848	19.6745	19.2584	18.6089	19.7853	18.9522	18.9878	19.2983	19.9749	20.381	19.7511	19.9637	19.2478	18.137	18.4614	19.7612	18.9981	19.26
O08797	O08797_MOUSE	Serpinb9	SPI6	20.8097	21.0733	Y	Y	15	16	0.516043	14	14	0.491979	8	8	0.229947	10	10	0.430481	20.9601	21.1084	20.5593	20.9103	20.7175	20.6027	21.0199	21.1981	20.7661	20.9393	20.8189	21.3413	21.3433	21.4572	20.1872	19.8061	21.9057	21.6279	21.578	21.2914	20.9632	20.7927	20.9211	21.3746	21.0416	19.9191	20.3102	21.1873	20.7987	20.8047
O08804	O08804_MOUSE	Serpinb6b	NK13	22.1884	21.8541	Y	Y	16	21	0.535809	15	22	0.445623	8	9	0.289125	10	13	0.339523	22.4146	22.4477	21.998	22.2458	21.5921	22.4321	20.677	21.5587	21.2426	21.8838	22.3345	22.4944	22.5952	22.6923	21.7125	21.1238	23.1478	20.2957	20.5153	20.9763	21.704	21.7876	22.1313	22.6466	22.4272	21.5242	21.6266	23.3176	20.3393	21.2654
O08807	PRDX4_MOUSE	Prdx4	Peroxiredoxin-4	24.0608	25.0456	Y	Y	6	7	0.372263	7	9	0.361314	4	4	0.240876	4	4	0.313869	23.9601	24.7667	24.968	23.5653	23.371	23.7336	24.2893	24.75	25.3459	25.7557	25.9482	25.1049	25.1467	24.61	17.2469	25.1148	24.3601	23.8503	24.5148	24.4491	25.4424	25.1942	25.4695	25.1241	24.2777	23.6552	24.3718	25.169	24.1903	24.7422
O08807;P35700	PRDX1_MOUSE;PRDX4_MOUSE	Prdx1;Prdx4	Peroxiredoxin-4	22.4586	23.8498	Y	Y	2	4	0.372263	2	3	0.361314	2	3	0.240876	2	3	0.313869	22.3742	22.7942	22.0625	22.4984	22.3373	22.6847	22.6554	23.4766	23.2426	23.5014	NA	23.9547	23.9941	24.0674	19.4803	23.1483	25.302	22.9758	22.8851	23.032	23.3263	23.5971	24.0731	24.2125	23.5872	23.34	22.9595	24.5213	22.4803	22.7712
O08808	DIAP1_MOUSE	Diaph1	Protein diaphanous homolog 1	17.0856	19.056	Y	N	27	29	0.305976	7	7	0.0796813	1	1	0.0111554	1	1	0.00717132	17.004	17.2212	NA	17.0317	NA	NA	20.3393	20.1829	19.8065	19.5053	NA	18.0423	17.8919	17.6083	17.1224	18.012	NA	20.6395	19.9745	19.5724	18.772	18.8147	16.2876	18.423	17.7687	NA	NA	NA	20.23	19.7458
O08810	U5S1_MOUSE	Eftud2	116 kDa U5 small nuclear ribonucleoprotein component	14.9602	17.9601	N	N	30	37	0.443872	21	25	0.334706	NA	NA	NA	1	1	0.0236869	14.9602	NA	NA	NA	NA	NA	17.5606	18.2378	17.645	17.5546	18.3131	17.5349	17.5224	18.27	18.2184	19.0023	NA	18.2734	17.1886	17.6563	18.1654	18.147	17.8434	18.5056	19.5742	20.3735	17.281	NA	17.7501	17.7462
O08810;P58252	EF2_MOUSE;U5S1_MOUSE	Eef2;Eftud2	116 kDa U5 small nuclear ribonucleoprotein component	19.4915	24.1848	Y	Y	1	2	0.443872	1	2	0.334706	NA	NA	NA	1	1	0.0236869	19.2076	NA	19.7753	NA	NA	NA	21.155	25.3994	25.3087	23.5091	23.7459	20.7988	22.5923	25.5955	25.6834	24.7587	26.1346	20.7936	16.6072	NA	16.4669	16.5409	NA	NA	22.5525	25.1704	24.4664	22.1442	22.6203	25.6485
O08911	MK12_MOUSE	Mapk12	Mitogen-activated protein kinase 12	19.6195	19.101	Y	Y	8	9	0.313351	6	6	0.228883	2	2	0.0599455	5	5	0.179837	19.3404	19.7037	18.2566	20.221	20.2307	19.9645	18.2695	18.2168	18.1309	18.9746	19.198	19.7475	19.6061	19.9203	NA	17.6505	20.2234	18.7201	18.3707	18.5198	18.9406	18.7647	19.397	19.5694	19.4811	17.3526	17.7304	20.1345	18.3486	19.1665
O08915	AIP_MOUSE	Aip	AH receptor-interacting protein	17.8565	20.1462	Y	N	11	14	0.418182	6	8	0.336364	2	3	0.0878788	1	1	0.0424242	16.43	18.8223	18.0638	18.4747	16.8486	18.4993	19.4372	20.0097	19.0401	19.2895	19.056	17.3571	17.646	17.5472	18.9612	16.9615	17.015	19.8682	18.9509	19.6069	17.9439	18.4	NA	NA	NA	NA	NA	NA	19.2642	19.8737
O08917	FLOT1_MOUSE	Flot1	Flotillin-1	18.8737	20.2037	N	N	21	25	0.628505	22	26	0.703271	2	2	0.0560748	5	5	0.151869	18.9728	19.2665	18.9135	18.7691	18.3201	19.0001	20.2987	20.2619	21.1301	21.15	21.3273	20.9094	20.7159	19.9512	19.0064	18.3443	NA	20.6663	20.6453	20.8456	21.2545	21.572	21.3502	20.86	21.2581	19.4725	18.4784	NA	20.3298	20.3619
O08967;P63034;Q9QX11	CYH1_MOUSE;CYH2_MOUSE;CYH3_MOUSE	Cyth1;Cyth2;Cyth3	Cytohesin-3	17.2852	NA	N	N	NA	NA	NA	NA	NA	NA	NA	NA	NA	1	1	0.0275689	17.105	17.4655	NA	NA	NA	NA	NA	NA	NA	NA	NA	NA	NA	NA	NA	NA	NA	NA	NA	NA	NA	NA	NA	NA	NA	NA	NA	NA	NA	NA
O08997	ATOX1_MOUSE	Atox1	Copper transport protein ATOX1	20.477	18.8164	Y	Y	4	5	0.588235	4	5	0.735294	1	1	0.191176	1	1	0.191176	19.3967	19.0116	19.6096	21.7041	21.7305	21.4094	14.9117	NA	17.0945	17.8331	NA	18.456	18.3072	NA	NA	16.4956	NA	15.7527	13.9836	16.667	17.639	16.3663	18.0975	18.0165	18.4108	17.2172	NA	18.9394	NA	15.7484
O09044	SNP23_MOUSE	Snap23	Synaptosomal-associated protein 23	17.5504	19.4694	N	N	9	10	0.62381	7	8	0.442857	2	2	0.157143	3	3	0.238095	17.8013	18.0252	17.3846	18.3533	16.9812	16.7568	19.8623	19.4678	20.1346	20.2346	20.4106	19.7241	19.7678	19.085	18.4887	16.7843	NA	19.4051	19.6691	19.9905	20.0228	20.4345	20.1283	20.0603	19.8416	18.2329	NA	NA	19.4473	19.7714
O09061	PSB1_MOUSE	Psmb1	Proteasome subunit beta type-1	22.1677	22.7003	Y	Y	12	21	0.5875	13	24	0.7	6	7	0.3875	12	16	0.5875	22.4483	22.6006	22.7146	21.7579	21.786	21.6989	21.2125	21.4803	21.4829	21.6264	21.6116	22.1497	22.2608	22.1954	24.6572	25.696	20.9468	21.2502	21.3067	21.3363	21.6695	21.6531	22.0646	22.1101	22.1384	24.435	24.8929	22.4624	20.9349	21.3585
O09106;P70288	HDAC1_MOUSE;HDAC2_MOUSE	Hdac1;Hdac2	Histone deacetylase 1	18.04	NA	N	N	NA	NA	NA	NA	NA	NA	NA	NA	NA	1	1	0.0248963	17.7863	18.2936	NA	NA	NA	NA	NA	NA	NA	NA	NA	NA	NA	NA	NA	NA	NA	NA	NA	NA	NA	NA	NA	NA	NA	NA	NA	NA	NA	NA
O09110	MP2K3_MOUSE	Map2k3	Dual specificity mitogen-activated protein kinase kinase 3	18.1764	19.1809	Y	N	7	8	0.478386	5	5	0.305476	1	1	0.0461095	1	1	0.0461095	17.4265	19.1724	18.495	17.9588	18.0044	18.0016	21.2349	20.2463	20.2745	19.4557	NA	18.3611	16.4161	NA	NA	18.685	NA	21.0429	20.8273	20.7155	18.9982	18.5633	18.3913	18.1642	NA	18.9425	NA	17.6653	19.9951	20.0227
O09111	NDUBB_MOUSE	Ndufb11	NADH dehydrogenase [ubiquinone] 1 beta subcomplex subunit 11, mitochondrial	24.5747	24.6088	N	N	7	8	0.509934	7	8	0.509934	4	5	0.364238	6	6	0.509934	25.0174	25.367	25.3633	24.1899	23.9367	23.5742	27.0142	26.8667	27.0499	26.0699	25.591	25.1155	24.7333	24.7918	24.4082	20.1224	NA	26.4661	26.7841	26.4491	26.3203	26.4548	25.7571	24.6149	24.6569	22.4477	20.3767	NA	26.6071	26.8879
O09114	PTGDS_MOUSE	Ptgds	Prostaglandin-H2 D-isomerase	18.1882	18.4272	Y	N	3	4	0.238095	1	1	0.037037	1	1	0.0899471	1	1	0.0899471	18.828	18.7325	16.9892	18.203	NA	NA	NA	NA	NA	NA	16.5272	NA	14.9707	17.1847	NA	NA	17.9167	NA	NA	NA	NA	NA	NA	NA	13.6495	NA	NA	NA	NA	NA
O09117	SYPL1_MOUSE	Sypl1	Synaptophysin-like protein 1	19.8996	20.696	N	Y	3	4	0.157088	3	4	0.157088	1	1	0.0957854	1	1	0.0957854	19.8988	20.5451	20.3819	18.5949	19.9816	19.9954	20.954	20.6911	21.1203	21.6598	21.9123	21.6445	22.3363	22.4443	16.085	21.5743	14.1173	21.0429	21.1381	21.1873	21.2467	21.8231	21.7405	21.9156	22.4927	22.1827	19.7183	16.1046	20.8409	20.8945
O09131	GSTO1_MOUSE	Gsto1	Glutathione S-transferase omega-1	24.4137	24.3136	Y	Y	16	27	0.575	14	25	0.5625	14	18	0.529167	14	21	0.533333	24.4017	24.4944	24.8141	24.2906	24.4533	24.0283	23.7536	24.8095	24.4024	25.0828	25.6204	25.7537	25.8696	25.8354	24.8427	24.1592	26.3346	23.0164	23.939	24.418	25.0316	25.1942	25.767	26.0667	25.6905	24.7346	25.1378	26.7255	23.0139	23.8503
O09159	MA2B1_MOUSE	Man2b1	Lysosomal alpha-mannosidase	17.0586	17.2708	Y	Y	2	2	0.023692	3	3	0.0345508	1	1	0.0128332	1	1	0.0128332	16.7021	17.0694	16.7746	17.2054	17.2626	17.3374	NA	15.9278	17.4137	17.6482	NA	16.7583	16.1785	NA	NA	16.8722	NA	13.9642	15.6544	18.9046	16.2653	15.7455	NA	17.5944	16.5911	17.3339	NA	16.1264	16.5432	17.4124
O09161	CASQ2_MOUSE	Casq2	Calsequestrin-2	24.7415	24.6496	Y	Y	16	26	0.409639	16	26	0.474699	9	11	0.214458	14	21	0.438554	24.7049	25.0677	24.9224	24.3947	24.5499	24.8093	25.3418	25.2463	25.9395	26.3809	26.1834	25.5972	24.7661	23.8169	23.4082	25.3047	22.6524	25.8964	25.7108	26.1983	26.5391	26.7383	26.0889	24.8856	24.6363	24.5122	24.2617	23.1659	25.8375	25.5031
O09164	SODE_MOUSE	Sod3	Extracellular superoxide dismutase [Cu-Zn]	19.8557	18.2638	Y	Y	5	8	0.314741	3	6	0.175299	3	5	0.135458	3	5	0.135458	19.8181	20.1229	19.9077	19.5382	19.7195	20.0277	16.693	18.4409	18.551	18.8616	18.9893	19.4055	19.0429	18.6571	17.483	17.5461	19.203	17.1907	17.1366	18.2515	17.2827	18.1763	18.7521	19.3563	19.0641	17.7528	18.3489	19.641	17.9603	18.3473
O09167	RL21_MOUSE	Rpl21	60S ribosomal protein L21	19.1876	22.2499	N	N	5	8	0.34375	6	9	0.4125	1	1	0.06875	2	3	0.1125	20.1152	19.0694	19.4363	18.8017	18.2436	19.4591	22.8636	22.2845	23.0551	22.7218	22.6204	21.9664	22.0507	22.8896	24.3604	21.7929	NA	23.2273	23.1464	23.2822	23.1931	23.4749	22.2562	22.1528	23.5422	24.6346	21.4277	NA	22.9054	23.0224
O09172	GSH0_MOUSE	Gclm	Glutamate--cysteine ligase regulatory subunit	20.854	20.9627	Y	Y	10	15	0.518248	8	9	0.492701	4	4	0.189781	5	5	0.248175	20.9601	20.598	20.9803	21.3429	20.7618	20.4812	22.4746	21.6784	21.728	21.0101	20.7881	20.3108	20.0409	19.9758	NA	19.4657	20.3235	22.2839	22.1983	21.688	20.9727	20.2664	20.0907	19.4124	19.9201	18.4476	17.6682	18.7061	22.3884	22.0533
O09174	AMACR_MOUSE	Amacr	Alpha-methylacyl-CoA racemase	21.8538	21.9505	Y	Y	13	15	0.39895	12	14	0.341207	11	12	0.35958	13	15	0.43832	21.0137	21.2137	21.4797	22.4502	22.4675	22.4982	19.5573	19.9423	20.6621	21.0527	20.5271	20.8092	20.9717	20.6482	22.3593	19.4387	21.3138	19.5464	19.8648	20.2055	20.7153	20.5479	20.7405	21.1737	20.726	20.038	19.0575	21.8923	19.8224	20.2152
O35074	PTGIS_MOUSE	Ptgis	Prostacyclin synthase	16.8255	19.8039	N	Y	17	21	0.48503	16	17	0.46507	NA	NA	NA	1	1	0.0239521	16.8255	NA	NA	NA	NA	NA	20.7322	19.9374	20.5425	20.4593	20.6349	19.6381	19.4471	19.5313	19.6643	19.0104	18.4366	19.889	20.0001	19.7824	20.0707	20.053	19.5222	19.347	19.3739	19.1146	19.1941	15.57	20.7306	20.4988
O35114	SCRB2_MOUSE	Scarb2	Lysosome membrane protein 2	18.9663	20.455	N	N	11	15	0.292887	9	13	0.263598	NA	NA	NA	4	4	0.129707	18.6257	19.3597	18.9133	NA	NA	NA	19.8071	19.8718	20.9319	21.0015	20.5639	21.0301	20.4827	20.9589	NA	18.5016	NA	20.2207	20.4261	20.8702	21.1499	21.6247	21.3848	21.5251	21.6014	19.8397	NA	NA	19.9746	20.4436
O35129	PHB2_MOUSE	Phb2	Prohibitin-2	23.4074	22.8567	Y	N	17	25	0.672241	17	24	0.675585	14	17	0.545151	13	14	0.555184	23.7049	23.8562	23.8079	23.2614	23.02	22.794	25.2624	25.5245	25.4666	24.4952	23.5502	23.6532	23.3946	23.1107	21.5438	16.3027	NA	25.3384	25.5883	25.4542	24.926	24.9807	24.5014	23.6864	23.5079	20.9976	NA	NA	25.0549	25.6299
O35206	COFA1_MOUSE	Col15a1	Collagen alpha-1(XV) chain	19.5777	20.2323	Y	Y	16	20	0.156547	13	15	0.117776	5	6	0.0490124	11	11	0.0965618	20.1292	19.9044	19.8828	18.8474	19.158	19.5444	21.2569	21.008	21.3719	21.0187	21.0355	20.2701	19.8707	20.0864	19.0419	18.2563	18.68	21.4415	21.1041	20.9988	20.8651	20.966	20.6062	20.7194	20.5018	19.6732	20.3636	18.5999	21.3402	21.3033
O35215	DOPD_MOUSE	Ddt	D-dopachrome decarboxylase	23.526	22.9318	Y	Y	10	14	0.923729	9	11	0.855932	9	10	0.889831	8	9	0.822034	23.0471	23.4448	23.4734	23.7223	23.7234	23.745	21.2893	21.9978	22.1301	22.5029	21.7244	23.2544	23.3187	23.1168	21.1626	21.7985	23.0191	21.1564	21.4306	21.6096	22.3983	22.4986	23.1004	23.3818	22.9446	22.5272	22.1784	23.9524	21.0474	21.3585
O35226	PSMD4_MOUSE	Psmd4	26S proteasome non-ATPase regulatory subunit 4	20.838	21.6807	Y	Y	11	14	0.388298	9	10	0.380319	6	6	0.218085	7	8	0.292553	21.0654	21.1515	21.1562	20.6252	20.5573	20.4727	21.1667	21.2761	20.965	21.2114	20.8979	21.5606	21.6666	21.7816	22.2352	24.9093	21.6316	21.3596	21.4756	21.4222	21.4769	21.381	21.4186	21.3746	21.9016	23.5346	22.8514	21.5308	20.9478	21.1134
O35286	DHX15_MOUSE	Dhx15	ATP-dependent RNA helicase DHX15	18.2516	19.6107	Y	Y	19	21	0.240252	15	17	0.247799	1	1	0.0238994	1	1	0.0163522	18.1134	18.418	17.6386	19.4917	NA	17.5962	19.3959	18.8706	18.6248	19.2049	20.7777	19.8803	19.4671	19.6108	21.8816	19.7673	20.0133	19.4043	19.2474	19.7146	19.7844	19.8341	19.6785	19.9346	19.9292	20.3997	20.6266	20.0507	19.6767	19.2635
O35295	PURB_MOUSE	Purb	Transcriptional activator protein Pur-beta	19.4204	19.8888	Y	Y	5	8	0.219136	4	6	0.197531	2	2	0.12037	1	1	0.0895062	NA	18.5891	19.1231	19.6751	20.2942	NA	19.7202	19.629	19.2686	17.5128	19.8065	19.7323	19.726	20.2302	21.3176	20.109	20.1073	20.0625	19.7829	19.8645	19.7942	19.7356	19.9114	19.737	19.1683	19.3858	20.4891	19.7401	19.4617	19.9963
O35309	NMI_MOUSE	Nmi	N-myc-interactor	17.4684	17.5908	Y	Y	3	3	0.257962	2	3	0.124204	1	1	0.0414013	1	1	0.0414013	17.8605	18.1842	17.4313	NA	16.6109	17.2549	18.0218	18.1399	17.923	18.1215	16.3523	17.8972	18.1282	17.9665	NA	15.8116	14.8002	16.9363	18.8121	17.833	17.6204	17.669	17.8911	17.2586	17.754	15.4169	NA	NA	17.6696	16.4518
O35326	SRSF5_MOUSE	Srsf5	Serine/arginine-rich splicing factor 5	19.7668	17.2539	N	Y	3	3	0.226766	3	3	0.226766	NA	NA	NA	2	2	0.0892193	19.9519	19.0497	20.2987	NA	NA	NA	16.1807	NA	16.7663	15.6904	NA	16.401	16.9527	17.0409	NA	18.6496	NA	17.8671	17.0373	16.7272	17.093	17.9751	16.6435	17.4637	18.4489	19.7461	NA	14.958	17.5095	17.2662
O35343	IMA3_MOUSE	Kpna4	Importin subunit alpha-3	17.7666	18.3368	Y	Y	9	12	0.435701	6	7	0.303263	1	2	0.0537428	2	3	0.0690979	18.3019	17.7709	17.8858	17.9844	17.2779	17.3786	19.5759	18.9892	18.2654	17.5807	16.8575	17.3974	16.8189	16.9328	18.5402	17.3592	17.2051	18.5067	18.5551	18.4775	17.8565	17.8193	17.7572	16.9348	17.3866	17.4989	NA	16.8673	18.6983	19.097
O35343;O35344	IMA3_MOUSE;IMA4_MOUSE	Kpna3;Kpna4	Importin subunit alpha-3	20.5783	21.1126	Y	Y	5	7	0.435701	4	5	0.303263	1	1	0.0537428	1	1	0.0690979	20.7686	20.5771	20.8979	20.1287	20.9205	20.1773	21.6219	21.0481	21.0187	20.5212	NA	20.1674	20.0823	NA	19.9435	20.2691	NA	22.0625	21.6187	21.2914	20.6695	20.3536	20.2406	20.1883	20.1124	19.9421	19.227	19.6929	21.6562	21.7847
O35344	IMA4_MOUSE	Kpna3	Importin subunit alpha-4	18.1003	19.7153	Y	Y	9	11	0.322457	5	7	0.159309	2	2	0.0441459	5	5	0.151631	18.8064	18.1177	18.6976	17.9354	16.4244	18.6204	20.0182	19.8474	19.0227	19.0503	15.2865	18.0087	18.9858	17.2085	NA	19.1168	NA	20.4312	20.2293	19.6768	18.615	18.431	18.0655	18.6305	18.3231	18.0429	NA	18.1664	19.7299	19.9813
O35345	IMA7_MOUSE	Kpna6	Importin subunit alpha-7	15.6446	17.9524	Y	N	11	11	0.414179	4	4	0.268657	NA	NA	NA	2	2	0.0690299	15.8576	15.4316	NA	NA	NA	NA	18.2953	17.2043	17.5762	16.838	NA	15.8226	15.0057	NA	NA	16.7664	NA	17.9827	17.5503	16.5179	16.9555	16.2749	16.7803	15.4172	15.5821	16.3407	NA	15.2818	17.9345	18.6181
O35350	CAN1_MOUSE	Capn1	Calpain-1 catalytic subunit	19.5978	19.8665	Y	Y	26	30	0.446003	20	22	0.412342	6	6	0.117812	10	10	0.179523	19.8525	20.3859	19.7648	19.2868	18.8771	19.4196	20.6596	20.6396	20.3503	20.0313	18.9478	19.1538	18.7279	18.6445	18.5117	18.5554	18.8055	21.0944	20.9212	20.6187	19.8888	19.5173	18.958	18.796	19.2483	18.9269	17.3698	17.9825	20.9087	20.8567
O35379	MRP1_MOUSE	Abcc1	Multidrug resistance-associated protein 1	16.4747	18.8698	Y	Y	15	16	0.170812	18	18	0.185209	1	1	0.00458115	1	1	0.0111257	16.5212	NA	16.4283	NA	NA	NA	19.2172	18.6634	19.4255	19.8984	20.3834	19.6636	19.6416	18.9615	18.0046	17.4501	18.4277	19.4674	19.5727	19.7513	20.0291	20.4213	20.0804	20.1388	20.2463	18.7213	17.4329	19.8439	19.3473	18.6865
O35381	AN32A_MOUSE	Anp32a	Acidic leucine-rich nuclear phosphoprotein 32 family member A	21.4426	21.7728	Y	Y	7	9	0.291498	6	8	0.259109	4	4	0.198381	5	6	0.210526	21.9286	22.0527	22.1162	20.8271	20.7452	20.986	22.2732	21.9978	21.9375	21.6488	21.3345	21.5482	21.418	21.5439	21.2632	22.4259	21.6316	21.9481	22.0277	22.0044	21.8394	21.681	21.7982	22.0208	21.9821	22.0851	21.9746	21.9291	21.6562	21.8113
O35386	PAHX_MOUSE	Phyh	Phytanoyl-CoA dioxygenase, peroxisomal	20.5782	19.4718	Y	Y	6	8	0.257396	6	8	0.257396	3	3	0.106509	5	6	0.230769	20.8963	20.7174	19.7908	20.7587	20.5951	20.7108	21.2012	21.1437	21.1968	21.4012	19.8897	19.1463	18.5462	18.2796	18.4545	17.509	19.2353	21.5562	21.6267	21.8205	21.6926	21.0961	19.9606	18.9574	18.8712	18.8969	NA	18.6405	21.0231	21.0138
O35435	PYRD_MOUSE	Dhodh	Dihydroorotate dehydrogenase (quinone), mitochondrial	18.3653	19.4104	N	N	13	14	0.521519	15	16	0.534177	1	1	0.0303797	6	6	0.281013	18.7376	19.0133	19.3327	NA	NA	16.3774	21.0327	21.008	21.1398	20.2475	20.424	19.4267	18.5473	18.6389	NA	NA	NA	21.107	21.2664	21.1271	20.5857	20.6304	19.7461	19.5851	18.9951	17.2116	NA	NA	20.8129	21.07
O35459	ECH1_MOUSE	Ech1	Delta(3,5)-Delta(2,4)-dienoyl-CoA isomerase, mitochondrial	25.9028	25.5009	Y	Y	15	26	0.675841	17	28	0.721713	16	24	0.623853	18	28	0.721713	26.0033	26.107	26.1298	25.6589	25.9499	25.5678	25.3673	25.4885	25.2426	25.1032	25.1759	25.3829	25.4188	25.7695	25.3248	26.4072	25.7071	25.6114	25.6872	25.6538	25.4381	25.1095	25.5325	25.6674	25.8328	26.2447	26.1826	25.8717	25.4511	25.3753
O35551	RABE1_MOUSE	Rabep1	Rab GTPase-binding effector protein 1	16.7974	18.3019	Y	N	10	11	0.177494	4	4	0.0823666	NA	NA	NA	2	2	0.0440835	18.0547	17.029	15.3084	NA	NA	NA	17.7144	16.9792	NA	19.4153	18.3827	19.038	18.9446	18.1959	18.5802	NA	19.1877	17.8325	17.3932	18.7051	17.2676	NA	NA	NA	15.8143	NA	NA	19.8927	17.7359	18.1358
O35593	PSDE_MOUSE	Psmd14	26S proteasome non-ATPase regulatory subunit 14	20.7159	21.9521	Y	Y	11	17	0.46129	11	16	0.46129	6	7	0.245161	6	6	0.245161	20.7141	21.2992	21.0068	20.3347	20.4386	20.5022	21.7282	21.2929	21.2335	21.5572	21.7777	21.4976	21.893	21.4052	23.7006	25.1483	20.9997	21.9827	22.0337	21.9418	21.7377	21.5779	21.4119	21.1058	21.6945	23.7346	24.7434	21.5116	21.6951	21.5757
O35598	ADA10_MOUSE	Adam10	Disintegrin and metalloproteinase domain-containing protein 10	17.2153	19.7406	N	N	12	12	0.230975	11	11	0.216288	1	1	0.0173565	1	1	0.0173565	16.5235	NA	17.0892	17.61	17.2443	17.6094	20.3472	20.1598	20.152	20.3679	20.8786	20.4584	20.4312	20.0838	20.0112	19.6518	NA	19.1964	19.6659	19.9111	20.0195	20.0005	19.8226	20.2564	20.4144	19.7345	17.2032	NA	19.6067	19.9607
O35609	SCAM3_MOUSE	Scamp3	Secretory carrier-associated membrane protein 3	17.5665	19.4162	N	Y	6	7	0.240688	5	7	0.191977	1	1	0.0429799	2	2	0.0888252	17.4675	17.5836	18.5852	16.9338	17.2623	NA	19.7273	19.7718	19.8461	19.7869	18.5095	20.3341	20.1773	20.9679	19.5415	19.8341	NA	19.8867	19.6122	18.745	19.7803	19.5764	20.3362	20.7642	21.3075	20.594	18.7247	15.3092	19.9322	19.9593
O35639	ANXA3_MOUSE	Anxa3	Annexin A3	22.169	21.2772	Y	Y	21	28	0.678019	18	23	0.653251	14	16	0.600619	18	20	0.582043	22.1702	22.2637	22.0371	22.1351	22.2347	22.1735	20.439	21.0282	20.8514	21.4012	21.4439	21.8144	22.0292	21.7969	21.3132	20.335	22.1419	19.5433	20.2505	20.5918	21.231	21.3536	21.7405	22.157	21.6459	20.7752	21.7819	22.401	20.6943	20.723
O35643	AP1B1_MOUSE	Ap1b1	AP-1 complex subunit beta-1	20.6706	21.6228	Y	Y	22	29	0.533404	17	22	0.40403	6	6	0.196182	11	11	0.30859	21.4731	21.1372	21.8253	19.9533	20.1316	19.5033	22.2514	21.8583	21.9485	21.9663	22.3696	22.3556	22.5202	22.8634	22.4935	21.8697	20.5309	22.3648	22.3508	22.0537	22.1583	22.1167	22.2674	22.3854	22.5437	22.5566	21.8723	20.0579	22.1903	22.108
O35643;Q9DBG3	AP1B1_MOUSE;AP2B1_MOUSE	Ap1b1;Ap2b1	AP-1 complex subunit beta-1	21.5583	22.6341	Y	Y	17	26	0.533404	16	23	0.40403	8	9	0.196182	10	12	0.30859	21.6955	21.7078	21.9488	21.2077	21.4389	21.3509	22.9906	22.919	23.0028	23.23	22.9406	23.4928	23.4279	23.8658	23.6306	22.4968	20.2307	23.4514	23.0635	22.9418	22.9844	23.2733	23.1636	23.1401	23.5289	23.4772	22.4588	20.7946	23.2385	23.0052
O35658	C1QBP_MOUSE	C1qbp	Complement component 1 Q subcomponent-binding protein, mitochondrial	23.8302	22.5441	Y	Y	6	8	0.341727	5	7	0.341727	6	6	0.341727	7	9	0.435252	24.0635	23.9302	23.9282	23.8308	23.5843	23.644	22.4365	22.3177	22.178	22.2558	22.0223	22.8875	22.6749	22.9989	22.3679	22.2646	23.1797	21.7045	22.3117	22.1065	22.2814	22.2343	22.6266	22.3601	21.192	22.1012	22.1559	23.3396	22.2385	21.9673
O35678	MGLL_MOUSE	Mgll	Monoglyceride lipase	20.5941	21.093	Y	Y	17	23	0.693069	14	19	0.627063	7	7	0.316832	10	12	0.438944	20.0312	19.9476	20.7173	21.0199	21.1874	20.6611	22.6134	22.3581	22.4675	21.6925	20.3003	20.7347	20.1825	19.2214	21.1921	19.5874	18.1216	22.5744	22.4888	22.0483	21.3807	21.1609	20.7405	20.1435	19.6652	19.9413	20.0756	NA	22.2749	22.4417
O35682	MYADM_MOUSE	Myadm	Myeloid-associated differentiation marker	21.6315	21.8776	Y	Y	5	8	0.190625	5	7	0.190625	1	1	0.053125	3	4	0.13125	22.4003	19.9809	22.0413	21.5296	21.8654	21.9712	22.2069	22.0823	22.5573	22.5922	23.0201	22.9334	22.9604	22.4762	21.7393	21.3165	16.8206	22.1982	22.4975	22.5688	22.9537	23.2605	22.8135	23.2346	23.2013	22.2237	21.1672	17.4198	22.2332	22.3033
O35683	NDUA1_MOUSE	Ndufa1	NADH dehydrogenase [ubiquinone] 1 alpha subcomplex subunit 1	23.1923	23.7205	N	N	2	2	0.171429	2	2	0.171429	1	1	0.142857	1	1	0.142857	23.0268	23.3277	24.3374	22.8308	23.1491	22.4819	24.7044	25.5066	25.8756	25.0464	24.3834	24.352	23.7661	22.4411	NA	18.1289	NA	25.8873	26.0375	26.2954	25.6775	25.776	25.1804	24.0527	23.8831	21.6277	NA	NA	25.3389	25.6804
O35685	NUDC_MOUSE	Nudc	Nuclear migration protein nudC	22.1014	21.8995	Y	Y	15	18	0.533133	11	14	0.394578	10	12	0.406627	9	10	0.370482	21.7507	21.6338	21.6573	22.3252	22.7115	22.5301	23.0037	22.6688	22.6921	22.1578	22.0179	21.8552	21.8347	21.7403	21.5925	20.8909	22.0818	23.1982	22.9972	22.6671	22.1289	21.9199	21.8033	21.8022	21.3884	20.7551	22.1175	21.432	22.9478	22.7881
O35737	HNRH1_MOUSE	Hnrnph1	Heterogeneous nuclear ribonucleoprotein H	20.3391	19.4631	Y	Y	5	8	0.4098	4	6	0.363029	8	11	0.278396	3	4	0.320713	19.1859	18.8644	18.2349	21.6577	21.6431	22.4489	18.8297	18.5608	18.4074	18.3159	NA	19.1215	19.1146	18.8678	NA	19.9687	18.8403	18.7844	19.0713	18.9476	19.0111	18.8523	19.4185	19.7878	19.1054	19.5571	NA	19.4768	18.6855	17.9048
O35737;P70333	HNRH1_MOUSE;HNRH2_MOUSE	Hnrnph1;Hnrnph2	Heterogeneous nuclear ribonucleoprotein H	21.0828	21.2821	Y	Y	5	8	0.4098	5	7	0.363029	NA	NA	NA	4	6	0.320713	21.1292	21.1301	20.9892	NA	NA	NA	21.6471	21.4357	21.3043	21.453	21.7352	21.7071	21.9025	21.6759	22.385	22.4113	22.1478	21.8836	21.8203	21.5498	21.7487	21.8577	21.6353	21.9644	22.1227	22.081	22.9288	22.5592	21.6797	21.5679
O35737;P70333;Q9Z2X1	HNRH1_MOUSE;HNRH2_MOUSE;HNRPF_MOUSE	Hnrnpf;Hnrnph1;Hnrnph2	Heterogeneous nuclear ribonucleoprotein H	20.1602	21.1564	Y	Y	1	2	0.4098	1	2	0.363029	NA	NA	NA	1	2	0.320713	21.3712	18.068	21.0413	NA	NA	NA	21.8778	21.8125	21.628	21.7762	20.7135	21.8602	21.6722	21.7297	NA	22.1283	21.721	21.6539	21.9972	21.3451	21.5608	21.3466	15.9308	21.8445	21.7968	22.1483	16.6445	22.1379	21.827	21.8439
O35737;Q9Z2X1	HNRH1_MOUSE;HNRPF_MOUSE	Hnrnpf;Hnrnph1	Heterogeneous nuclear ribonucleoprotein H	19.1823	19.6319	Y	Y	1	2	0.4098	1	2	0.363029	NA	NA	NA	1	2	0.320713	19.2121	19.0507	19.2842	NA	NA	NA	18.757	16.9758	18.3052	18.6726	18.9896	18.4071	18.8657	NA	18.3027	18.6208	18.0339	18.6176	19.2136	19.0683	18.8724	19.0931	18.2259	19.1551	18.3958	18.4292	18.3123	19.1104	18.1394	NA
O35841	API5_MOUSE	Api5	Apoptosis inhibitor 5	19.0368	19.5513	Y	Y	12	13	0.337302	7	7	0.174603	NA	NA	NA	3	3	0.0634921	19.5745	19.0982	18.4378	NA	NA	NA	20.0276	19.6227	19.6377	19.235	18.5696	18.8825	18.5565	19.6533	20.429	17.8008	16.078	19.7613	19.4962	20.1527	19.9524	19.7161	18.6378	19.3955	20.5139	20.7138	NA	NA	19.546	19.648
O35855	BCAT2_MOUSE	Bcat2	Branched-chain-amino-acid aminotransferase, mitochondrial	24.571	24.5359	Y	Y	17	28	0.445293	18	28	0.465649	15	21	0.371501	15	23	0.358779	24.0816	24.1673	24.2843	24.9511	24.8931	25.0486	24.0813	24.6396	24.1968	24.585	24.6845	25.4716	25.2101	25.4019	24.2481	24.2023	26.2987	23.7413	24.0292	24.0238	24.5918	24.7695	25.4855	25.5684	25.1673	24.4895	24.1988	26.1956	23.7717	24.0167
O35857	TIM44_MOUSE	Timm44	Mitochondrial import inner membrane translocase subunit TIM44	20.7524	21.79	Y	Y	18	22	0.435841	15	20	0.338496	8	9	0.205752	10	11	0.287611	20.0869	21.2137	21.6573	20.6218	20.7144	20.2201	23.3623	22.9537	23.0055	22.2038	21.854	21.3123	21.0761	21.3443	21.9806	21.917	20.3397	23.2531	22.8581	22.7257	22.2814	22.071	21.6353	21.2464	21.6838	21.8674	22.5624	20.3509	22.9511	22.9374
O35864	CSN5_MOUSE	Cops5	COP9 signalosome complex subunit 5	19.5262	20.8293	Y	Y	14	21	0.571856	10	15	0.458084	4	4	0.155689	11	13	0.45509	20.1012	19.9722	20.2134	19.4419	18.2706	19.1577	20.954	20.9027	20.8864	20.8162	20.8391	20.8801	20.7478	20.5439	19.6502	22.24	20.9867	20.7245	20.9723	20.8824	20.6461	20.5358	20.7512	20.6011	20.8454	20.5361	20.4891	20.9649	20.7639	20.882
O35887	CALU_MOUSE	Calu	Calumenin	21.7076	21.5747	Y	Y	14	20	0.479365	13	19	0.457143	8	9	0.368254	13	17	0.498413	22.2489	22.3056	21.6794	21.4556	21.3558	21.2003	21.3105	21.919	22.4637	22.748	23.159	22.8349	22.5416	22.473	22.0084	21.7985	22.2606	20.6426	21.1712	21.6242	22.4123	22.692	22.5945	22.6732	22.4588	21.4757	22.0252	22.497	21.5242	21.9131
O35900	LSM2_MOUSE	Lsm2	U6 snRNA-associated Sm-like protein LSm2	17.2896	19.2724	Y	N	5	7	0.557895	5	7	0.557895	1	1	0.2	1	2	0.2	17.9017	17.9439	16.0232	NA	NA	NA	17.2512	16.7785	15.9296	17.7457	19.2719	17.9472	18.1259	18.8474	21.1019	17.9273	19.4183	NA	16.2425	17.2142	18.208	17.713	18.6997	18.3055	18.721	19.5393	20.2827	19.162	NA	18.2729
O35943	FRDA_MOUSE	Fxn	Frataxin, mitochondrial	18.826	17.4783	N	N	3	3	0.193237	3	3	0.169082	3	3	0.169082	1	1	0.0531401	17.5217	NA	16.9358	19.7978	19.7325	20.1423	16.3159	15.7018	17.452	16.5538	NA	NA	16.4111	16.2331	NA	NA	17.0794	NA	NA	16.2851	NA	NA	NA	NA	17.0141	NA	NA	17.2513	NA	NA
O35945	AL1A7_MOUSE	Aldh1a7	Aldehyde dehydrogenase, cytosolic 1	19.6581	19.6623	Y	N	1	1	0.169661	1	1	0.169661	1	1	0.169661	1	1	0.163673	20.1702	NA	NA	NA	19.0423	19.7618	15.2478	17.9733	NA	19.0034	NA	19.0818	19.1669	NA	NA	19.5796	20.2427	NA	16.4764	16.9053	18.1391	NA	NA	19.4356	18.6081	18.5482	NA	NA	NA	15.8657
O35945;P24549	AL1A1_MOUSE;AL1A7_MOUSE	Aldh1a1;Aldh1a7	Aldehyde dehydrogenase, cytosolic 1	21.1419	20.9236	Y	Y	6	8	0.169661	6	8	0.169661	6	6	0.169661	5	6	0.163673	20.484	21.2928	21.2625	21.5602	21.3186	20.9333	19.1515	19.811	20.7408	20.7454	20.7026	21.2752	21.212	20.9131	19.932	21.4864	21.6231	19.0623	19.4118	19.4944	20.1455	20.4475	21.0474	21.2226	20.7968	20.4633	20.2261	21.3368	18.7306	19.7033
O35945;P24549;P47738;Q9CZS1	AL1A1_MOUSE;AL1A7_MOUSE;AL1B1_MOUSE;ALDH2_MOUSE	Aldh1a1;Aldh1a7;Aldh1b1;Aldh2	Aldehyde dehydrogenase, cytosolic 1	23.4368	NA	N	N	NA	NA	NA	NA	NA	NA	2	3	0.169661	1	2	0.163673	23.4089	19.8481	24.6628	24.5036	24.1596	24.0376	NA	NA	NA	NA	NA	NA	NA	NA	NA	NA	NA	NA	NA	NA	NA	NA	NA	NA	NA	NA	NA	NA	NA	NA
O35955	PSB10_MOUSE	Psmb10	Proteasome subunit beta type-10	19.6795	20.1611	Y	Y	8	10	0.326007	7	10	0.326007	1	1	0.040293	4	4	0.186813	19.2882	18.6	21.0999	19.4828	19.6814	19.9249	20.5604	19.8521	19.8074	20.3407	20.8979	20.0969	20.3222	20.495	22.5998	23.9477	19.5594	19.6108	20.1766	20.4907	20.2343	20.1759	20.2956	20.2314	20.1573	21.7652	23.267	19.9617	20.1456	20.1564
O35969	GAMT_MOUSE	Gamt	Guanidinoacetate N-methyltransferase	16.6535	18.4983	Y	N	5	5	0.330508	NA	NA	NA	NA	NA	NA	1	1	0.059322	NA	16.6535	NA	NA	NA	NA	NA	NA	NA	NA	NA	NA	NA	NA	NA	NA	NA	NA	NA	NA	NA	NA	NA	NA	NA	NA	NA	NA	NA	NA
O35972	RM23_MOUSE	Mrpl23	39S ribosomal protein L23, mitochondrial	19.398	20.832	Y	Y	9	11	0.705479	9	11	0.705479	3	3	0.294521	4	4	0.445205	19.7112	20.1933	19.2204	18.8451	18.6369	19.7811	21.4793	21.4052	21.4205	20.8838	19.7099	20.3907	20.1624	21.4825	24.8657	24.4547	18.9095	21.3168	21.6346	20.7291	20.6811	19.8895	20.793	20.4312	21.7466	24.7086	24.679	18.7679	21.4166	20.6572
O54724	CAVN1_MOUSE	Cavin1	Caveolae-associated protein 1	23.4771	24.1598	Y	Y	13	21	0.359694	13	19	0.380102	10	14	0.336735	11	16	0.359694	23.3945	24.0864	23.7306	23.3222	23.228	23.101	24.1926	24.1689	24.1733	24.2703	24.0245	24.6917	24.8906	25.3683	24.1135	25.7185	23.1122	24.2273	24.0307	24.1922	24.3319	24.6755	24.5479	25.0861	25.6704	25.8431	25.3636	23.4217	24.2953	24.2164
O54734	OST48_MOUSE	Ddost	Dolichyl-diphosphooligosaccharide--protein glycosyltransferase 48 kDa subunit	18.249	20.1061	N	N	12	14	0.331066	11	12	0.349206	2	2	0.0453515	4	4	0.104308	19.274	19.2247	18.9513	17.1864	17.3848	17.4728	20.9404	20.7286	21.5056	21.7192	21.4038	20.5606	19.9858	19.6677	NA	NA	NA	21.1319	20.9972	21.3095	21.45	21.6644	21.0816	20.1531	19.7291	17.9076	NA	NA	21.3789	21.3941
O54754	AOXA_MOUSE	Aox1	Aldehyde oxidase 1	18.8398	17.8443	Y	N	8	8	0.107277	5	5	0.0547637	1	1	0.0172543	1	1	0.00750187	19.5874	NA	20.1108	NA	16.1328	19.5284	17.4513	18.5442	NA	17.9174	17.7445	19.2503	18.5911	18.4056	20.0222	18.1127	20.9867	17.4994	17.7869	16.6235	18.1951	18.8013	NA	18.5874	18.1685	NA	19.3182	20.7989	NA	17.2495
O54781	SRPK2_MOUSE	Srpk2	SRSF protein kinase 2	16.312	16.6394	N	N	2	2	0.051395	4	4	0.0792952	1	1	0.020558	1	1	0.020558	16.4586	NA	16.1185	NA	NA	16.359	15.8807	14.9305	17.2899	17.0961	16.8939	17.1004	16.5711	17.3367	19.636	18.0297	14.9736	17.5217	NA	17.1032	17.3773	17.3969	NA	NA	17.6352	19.0579	18.8755	NA	17.8987	NA
O54786	DFFA_MOUSE	Dffa	DNA fragmentation factor subunit alpha	17.7725	17.836	Y	N	4	4	0.160121	3	3	0.117825	2	2	0.0755287	2	2	0.0755287	16.5583	16.3604	NA	19.1704	18.9866	17.7866	NA	15.6989	NA	NA	NA	16.8382	17.6863	16.525	NA	NA	17.3511	NA	15.8749	14.9623	NA	14.7079	16.9222	17.4634	18.1652	NA	NA	17.9006	NA	NA
O54824	IL16_MOUSE	Il16	Pro-interleukin-16	14.9431	15.2686	N	N	2	2	0.0166415	1	1	0.01059	NA	NA	NA	1	1	0.01059	NA	15.5461	14.3401	NA	NA	NA	NA	14.8054	NA	16.5399	NA	NA	NA	NA	NA	NA	NA	14.8363	15.431	14.6992	15.7218	NA	NA	NA	NA	NA	NA	NA	16.5852	16.3274
O54865	GCYB1_MOUSE	Gucy1b1	Guanylate cyclase soluble subunit beta-1	16.7393	18.7412	Y	Y	25	30	0.537097	16	16	0.341935	1	1	0.033871	3	3	0.0806452	17.703	17.9078	17.1188	15.6289	16.0796	15.9978	19.5241	19.1131	19.2964	18.4551	16.6736	17.6697	17.5183	16.9298	NA	17.2759	17.2345	19.4834	19.2581	18.6919	18.3754	17.9973	16.7594	16.4799	17.6638	17.1346	NA	16.0584	19.5279	19.4334
O54879	HMGB3_MOUSE	Hmgb3	High mobility group protein B3	18.2871	18.0708	N	N	4	5	0.2	3	4	0.2	2	2	0.13	2	2	0.135	19.2437	16.4398	NA	19.2575	17.3483	19.1464	NA	16.8115	18.573	17.1805	16.8393	18.4488	NA	NA	NA	NA	NA	19.2709	18.8923	18.4342	17.1953	NA	NA	NA	NA	NA	NA	18.4362	19.325	17.9083
O54901	OX2G_MOUSE	Cd200	OX-2 membrane glycoprotein	18.6125	19.8051	N	N	5	6	0.21223	5	6	0.21223	NA	NA	NA	4	4	0.154676	17.8924	18.8915	19.0537	NA	NA	NA	19.9741	20.4924	20.6349	20.8552	21.0528	20.1048	19.8211	19.5314	16.969	18.1832	NA	19.8959	19.4941	20.3905	20.4702	20.7084	20.2517	20.3889	20.607	18.8262	16.5969	NA	19.8856	20.778
O54931	AKAP2_MOUSE	Akap2	A-kinase anchor protein 2	16.1582	NA	N	N	NA	NA	NA	1	1	0.0212766	1	1	0.0246361	4	5	0.0963046	15.9975	16.7011	16.5896	15.6702	NA	15.8325	NA	NA	NA	NA	NA	NA	NA	NA	NA	NA	NA	NA	NA	NA	NA	NA	NA	NA	NA	NA	NA	NA	NA	NA
O54950	AAKG1_MOUSE	Prkag1	5'-AMP-activated protein kinase subunit gamma-1	19.7244	21.1026	Y	Y	16	23	0.70303	12	14	0.584848	5	6	0.154545	9	10	0.369697	20.4731	20.4903	20.2451	18.8567	19.0867	19.1947	21.3724	20.9978	20.7786	20.766	20.5639	20.1424	19.8512	19.4869	19.3664	20.4934	19.092	21.6453	21.5447	21.1169	20.8343	20.5479	20.0624	19.7116	19.4763	19.0112	19.9654	18.631	21.2902	21.4116
O54962	BAF_MOUSE	Banf1	Barrier-to-autointegration factor	16.5478	17.8649	N	N	3	4	0.426966	2	3	0.292135	1	1	0.157303	2	2	0.292135	16.8546	15.8835	16.9054	NA	NA	NA	16.6053	18.0677	19.1612	16.393	14.3402	17.5751	16.6094	17.7896	NA	15.0527	NA	18.9036	17.7299	18.5351	16.9318	17.1301	NA	14.6159	16.9699	18.7058	NA	NA	18.7951	17.5521
O54984	GET3_MOUSE	Get3	ATPase GET3	20.0914	21.0478	Y	Y	12	18	0.428161	12	16	0.494253	3	3	0.0804598	8	8	0.287356	19.9664	20.0167	20.282	20.0399	20.389	19.8542	21.6801	21.3661	21.1874	20.6598	20.6915	20.4847	20.3502	19.9006	20.0863	21.3552	20.2807	21.7693	21.8063	21.4552	20.9727	20.8231	20.0593	20.2761	20.2034	20.3332	21.0417	19.0465	21.5499	21.3494
O54988	SLK_MOUSE	Slk	STE20-like serine/threonine-protein kinase	19.4437	19.7517	Y	Y	28	29	0.384428	17	18	0.266018	4	5	0.0421736	6	6	0.0973236	19.5987	17.6687	19.589	19.7329	19.9094	20.1635	21.2237	20.3109	20.3061	19.8513	19.3087	19.2168	19.1458	18.5268	19.273	17.782	19.0802	20.9895	20.7106	20.6458	19.9964	19.5794	18.8367	18.5894	18.4532	18.3608	18.1159	18.6281	21.1629	20.723
O54988;O55098	SLK_MOUSE;STK10_MOUSE	Slk;Stk10	STE20-like serine/threonine-protein kinase	18.5654	18.4195	N	N	1	2	0.384428	1	1	0.266018	NA	NA	NA	1	1	0.0973236	18.1224	18.3771	19.1968	NA	NA	NA	20.4875	19.2821	18.7998	NA	18.8818	NA	NA	NA	NA	NA	NA	20.2468	20.0074	20.195	18.6529	18.4499	NA	NA	NA	NA	17.3781	NA	19.4221	17.9357
O54998	FKBP7_MOUSE	Fkbp7	Peptidyl-prolyl cis-trans isomerase FKBP7	17.3077	16.1724	N	N	NA	NA	NA	3	3	0.16055	NA	NA	NA	2	2	0.0917431	NA	17.3077	NA	NA	NA	NA	NA	NA	15.8417	15.3358	NA	16.6189	16.1615	16.9938	NA	15.1524	NA	NA	NA	NA	16.2062	NA	15.4718	NA	13.7188	NA	NA	14.5682	NA	14.9645
O55003	BNIP3_MOUSE	Bnip3	BCL2/adenovirus E1B 19 kDa protein-interacting protein 3	17.8639	17.5218	N	N	3	3	0.229947	3	5	0.229947	NA	NA	NA	1	1	0.0641711	18.0347	17.4278	18.1292	NA	NA	NA	19.4897	19.111	19.5232	18.0257	17.9671	17.1765	16.3098	12.1206	NA	NA	NA	19.0197	19.7234	19.4714	17.9995	18.1725	17.8139	14.3104	16.8606	NA	NA	NA	19.0737	18.7223
O55013	TPPC3_MOUSE	Trappc3	Trafficking protein particle complex subunit 3	18.9032	19.6966	Y	Y	5	5	0.261111	3	3	0.15	2	2	0.105556	2	2	0.105556	20.143	19.7469	19.8832	17.0578	18.1145	18.4736	19.7747	19.512	20.1597	19.8313	19.536	19.673	19.3377	19.5937	19.2898	19.6452	20.3879	20.4499	19.9233	19.0552	18.6448	19.3149	19.8247	19.475	20.1362	20.1062	20.0217	18.8107	20.2306	19.8911
O55023	IMPA1_MOUSE	Impa1	Inositol monophosphatase 1	21.7246	21.6855	Y	Y	13	19	0.447653	13	18	0.447653	10	10	0.447653	11	14	0.393502	21.5215	21.8189	21.8645	21.6671	21.7399	21.7359	21.6719	21.8806	21.4675	21.8979	22.1038	22.4182	22.4636	22.4887	21.5052	20.5072	23.0223	22.0164	21.9342	22.0483	21.9248	21.9339	22.1794	22.4956	21.9864	20.6165	21.5306	22.689	21.5751	21.5834
O55026	ENTP2_MOUSE	Entpd2	Ectonucleoside triphosphate diphosphohydrolase 2	19.4282	21.1681	N	Y	12	16	0.278788	10	13	0.238384	3	3	0.0707071	4	4	0.0828283	19.226	19.4653	19.2744	19.3575	19.2676	19.9785	20.9674	21.5448	22.1055	22.5512	20.7244	22.5358	22.4279	21.8416	21.2066	20.1894	19.884	20.8263	21.4214	21.6458	22.4568	22.8819	22.6552	23.2504	22.6812	20.6387	20.4649	16.5211	20.7987	21.6365
O55028	BCKD_MOUSE	Bckdk	[3-methyl-2-oxobutanoate dehydrogenase [lipoamide]] kinase, mitochondrial	18.9928	22.0123	Y	Y	12	17	0.43932	13	16	0.5	3	3	0.0800971	5	6	0.167476	18.9628	19.3346	18.7893	19.2204	18.3088	19.3411	21.2012	20.9668	20.7535	20.2508	19.8891	20.2402	20.6832	20.4314	20.4696	24.391	16.5817	21.2839	21.2354	21.3185	20.6926	20.6189	20.3219	20.1711	21.5199	23.9825	24.1233	18.7888	21.1849	21.4116
O55029	COPB2_MOUSE	Copb2	Coatomer subunit beta'	18.7542	20.1	Y	Y	34	40	0.524862	33	39	0.483978	4	4	0.0674033	15	15	0.201105	19.007	19.2365	19.2672	17.8166	18.2606	18.9375	20.8445	20.6911	20.702	20.8932	21.0267	20.3485	20.1009	19.8387	20.033	20.9222	18.757	20.5129	20.6743	20.5664	20.5608	20.6644	20.2522	19.9432	20.2028	20.3735	19.9702	18.8692	20.8547	20.7508
O55042	SYUA_MOUSE	Snca	Alpha-synuclein	19.218	18.1513	Y	Y	4	6	0.414286	3	5	0.35	4	5	0.414286	3	3	0.35	18.9368	17.0743	19.1322	21.0348	19.8202	19.3097	19.796	20.4617	18.3253	19.1477	18.5121	18.5647	18.1086	20.2139	17.282	16.4326	17.7343	19.1797	17.0056	16.4438	17.3349	15.7161	NA	17.391	19.4641	17.6026	NA	15.9474	18.5491	19.9814
O55057	PDE6D_MOUSE	Pde6d	Retinal rod rhodopsin-sensitive cGMP 3',5'-cyclic phosphodiesterase subunit delta	18.649	18.469	Y	Y	4	4	0.333333	4	4	0.333333	NA	NA	NA	2	2	0.126667	18.7787	18.5194	NA	NA	NA	NA	18.3881	18.9295	17.8214	17.8275	NA	17.1825	17.9294	17.1609	NA	17.3452	18.1541	18.4352	18.0538	18.2355	18.1311	18.1908	17.6664	18.0336	17.7013	17.5463	NA	18.0022	18.1996	16.9728
O55060	TPMT_MOUSE	Tpmt	Thiopurine S-methyltransferase	16.7212	17.7713	Y	Y	10	10	0.4875	6	6	0.320833	1	1	0.0625	4	4	0.245833	17.9089	16.868	16.0737	NA	16.0342	NA	17.5938	17.9236	16.3494	17.3936	18.0715	18.2023	17.8738	17.9688	NA	16.3486	18.8553	16.487	17.7232	17.7382	17.1384	17.4887	17.9704	18.4592	17.8394	16.5577	NA	18.1626	17.4928	17.6522
O55091	IMPCT_MOUSE	Impact	Protein IMPACT	17.2758	17.7561	N	Y	4	4	0.160377	1	1	0.0345912	1	1	0.0345912	2	2	0.091195	18.5719	NA	18.4225	17.2318	14.9679	17.1851	19.1506	18.5793	17.8635	17.6428	18.6615	18.498	18.3199	17.4213	18.0806	15.2239	19.0384	19.4369	18.9118	19.1723	16.7778	18.3017	18.0862	18.865	17.1279	NA	18.1038	18.7426	18.3842	18.7031
O55100	SNG1_MOUSE	Syngr1	Synaptogyrin-1	18.4592	19.7818	N	N	2	2	0.102564	2	2	0.102564	1	1	0.0512821	2	2	0.102564	17.741	19.8878	17.7489	NA	NA	NA	19.9063	19.6411	20.3651	20.1283	18.8018	20.0036	19.9989	21.1288	21.9261	20.3505	NA	20.1777	20.1703	19.1401	19.615	19.9726	19.4913	20.4722	21.5728	21.0729	21.5595	14.8487	20.0983	20.6948
O55111	DSG2_MOUSE	Dsg2	Desmoglein-2	20.4606	18.3056	N	N	18	19	0.223708	13	13	0.171123	2	2	0.0196078	2	2	0.0258467	23.621	20.3245	NA	17.4362	NA	NA	18.7844	16.6351	18.3275	18.8074	19.4196	18.2799	18.4768	17.65	17.5043	21.1852	NA	19.6795	18.4479	18.5266	18.389	18.8819	17.6467	18.2289	18.6801	15.6873	NA	NA	20.2237	18.447
O55126	NIPS2_MOUSE	Nipsnap2	Protein NipSnap homolog 2	24.9602	24.8447	Y	Y	13	19	0.548043	13	20	0.540925	9	11	0.391459	12	15	0.537367	24.6814	25.025	25.3504	24.7667	24.9549	24.9828	25.8787	25.6396	25.3872	24.9982	24.7855	24.4634	24.1714	24.0033	24.3495	25.5743	25.2137	26.1759	26.1699	26.1799	25.2122	24.6189	24.3344	23.86	24.6905	25.4547	24.8171	24.3825	26.099	25.9397
O55131	SEPT7_MOUSE	Septin7	Septin-7	20.3973	20.4341	Y	Y	10	13	0.364679	10	13	0.364679	5	6	0.176606	7	8	0.254587	20.4174	20.2992	20.6517	20.4171	20.1482	20.4501	21.4886	21.125	21.7661	21.6817	21.7881	21.2752	20.9536	20.7138	19.5741	19.6194	19.5899	21.2273	21.5191	21.8078	21.7377	21.7138	21.2029	21.3601	20.7769	19.6228	19.4416	18.7102	21.4892	21.1555
O55131;Q8C650	SEP10_MOUSE;SEPT7_MOUSE	Septin10;Septin7	Septin-7	16.932	19.2279	Y	Y	1	2	0.364679	1	2	0.364679	NA	NA	NA	1	1	0.254587	17.1143	16.7498	NA	NA	NA	NA	19.7243	20.3363	20.2057	20.0359	19.0867	19.3916	19.3414	19.2964	NA	18.0248	NA	19.7245	19.8004	19.9805	20.0686	20.2026	19.6514	20.0946	19.873	17.7966	NA	17.2872	19.673	19.6478
O55135	IF6_MOUSE	Eif6	Eukaryotic translation initiation factor 6	20.5522	20.6719	Y	Y	6	7	0.404082	4	4	0.342857	2	2	0.114286	4	4	0.204082	20.4622	20.1515	20.327	20.5562	20.7588	21.0577	20.7645	20.0213	20.8275	20.4719	20.6804	20.1461	20.5923	20.2808	19.7591	19.6635	20.3326	21.4113	20.7645	20.5245	20.4432	19.7759	20.2632	19.8848	19.5486	20.7033	NA	19.8942	21.0712	20.6628
O55137	ACOT1_MOUSE	Acot1	Acyl-coenzyme A thioesterase 1	20.3946	20.6612	Y	Y	9	13	0.642005	7	12	0.5179	4	6	0.400955	6	9	0.568019	20.8296	20.5014	20.4218	20.4584	19.7875	20.369	18.6167	20.2776	19.419	20.5091	18.9031	21.4912	21.5507	21.4379	NA	19.6398	21.7827	19.526	19.8925	19.8307	20.2551	19.5033	21.4052	21.2853	21.4144	20.3058	18.7936	22.5019	19.4668	19.532
O55137;Q9QYR9	ACOT1_MOUSE;ACOT2_MOUSE	Acot1;Acot2	Acyl-coenzyme A thioesterase 1	26.4622	25.2602	Y	Y	12	18	0.642005	11	17	0.5179	10	13	0.400955	12	17	0.568019	25.8825	26.1716	26.4157	26.6881	26.8063	26.8093	24.9939	25.4186	25.0174	25.3364	25.6599	26.1076	26.0855	26.1338	24.8733	24.5987	26.8033	25.2055	25.2753	25.2695	25.4802	25.6044	26.0409	26.3006	26.0084	25.2979	24.6855	26.8528	24.7478	24.9131
O55142	RL35A_MOUSE	Rpl35a	60S ribosomal protein L35a	18.4157	22.0222	N	N	4	6	0.281818	5	8	0.290909	1	1	0.0818182	2	2	0.154545	19.2029	18.513	17.531	NA	NA	NA	21.9129	22.6752	22.4943	22.3611	22.582	22.0696	22.1496	23.3443	23.8466	21.0024	NA	22.4214	22.7598	23.0127	22.915	22.2456	21.675	22.6011	23.3569	24.231	22.2369	NA	22.4026	23.3786
O55143	AT2A2_MOUSE	Atp2a2	Sarcoplasmic/endoplasmic reticulum calcium ATPase 2	25.6075	26.0687	Y	Y	45	70	0.535441	34	52	0.551724	36	49	0.402299	42	61	0.475096	25.773	26.1047	26.2079	25.3147	25.1959	25.0486	27.3752	27.4328	27.9908	28.3256	28.0612	28.1796	27.6945	27.6987	26.492	23.7731	19.3838	27.8827	27.578	27.9978	28.3365	28.7148	28.3076	27.9596	27.8947	26.478	24.2261	19.9228	27.8067	27.5259
O55201	SPT5H_MOUSE	Supt5h	Transcription elongation factor SPT5	18.0589	17.7088	Y	Y	11	12	0.239372	8	8	0.145102	1	1	0.0166359	4	4	0.0526802	18.0535	18.1357	17.9875	NA	NA	NA	19.0236	18.1364	17.9993	17.8444	16.872	17.961	18.3725	17.5514	18.9919	19.039	17.5238	18.383	19.4963	18.4192	18.1849	18.4205	18.2787	18.0912	17.7752	17.9927	NA	17.5135	19.1677	18.6423
O55222	ILK_MOUSE	Ilk	Integrin-linked protein kinase	19.8296	20.3211	Y	Y	19	27	0.462389	12	15	0.396018	7	8	0.192478	6	7	0.168142	20.0235	19.4555	19.6188	20.1302	19.6771	20.0726	22.0454	21.3974	21.5131	20.8456	20.576	19.6027	19.9029	19.6813	20.2815	19.6302	15.0773	21.8909	21.5362	21.2914	20.6811	20.4345	20.0934	19.5338	19.6698	19.8234	17.8675	NA	21.827	21.2845
O55229	CHKB_MOUSE	Chkb	Choline/ethanolamine kinase	17.3792	18.9744	Y	N	10	13	0.324873	6	8	0.22335	NA	NA	NA	2	2	0.0939086	18.092	16.7614	17.2842	NA	NA	NA	20.2279	19.3807	18.8169	18.3537	NA	16.8229	17.5551	NA	NA	NA	17.0285	19.7036	18.9612	19.4768	19.1038	17.4051	18.6679	19.814	NA	17.6546	NA	NA	18.7017	19.2742
O55234	PSB5_MOUSE	Psmb5	Proteasome subunit beta type-5	22.334	22.4359	Y	Y	15	23	0.609848	15	21	0.640152	8	11	0.397727	8	11	0.409091	22.6333	22.8055	22.7978	21.9002	21.8654	22.0019	21.6388	21.8008	21.7724	22.0443	21.7513	22.582	22.5894	22.5043	24.9472	26.2747	21.8777	21.7534	21.6737	21.7491	22.2152	22.2493	22.5123	22.6703	22.6126	24.8341	25.6591	22.8121	21.2902	21.5522
O70133	DHX9_MOUSE	Dhx9	ATP-dependent RNA helicase A	18.1053	19.7041	Y	Y	27	31	0.284783	29	30	0.27029	NA	NA	NA	2	2	0.015942	17.3708	18.1469	18.7982	NA	NA	NA	19.1617	18.4898	19.2388	19.1282	19.6219	19.7146	19.9968	20.4183	22.0167	21.9067	18.6816	19.5323	19.683	19.7177	19.8033	20.0831	20.145	20.4172	21.3949	22.4414	22.3864	18.8173	19.8776	19.4247
O70194	EIF3D_MOUSE	Eif3d	Eukaryotic translation initiation factor 3 subunit D	18.5832	20.233	Y	Y	23	30	0.614964	24	31	0.551095	2	2	0.040146	6	6	0.107664	19.1172	18.0669	17.7251	18.6536	18.7434	19.1929	19.5359	19.8894	19.9121	19.8688	20.4765	20.1023	20.2236	20.9768	23.907	23.5037	18.4803	20.131	19.9704	20.0111	20.3532	20.2442	20.2762	20.5251	21.4014	24.0253	23.474	18.8384	19.7006	19.6389
O70250	PGAM2_MOUSE	Pgam2	Phosphoglycerate mutase 2	27.0063	26.6006	Y	Y	12	19	0.56917	14	21	0.616601	11	15	0.498024	13	19	0.596838	26.9306	26.9558	27.4136	26.7639	27.0524	26.9214	25.6482	26.4423	26.2897	26.8325	27.0409	27.4322	27.5225	27.5097	26.3898	26.2076	28.1529	25.3317	25.7616	25.8291	26.4843	26.5619	27.2145	27.584	27.2167	26.364	26.0022	27.9475	25.1419	25.9397
O70250;Q9DBJ1	PGAM1_MOUSE;PGAM2_MOUSE	Pgam1;Pgam2	Phosphoglycerate mutase 2	24.9735	25.7541	Y	Y	3	6	0.56917	3	4	0.616601	3	5	0.498024	3	5	0.596838	24.9004	23.801	25.1323	26.106	25.9996	23.9017	25.9181	26.4257	26.0074	26.4016	25.7757	27.6828	27.4535	27.5192	22.6144	26.4746	28.078	25.9498	21.2664	20.9876	22.1829	22.3674	20.5585	22.5699	26.8328	26.768	23.5907	28.5801	25.859	26.0727
O70251	EF1B_MOUSE	Eef1b	Elongation factor 1-beta	21.1114	21.7697	Y	Y	6	8	0.324444	6	8	0.444444	5	6	0.324444	5	6	0.324444	20.7141	20.6982	20.8693	21.5193	21.306	21.5614	21.3724	21.2761	21.3469	21.5922	21.0785	21.7071	21.9398	21.927	21.7851	23.3666	22.3138	21.8314	21.7043	21.7018	21.968	22.0325	22.0388	22.0208	21.8018	22.5301	22.8537	22.3314	21.4443	20.831
O70252	HMOX2_MOUSE	Hmox2	Heme oxygenase 2	16.2334	18.9413	N	N	10	11	0.457143	9	10	0.422222	NA	NA	NA	2	2	0.0793651	15.9177	16.5491	NA	NA	NA	NA	18.8647	18.453	19.0753	19.2818	18.7665	19.1253	18.4235	18.3975	NA	NA	NA	18.4087	18.9816	19.3486	19.3184	19.9003	19.4052	18.6229	18.9884	17.0052	NA	NA	19.0797	18.8487
O70305	ATX2_MOUSE	Atxn2	Ataxin-2	17.9178	19.1725	Y	Y	9	9	0.120623	10	13	0.125292	2	2	0.0319066	3	3	0.0552529	18.0381	16.8445	18.5959	16.6518	19.0695	18.3067	19.8126	19.0511	20.6071	20.2846	20.8883	20.0854	19.652	20.3512	21.6431	19.2022	17.6546	20.3587	20.4047	20.1265	20.4296	20.8231	20.139	20.003	20.8924	20.9804	20.106	18.3629	19.8414	20.3385
O70310	NMT1_MOUSE	Nmt1	Glycylpeptide N-tetradecanoyltransferase 1	17.8394	19.4012	N	Y	8	10	0.229839	9	11	0.266129	1	1	0.0262097	3	3	0.0826613	18.3896	18.3312	17.6421	17.0116	17.8225	NA	20.1911	20.0174	19.6656	19.3103	19.066	19.1315	19.4267	20.8069	21.7722	19.0473	NA	20.1282	20.3008	19.9735	20.0579	20.2638	19.762	19.8477	20.9108	21.7397	19.209	17.5762	20.1487	20.5245
O70318	E41L2_MOUSE	Epb41l2	Band 4.1-like protein 2	20.1561	19.4338	Y	Y	18	20	0.29251	18	20	0.318826	4	4	0.0617409	7	7	0.120445	19.7076	20.2069	20.1299	20.3577	20.0203	20.5145	20.4488	20.2648	20.497	20.3946	20.6578	19.9381	19.7987	18.8223	18.1246	17.1359	18.6313	20.1225	20.3519	20.5614	20.6101	20.6975	20.1745	20.0806	19.4864	17.1135	18.2549	19.0341	20.5169	20.6948
O70318;P48193	E41L2_MOUSE;EPB41_MOUSE	Epb41;Epb41l2	Band 4.1-like protein 2	17.1729	18.4271	N	N	1	1	0.29251	1	1	0.318826	1	1	0.0617409	1	1	0.120445	18.131	17.922	NA	16.6824	16.781	16.3482	19.8373	19.9076	19.9566	18.7916	NA	17.9654	17.6689	16.9303	NA	NA	15.2535	19.4012	19.7371	19.4373	19.0594	18.9006	18.3015	18.0627	18.1599	NA	NA	16.1078	19.767	19.7543
O70318;Q9WV92	E41L2_MOUSE;E41L3_MOUSE	Epb41l2;Epb41l3	Band 4.1-like protein 2	18.0583	18.7203	Y	Y	3	4	0.29251	3	5	0.318826	1	1	0.0617409	1	1	0.120445	18.3603	NA	17.6389	18.211	17.9324	18.149	19.4687	19.6725	19.7798	19.6612	20.1067	19.3562	19.04	18.2976	15.2092	16.8922	17.521	19.3943	19.4897	19.7437	19.8441	20.1451	18.688	19.2853	19.2072	17.3298	17.4222	16.9035	19.5333	19.4807
O70325	GPX4_MOUSE	Gpx4	Phospholipid hydroperoxide glutathione peroxidase	20.9359	22.0315	Y	Y	8	13	0.401015	8	13	0.401015	7	10	0.335025	6	10	0.294416	21.6479	22.1265	22.1363	20.0746	20.0055	19.6245	23.559	23.5465	23.3882	22.6735	22.0828	21.7777	21.4953	20.9589	21.0599	20.8909	19.6361	23.3675	23.2917	23.1322	22.704	22.6588	22.0213	21.7364	21.9557	21.6497	21.1597	19.9536	23.2359	23.2916
O70362	PHLD_MOUSE	Gpld1	Phosphatidylinositol-glycan-specific phospholipase D	18.8976	18.8996	Y	Y	12	14	0.227001	8	8	0.136201	4	4	0.0525687	5	5	0.0621266	18.9794	19.1114	18.8225	18.6656	19.1968	18.6102	18.9553	18.8002	18.5221	18.5576	17.9496	18.794	18.3684	18.0903	18.8942	19.7751	17.5897	18.6316	18.4042	18.9235	17.8825	17.9125	17.0158	18.1915	18.2381	18.7237	20.3371	18.1908	18.3685	18.8797
O70370	CATS_MOUSE	Ctss	Cathepsin S	17.45	17.4848	N	N	2	2	0.0911765	3	3	0.211765	1	1	0.0382353	3	3	0.129412	17.7644	18.037	NA	16.7951	17.1872	17.4661	17.2522	NA	17.6162	17.7571	NA	17.24	18.7683	NA	NA	NA	NA	NA	17.7588	17.3073	17.7168	17.9991	17.3565	17.8742	17.7153	NA	NA	18.8014	17.5157	17.9116
O70373	XIRP1_MOUSE	Xirp1	Xin actin-binding repeat-containing protein 1	21.2252	20.5891	Y	Y	33	41	0.481842	24	26	0.368468	11	11	0.134632	17	18	0.265722	21.4948	21.7174	21.1483	21.0869	20.614	21.2901	21.3521	21.1981	20.965	21.0273	20.9453	21.2294	20.9985	20.8658	20.7915	19.7078	21.6399	21.7929	21.6504	21.4874	21.1499	20.8915	20.793	20.8805	21.05	20.594	21.1896	21.2582	21.5242	21.2065
O70378	EMC8_MOUSE	Emc8	ER membrane protein complex subunit 8	16.8127	18.6972	N	N	4	4	0.289855	4	4	0.280193	NA	NA	NA	1	1	0.0821256	NA	16.8127	NA	NA	NA	NA	19.5256	19.5567	19.887	19.9759	20.2247	19.3466	18.0945	18.8317	NA	NA	NA	19.6725	19.6403	19.4051	19.9302	20.2716	19.3865	18.4924	18.9581	NA	NA	NA	19.427	19.6622
O70400	PDLI1_MOUSE	Pdlim1	PDZ and LIM domain protein 1	20.3082	20.9512	Y	Y	12	18	0.584098	11	15	0.498471	7	7	0.366972	9	10	0.498471	20.3114	20.3494	20.1557	20.3616	20.4005	20.2703	20.5737	20.1773	20.5789	20.7139	19.5488	21.0653	21.1092	20.9038	20.4616	19.8391	21.6891	20.5516	20.5817	20.8945	21.0729	20.984	21.2562	20.8393	20.7363	19.9796	20.6483	21.4114	20.0774	19.8977
O70423	AOC3_MOUSE	Aoc3	Membrane primary amine oxidase	17.956	20.6301	N	N	11	13	0.183007	15	17	0.282353	NA	NA	NA	1	1	0.0130719	18.2664	17.6456	NA	NA	NA	NA	20.954	20.9457	21.33	21.5806	22.0355	21.1081	21.1655	21.1684	20.7915	18.5498	NA	20.1138	20.0869	20.2413	21.064	21.572	21.3076	21.5186	20.7968	20.1603	19.5574	NA	21.0353	21.5679
O70433	FHL2_MOUSE	Fhl2	Four and a half LIM domains protein 2	23.4644	21.9179	Y	Y	14	19	0.577061	11	13	0.46595	10	12	0.419355	11	13	0.430108	23.5961	23.2751	23.3022	23.6973	23.0468	23.8688	22.9506	21.5021	21.2694	21.2485	21.6116	21.7401	21.8786	21.5795	20.817	20.6756	22.2109	24.2099	22.6147	22.3005	22.2152	22.0151	22.3848	22.3996	22.0164	21.5301	21.732	22.7722	24.3813	22.2939
O70435	PSA3_MOUSE	Psma3	Proteasome subunit alpha type-3	22.3799	22.3969	Y	Y	10	14	0.415686	10	13	0.415686	7	9	0.333333	6	9	0.25098	22.4511	22.3738	22.5322	22.461	22.1526	22.3086	21.422	21.5862	21.6954	21.9927	22.2276	22.2216	22.2645	22.3165	25.1975	25.7873	21.7827	21.6191	21.8203	21.6023	22.0372	22.0454	22.3003	22.371	22.5289	24.3109	25.6355	22.3259	21.1958	21.4459
O70439	STX7_MOUSE	Stx7	Syntaxin-7	18.9508	20.8882	N	N	7	7	0.360153	7	7	0.360153	1	1	0.0498084	3	3	0.16092	19.275	19.3262	18.9496	18.7596	18.4435	NA	20.8403	20.7286	21.4205	21.2558	21.3902	21.7182	21.6887	22.0336	21.6035	18.8631	17.2592	20.73	20.7993	21.1575	21.2927	21.7246	21.4516	21.1231	22.1693	20.7652	21.197	NA	20.8954	20.5533
O70451	MOT2_MOUSE	Slc16a7	Monocarboxylate transporter 2	15.7186	NA	N	N	NA	NA	NA	NA	NA	NA	1	1	0.018595	1	1	0.018595	15.792	16.4539	14.9098	NA	NA	NA	NA	NA	NA	NA	NA	NA	NA	NA	NA	NA	NA	NA	NA	NA	NA	NA	NA	NA	NA	NA	NA	NA	NA	NA
O70468	MYPC3_MOUSE	Mybpc3	Myosin-binding protein C, cardiac-type	24.2748	21.9382	Y	Y	69	107	0.534646	61	91	0.503937	50	66	0.462992	58	79	0.488976	24.282	23.8344	24.1621	24.4502	24.3979	24.5222	24.6534	23.2676	23.1898	22.1421	20.9359	20.2971	19.8971	19.9442	20.7057	19.4944	19.4709	25.6815	23.6737	23.0292	22.3664	22.0411	21.2106	21.1144	21.2581	21.0399	19.9987	18.5983	25.9012	23.9732
O70475	UGDH_MOUSE	Ugdh	UDP-glucose 6-dehydrogenase	18.716	19.2374	Y	Y	13	14	0.442191	13	13	0.314402	4	4	0.0933063	3	3	0.0669371	18.8087	19.3029	17.3943	19.157	18.8253	18.808	18.9927	19.3198	19.4252	19.7748	20.6915	20.01	20.1449	20.1478	19.8233	20.9827	19.9583	NA	17.656	18.2022	19.4155	19.5904	19.803	19.61	19.3737	19.5305	20.6697	19.7211	18.3288	18.5329
O70492	SNX3_MOUSE	Snx3	Sorting nexin-3	19.667	20.9952	Y	Y	8	10	0.611111	6	6	0.425926	2	2	0.160494	2	2	0.203704	19.5997	19.9079	19.7401	19.949	18.7936	20.0114	21.9404	21.789	21.5717	20.8456	21.009	20.0752	20.6722	21.3649	NA	18.7745	19.0398	22.107	21.8273	21.7491	21.1665	21.0194	20.9766	20.5251	21.1227	19.2038	NA	18.8187	21.6483	21.6215
O70492;O70493	SNX12_MOUSE;SNX3_MOUSE	Snx12;Snx3	Sorting nexin-3	18.3263	20.1806	Y	N	2	4	0.611111	2	3	0.425926	1	1	0.160494	2	2	0.203704	19.9188	19.2933	18.3793	17.4112	17.6865	17.2684	20.8707	20.824	20.3036	20.4719	19.8092	19.6563	19.4389	20.1118	NA	17.8357	18.7544	21.1684	20.947	20.7155	20.2358	20.1344	19.7397	19.4046	19.6268	18.7968	NA	18.527	20.8409	20.737
O70493	SNX12_MOUSE	Snx12	Sorting nexin-12	19.148	20.1203	Y	Y	7	9	0.375758	5	6	0.369697	1	1	0.0606061	3	3	0.163636	19.8233	19.1478	19.2389	19.4793	18.8473	18.3515	21.422	20.6911	20.8275	19.6778	16.5894	20.1265	18.5842	19.115	19.7057	17.4075	19.2626	20.962	20.9972	20.5811	20.1677	19.5714	19.5918	18.1863	17.85	NA	NA	19.156	20.8409	20.723
O70503	DHB12_MOUSE	Hsd17b12	Very-long-chain 3-oxoacyl-CoA reductase	17.8483	20.0781	N	N	6	6	0.282051	5	5	0.230769	NA	NA	NA	1	1	0.0288462	18.1376	18.0648	17.3425	NA	NA	NA	20.5114	20.1947	20.9093	20.5922	20.7244	20.1379	19.7556	18.9637	NA	16.8673	NA	20.3303	20.689	20.2537	20.2286	20.6755	20.1646	19.8659	19.5518	18.0855	NA	NA	20.7638	20.709
O70571	PDK4_MOUSE	Pdk4	[Pyruvate dehydrogenase (acetyl-transferring)] kinase isozyme 4, mitochondrial	21.9497	20.8618	Y	Y	15	18	0.57767	14	17	0.512136	7	7	0.206311	11	12	0.407767	22.3535	23.0162	21.7438	21.9395	21.306	21.339	21.3623	20.6911	20.9093	20.1913	NA	20.1291	21.0592	21.5073	22.9435	21.0217	20.3294	21.8465	21.3363	21.3005	20.6342	20.408	20.0032	20.5762	21.8358	22.3161	NA	19.8637	21.4259	21.2654
O70572	NSMA_MOUSE	Smpd2	Sphingomyelin phosphodiesterase 2	16.979	18.0985	N	N	9	9	0.341289	13	13	0.415274	NA	NA	NA	2	2	0.0668258	16.1023	17.8556	NA	NA	NA	NA	18.3761	17.8685	18.7996	19.1451	19.6042	18.9253	18.3523	17.9668	NA	NA	NA	18.7022	18.9643	17.9363	19.0835	19.5482	19.4923	19.1254	18.6926	17.1532	NA	NA	18.5032	17.7295
O70591	PFD2_MOUSE	Pfdn2	Prefoldin subunit 2	20.7743	20.1679	Y	Y	6	6	0.474026	4	4	0.292208	4	4	0.292208	3	3	0.227273	20.3945	20.8099	20.4218	21.0869	20.6057	21.3269	18.6288	20.0027	19.7886	19.8778	20.588	20.2883	20.7266	20.6482	20.8481	20.7118	20.8168	NA	19.8225	20.0796	20.2734	20.6189	20.7512	20.9007	20.7363	19.8978	21.1368	20.9929	18.3791	19.8636
O70622	RTN2_MOUSE	Rtn2	Reticulon-2	20.7679	21.5509	N	N	3	4	0.112527	3	4	0.112527	1	1	0.0360934	2	2	0.0721868	21.7279	21.9302	21.3199	20.4824	20.056	19.0909	21.4793	21.1156	21.702	22.2338	18.5151	22.1579	22.0248	21.9038	NA	19.7189	NA	21.721	21.2249	20.9534	22.2506	22.8479	22.3362	22.3194	22.3281	21.666	18.9679	NA	21.9284	21.9849
O88322	NID2_MOUSE	Nid2	Nidogen-2	17.3826	18.4866	Y	N	17	20	0.179615	6	6	0.0598717	1	1	0.00926586	1	1	0.00997862	NA	17.2549	17.5103	NA	NA	NA	16.8416	17.3281	15.6083	NA	15.2948	NA	NA	NA	NA	NA	NA	18.1674	NA	NA	NA	NA	NA	NA	16.7817	NA	17.6079	NA	18.6522	NA
O88329;P46735	MYO1A_MOUSE;MYO1B_MOUSE	Myo1a;Myo1b	Unconventional myosin-Ia	17.2483	NA	N	N	NA	NA	NA	NA	NA	NA	NA	NA	NA	1	1	0.0134228	17.2483	NA	NA	NA	NA	NA	NA	NA	NA	NA	NA	NA	NA	NA	NA	NA	NA	NA	NA	NA	NA	NA	NA	NA	NA	NA	NA	NA	NA	NA
O88342	WDR1_MOUSE	Wdr1	WD repeat-containing protein 1	23.8872	23.7516	Y	Y	20	34	0.50495	20	31	0.518152	15	21	0.333333	15	23	0.452145	24.0361	23.9908	23.9624	23.7884	23.8654	23.68	22.5701	23.3759	23.1638	23.5121	23.8859	24.1311	24.2291	24.4265	24.0344	23.4476	25.0895	21.9198	22.5019	23.01	23.5872	23.8205	24.3076	24.1819	23.995	23.3349	23.981	24.8811	21.8479	22.6177
O88384	VTI1B_MOUSE	Vti1b	Vesicle transport through interaction with t-SNAREs homolog 1B	17.2691	18.5644	N	N	6	7	0.314655	6	7	0.297414	NA	NA	NA	1	1	0.0517241	NA	17.1595	17.3786	NA	NA	NA	18.5505	18.5482	18.3343	19.3155	18.4464	19.2876	19.3589	19.5028	NA	NA	NA	18.5538	17.6911	18.4038	18.9317	19.5852	19.6907	19.8806	19.9646	18.581	NA	NA	18.381	18.5505
O88428	PAPS2_MOUSE	Papss2	Bifunctional 3'-phosphoadenosine 5'-phosphosulfate synthase 2	16.8935	17.459	Y	N	4	4	0.10789	2	2	0.0853462	NA	NA	NA	2	2	0.0628019	17.3337	16.0284	17.3184	NA	NA	NA	17.8842	NA	17.1748	NA	NA	16.1419	15.8028	16.0308	NA	NA	18.5596	17.2456	16.7791	17.6182	15.3031	NA	16.7906	NA	NA	NA	NA	16.1436	NA	16.1464
O88441	MTX2_MOUSE	Mtx2	Metaxin-2	20.955	20.3766	N	N	8	12	0.65019	8	11	0.437262	3	4	0.171103	5	7	0.21673	20.8466	21.3738	21.1951	20.7703	20.8749	20.6696	22.9267	22.3421	23.0448	21.7349	20.502	19.5748	18.9832	18.3823	NA	NA	NA	23.1288	23.517	23.2355	22.2231	21.6699	20.4966	19.4751	19.1045	17.1852	NA	NA	22.7915	22.7814
O88447	KLC1_MOUSE	Klc1	Kinesin light chain 1	18.7655	18.6448	Y	Y	9	9	0.31793	7	7	0.264325	1	1	0.0240296	5	5	0.110906	19.2878	18.9587	18.0499	NA	NA	NA	19.317	19.2133	18.6546	18.5414	18.6879	18.2784	18.5307	18.4708	NA	18.3566	18.0067	18.9062	19.1983	18.1883	18.7034	18.5325	17.4331	NA	16.709	17.9878	14.527	18.7876	18.571	18.7541
O88448	KLC2_MOUSE	Klc2	Kinesin light chain 2	18.5798	18.6851	Y	N	3	3	0.130217	2	3	0.0734558	1	1	0.0166945	1	1	0.0217028	NA	NA	16.563	19.0265	20.1501	NA	19.154	16.6708	18.2497	15.9833	16.7405	NA	16.5803	17.7207	19.3285	18.2489	18.467	19.5489	18.9694	18.9085	17.6086	17.029	NA	NA	17.7194	17.0796	NA	NA	19.4818	18.7973
O88456	CPNS1_MOUSE	Capns1	Calpain small subunit 1	21.4024	21.3583	Y	Y	8	13	0.496269	6	6	0.44403	5	6	0.257463	6	7	0.283582	21.2425	21.337	21.3887	21.6483	21.5712	21.2265	21.7747	21.8066	21.5573	21.1183	21.1848	20.8602	20.8097	20.7031	20.1275	19.2234	21.405	22.1503	21.7635	21.6811	20.9051	20.5479	20.1591	19.9864	20.4897	19.5015	19.6941	20.8427	22.0353	22.0809
O88487	DC1I2_MOUSE	Dync1i2	Cytoplasmic dynein 1 intermediate chain 2	20.5019	20.3378	Y	Y	11	14	0.305556	11	14	0.343137	2	3	0.0571895	5	6	0.20098	20.4287	20.3979	20.224	20.468	20.7519	20.7409	20.6763	20.6911	20.7408	20.6264	20.2624	20.3768	20.308	20.2769	21.54	21.4794	18.914	20.7389	20.6449	20.5361	20.4018	20.6304	20.2151	20.4722	20.5495	21.1289	21.1136	19.7748	20.7466	20.5272
O88492	PLIN4_MOUSE	Plin4	Perilipin-4	21.0535	22.1125	Y	Y	32	37	0.388453	26	27	0.327869	9	9	0.0933713	17	17	0.187455	21.2166	21.8497	21.612	20.4824	20.8006	20.3595	23.292	22.8751	22.8094	22.3713	22.269	21.9476	21.9352	21.8464	21.6108	21.5743	19.3497	23.0396	22.7452	22.6741	22.3735	22.5327	22.1556	22.0299	22.3686	21.5242	21.8302	19.9554	23.1348	22.7576
O88531	PPT1_MOUSE	Ppt1	Palmitoyl-protein thioesterase 1	18.5169	19.3751	Y	Y	6	9	0.27451	5	6	0.27451	2	2	0.0947712	5	6	0.235294	19.0154	19.051	19.1132	18.1504	18.0469	17.7243	19.1849	19.5993	19.6157	19.6909	17.6659	18.9087	18.5451	17.6215	21.2399	19.0847	15.5751	19.1204	19.3057	19.1409	19.6353	19.6767	18.9058	18.7851	18.9616	18.72	NA	17.7449	19.4901	19.9269
O88533	DDC_MOUSE	Ddc	Aromatic-L-amino-acid decarboxylase	19.3141	18.6435	Y	Y	13	15	0.370833	10	12	0.295833	4	5	0.0875	10	10	0.308333	19.573	19.1969	19.8317	19.6277	18.5074	19.1481	18.6775	18.9613	18.4779	18.5894	19.5254	19.5345	19.7115	19.5502	16.95	18.1097	20.3373	17.9911	16.1411	16.502	18.2531	18.8992	19.3209	18.8555	19.6243	18.1706	18.0978	20.5925	17.5868	18.7127
O88543	CSN3_MOUSE	Cops3	COP9 signalosome complex subunit 3	19.6969	20.3831	Y	Y	13	17	0.548463	11	13	0.43026	6	7	0.208038	7	8	0.260047	19.4322	19.3417	19.3274	20.0967	20.0362	19.9471	20.2576	19.8668	19.9359	19.5056	19.351	19.2918	19.3099	19.7916	19.6079	20.9222	19.8032	20.674	20.3672	20.0387	19.6426	19.5899	19.2701	18.966	19.2881	19.1733	20.01	19.5128	20.3682	19.9783
O88544	CSN4_MOUSE	Cops4	COP9 signalosome complex subunit 4	21.5	21.3914	Y	Y	22	33	0.761084	16	19	0.519704	9	10	0.302956	11	13	0.399015	20.821	21.2799	20.8401	21.9395	22.0581	22.0614	21.3418	20.9668	20.7661	20.1976	20.7135	20.6903	21.0161	20.1025	21.3441	22.1058	20.8301	21.471	21.5615	20.9988	20.6342	20.6531	20.4451	18.9726	20.3213	21.0483	22.4588	21.1628	21.3499	21.2065
O88545	CSN6_MOUSE	Cops6	COP9 signalosome complex subunit 6	20.28	20.6404	Y	Y	11	17	0.462963	9	12	0.41358	5	5	0.212963	6	7	0.219136	20.2361	20.3494	20.1362	20.1038	20.2633	20.5911	20.8399	20.4699	20.6071	19.7455	20.0098	20.2082	20.2245	19.8007	21.726	21.5411	19.9903	21.1319	20.9212	20.7155	20.2738	20.0387	20.0285	19.5294	19.4913	19.5281	20.4891	19.9524	20.4741	20.2507
O88569	ROA2_MOUSE	Hnrnpa2b1	Heterogeneous nuclear ribonucleoproteins A2/B1	22.143	23.4445	Y	Y	17	26	0.583569	17	29	0.583569	11	11	0.419263	11	13	0.410765	22.7641	22.6589	22.1951	21.4878	21.3311	22.4208	22.964	23.1413	22.9122	22.9049	23.2122	23.5008	23.5124	23.6454	25.4469	26.3979	23.2165	22.8873	23.0897	23.083	23.4635	23.6475	24.0517	24.1401	24.4128	25.8281	25.6986	23.8002	23.0201	22.6948
O88587	COMT_MOUSE	Comt	Catechol O-methyltransferase	23.0119	22.2193	Y	Y	12	19	0.698113	11	14	0.6	6	6	0.309434	11	14	0.6	22.3386	22.6211	22.6766	23.3458	23.6801	23.4094	21.805	22.1757	22.1638	22.4045	22.7907	22.9287	22.7266	22.5999	22.8326	21.3854	23.1566	22.333	22.2613	22.3495	22.2191	22.3431	22.7827	22.5856	22.2935	21.2492	21.7671	22.7803	21.8684	22.171
O88653	LTOR3_MOUSE	Lamtor3	Ragulator complex protein LAMTOR3	18.4114	18.5362	N	N	3	4	0.443548	2	3	0.314516	1	1	0.225806	2	2	0.314516	18.7545	17.8235	18.6561	NA	NA	NA	18.7979	17.7374	18.2384	18.386	NA	18.4454	16.9926	18.1834	NA	15.8544	NA	18.3729	18.6059	18.4849	18.6495	19.4947	18.8771	17.8212	17.9913	15.9862	NA	13.9028	17.925	18.0324
O88667	RAD_MOUSE	Rrad	GTP-binding protein RAD	17.4234	19.3487	Y	Y	7	7	0.282468	5	5	0.25974	1	1	0.0422078	3	3	0.142857	17.6213	17.2256	NA	NA	NA	NA	19.8094	20.186	19.8652	20.2441	20.5639	19.458	19.5341	19.4345	18.1585	18.893	17.091	20.3306	20.1367	20.174	20.2292	19.7693	19.0706	19.6021	19.6263	19.8632	21.0169	15.954	19.4633	19.8831
O88668	CREG1_MOUSE	Creg1	Protein CREG1	15.7116	17.5893	Y	N	2	3	0.131818	2	3	0.131818	NA	NA	NA	2	2	0.131818	16.0901	15.3331	NA	NA	NA	NA	17.2637	NA	17.5527	17.2883	NA	17.9778	14.793	NA	NA	16.8574	NA	15.6371	16.8044	17.4614	18.4064	18.1715	18.1059	NA	NA	16.8486	NA	17.4975	15.9114	NA
O88685	PRS6A_MOUSE	Psmc3	26S proteasome regulatory subunit 6A	21.7922	22.4143	Y	Y	26	39	0.628959	25	36	0.628959	13	13	0.461538	13	15	0.454751	21.3654	21.3432	21.517	22.2458	22.374	21.9078	22.2125	22.1014	22.0239	22.1223	22.4072	22.2525	22.3151	22.3818	24.7591	25.5619	22.1595	22.3805	22.4122	22.1373	22.1458	21.966	22.0169	22.0254	22.4047	24.1269	25.5801	22.3259	22.1348	22.0918
O88696	CLPP_MOUSE	Clpp	ATP-dependent Clp protease proteolytic subunit, mitochondrial	22.0211	20.9114	Y	Y	10	15	0.378676	8	9	0.3125	8	9	0.338235	8	10	0.3125	21.484	21.9178	21.9714	22.2952	22.4039	22.0541	19.9321	19.6436	19.8223	20.1926	20.6233	20.621	21.101	20.9038	20.8604	19.125	21.2387	19.7743	20.3202	20.149	20.4835	20.3536	20.9766	21.0345	20.705	19.7302	20.2261	21.9719	19.7949	20.332
O88712	CTBP1_MOUSE	Ctbp1	C-terminal-binding protein 1	19.9707	19.3038	Y	Y	11	14	0.380952	7	7	0.285714	6	6	0.206349	6	8	0.163265	20.3945	20.6787	20.0837	19.6234	19.6088	19.4348	18.8944	19.0679	18.8729	19.375	19.6058	19.8316	20.0341	19.244	17.1648	20.7354	19.482	20.111	19.4919	19.4431	19.5308	19.4099	19.3605	18.2214	17.6933	18.2999	18.2421	19.8069	19.1013	18.8314
O88735	MAP7_MOUSE	Map7	Ensconsin	16.5536	16.646	N	N	3	3	0.0616438	4	5	0.0616438	NA	NA	NA	1	1	0.0164384	18.1946	14.9125	NA	NA	NA	NA	16.1012	14.925	NA	NA	NA	15.4402	16.6074	NA	NA	17.1269	NA	16.5532	NA	NA	NA	NA	NA	NA	17.4006	19.1453	NA	NA	16.5967	16.2991
O88738	BIRC6_MOUSE	Birc6	Baculoviral IAP repeat-containing protein 6	16.4283	19.5902	Y	Y	69	72	0.221016	60	63	0.17247	1	1	0.00327735	1	1	0.00327735	16.8562	17.1455	17.2015	15.1151	15.5982	16.653	19.518	18.7366	18.8607	18.3834	17.6753	17.198	18.182	17.2572	19.955	21.4295	17.0133	19.2929	19.3489	19.0619	18.7438	18.4566	17.404	16.4448	17.3959	19.2304	20.6591	16.7992	19.3968	19.1689
O88746	TOM1_MOUSE	Tom1	Target of Myb protein 1	19.9174	19.9527	Y	Y	14	15	0.465447	9	10	0.302846	5	5	0.20122	6	6	0.174797	19.3693	19.1162	18.8861	20.4305	20.4504	21.2523	20.2165	19.7162	19.8365	19.2325	19.6658	19.1248	19.211	18.4662	20.4372	17.8828	19.2666	20.1837	20.2743	20.1411	19.5512	19.5415	19.3837	18.5611	19.3262	18.5492	NA	19.4777	20.1335	20.3114
O88844	IDHC_MOUSE	Idh1	Isocitrate dehydrogenase [NADP] cytoplasmic	23.5466	23.2031	Y	Y	20	28	0.589372	18	25	0.570048	16	20	0.463768	19	26	0.570048	23.6455	23.7435	23.8572	23.3575	23.3311	23.345	22.1725	22.9589	22.8275	23.2846	23.5318	23.8451	24.027	24.0882	22.1921	22.531	24.5272	21.8161	22.3604	22.6565	23.152	23.403	23.8185	24.1401	23.7491	22.9045	22.7646	24.6144	21.7179	22.2411
O88844;P54071	IDHC_MOUSE;IDHP_MOUSE	Idh1;Idh2	Isocitrate dehydrogenase [NADP] cytoplasmic	25.6662	21.6565	Y	Y	1	2	0.589372	1	2	0.570048	1	2	0.463768	1	2	0.570048	26.4389	26.3421	26.4682	24.9022	24.7608	25.0849	24.7918	25.5682	24.33	25.6101	NA	26.0318	25.5864	25.8107	NA	25.9254	24.9535	23.4588	24.0912	23.7689	24.812	24.6261	25.3031	26.5585	26.0004	25.8785	24.1803	26.8528	24.5605	25.4878
O88851	RBBP9_MOUSE	Rbbp9	Putative hydrolase RBBP9	22.5832	21.4801	Y	Y	8	12	0.876344	5	8	0.553763	1	1	0.0483871	4	4	0.274194	21.9872	22.2472	22.5947	22.545	23.0315	23.0939	20.6898	21.3012	21.3719	21.181	21.8883	22.1332	21.8446	21.8944	21.4816	19.4852	22.4293	21.2616	21.2867	20.66	21.2072	20.6418	21.8683	22.1014	21.7466	21.0147	21.7966	22.2981	21.7987	21.4878
O88947	FA10_MOUSE	F10	Coagulation factor X	20.0443	18.9005	Y	Y	8	8	0.239085	4	4	0.112266	3	4	0.0748441	3	3	0.0644491	18.9173	19.6785	19.4989	21.1552	20.9719	NA	17.7097	18.4602	NA	19.0312	19.5436	19.56	19.6138	19.5724	NA	19.1242	19.9201	18.4236	18.8817	15.9758	18.1224	15.1035	18.8152	19.2694	18.3293	16.3933	NA	20.2608	18.3518	19.3311
O88951;O88952	LIN7B_MOUSE;LIN7C_MOUSE	Lin7b;Lin7c	Protein lin-7 homolog B	18.6863	NA	N	N	NA	NA	NA	NA	NA	NA	NA	NA	NA	1	1	0.0821256	19.2715	18.1791	18.6084	NA	NA	NA	NA	NA	NA	NA	NA	NA	NA	NA	NA	NA	NA	NA	NA	NA	NA	NA	NA	NA	NA	NA	NA	NA	NA	NA
O88952	LIN7C_MOUSE	Lin7c	Protein lin-7 homolog C	17.5746	19.6818	Y	Y	6	8	0.380711	6	7	0.431472	NA	NA	NA	3	3	0.243655	16.1039	NA	19.0453	NA	NA	NA	20.2023	20.6656	20.4491	20.3407	20.3971	20.2485	20.1018	20.0489	19.9664	19.0757	18.2425	20.2285	19.353	20.6095	19.5428	20.7617	20.4839	20.4172	20.1641	19.7726	20.01	17.1469	20.4183	20.4383
O88958	GNPI1_MOUSE	Gnpda1	Glucosamine-6-phosphate isomerase 1	19.0909	19.6371	Y	Y	9	11	0.574394	10	11	0.643599	4	4	0.190311	7	8	0.391003	19.7124	19.6825	18.7953	19.5166	19.1116	17.7267	18.2079	19.1056	18.785	19.7494	19.5033	20.2318	20.2085	20.1283	18.4706	18.9502	20.3885	17.6447	18.4009	19.01	19.5984	19.6529	20.0946	20.786	20.3349	19.3854	19.4694	21.1504	17.8154	18.6678
O88958;Q9CRC9	GNPI1_MOUSE;GNPI2_MOUSE	Gnpda1;Gnpda2	Glucosamine-6-phosphate isomerase 1	20.1132	19.5206	Y	Y	2	3	0.574394	2	3	0.643599	1	1	0.190311	2	2	0.391003	20.5477	19.7366	21.0999	19.5555	20.2766	19.4629	16.2947	18.1589	17.7477	19.2964	20.1566	19.968	20.2558	19.8358	NA	18.8582	18.4935	16.9676	16.9556	17.491	18.6712	19.795	20.4319	19.9518	19.9505	19.5399	NA	20.9201	17.6248	15.9627
O88967	YMEL1_MOUSE	Yme1l1	ATP-dependent zinc metalloprotease YME1L1	17.9455	18.512	N	N	12	13	0.271329	12	13	0.248951	NA	NA	NA	3	3	0.0741259	18.5434	18.1693	17.1239	NA	NA	NA	20.3027	20.4436	20.1493	19.0338	19.331	17.7724	16.8329	15.6809	NA	NA	NA	20.1184	20.6352	20.4159	19.6333	19.5957	18.7905	18.1008	17.1751	15.8918	NA	NA	20.0251	20.1979
O88986	KBL_MOUSE	Gcat	2-amino-3-ketobutyrate coenzyme A ligase, mitochondrial	19.451	18.6863	Y	Y	12	13	0.502404	8	8	0.336538	6	7	0.252404	8	8	0.346154	19.6922	19.2795	19.1278	19.8415	19.4011	19.3636	17.4868	19.7631	17.1326	18.4289	18.6956	18.7586	18.5952	18.937	NA	17.7166	19.1694	NA	16.3533	17.1239	18.0654	17.6366	19.1355	19.3889	19.0049	18.6566	NA	19.8185	17.6721	18.5065
O89017	LGMN_MOUSE	Lgmn	Legumain	18.9337	18.8041	Y	Y	4	5	0.117241	4	5	0.117241	2	2	0.0666667	3	4	0.0988506	19.5729	19.8161	19.1369	18.6995	18.0666	18.3102	19.1252	18.9557	19.5284	20.0938	20.2591	19.2408	18.5489	18.2785	19.8233	18.58	18.6358	19.7391	19.9547	19.9601	20.275	19.6835	NA	18.2348	19.604	19.5884	19.3588	18.9314	19.7905	19.4758
O89020	AFAM_MOUSE	Afm	Afamin	21.0476	19.8991	Y	Y	16	20	0.333882	12	13	0.25	10	12	0.185855	10	11	0.240132	20.7049	21.2669	20.3547	21.5703	20.8799	21.5089	17.1246	18.8085	18.7821	19.2213	20.2604	20.3627	20.5078	20.3784	19.4549	18.0775	20.9735	18.0437	19.3776	18.4764	19.4054	19.4677	20.4186	20.5121	20.3349	18.5275	19.7455	21.1751	18.9306	18.7776
O89023	TPP1_MOUSE	Tpp1	Tripeptidyl-peptidase 1	18.8017	19.819	Y	Y	3	4	0.0996441	3	4	0.0996441	1	1	0.0373665	2	3	0.0622776	18.6301	19.8519	19.619	17.7556	18.5654	18.3882	20.9267	20.5862	21.1398	20.8838	NA	19.2941	19.059	18.0015	NA	18.5537	NA	20.5187	20.4509	20.7155	20.7706	20.993	20.2848	18.5773	18.8883	19.0274	NA	18.5694	20.4827	19.692
O89053	COR1A_MOUSE	Coro1a	Coronin-1A	19.7139	19.4626	Y	Y	9	10	0.24295	10	11	0.260304	7	8	0.151844	2	2	0.0802603	20.0307	15.1522	19.4373	21.3776	20.8761	21.4094	21.1073	20.8695	20.5931	20.5689	20.2264	20.0936	19.8096	19.6637	17.9565	18.4719	19.5731	19.4883	19.485	19.5439	19.7795	19.4903	19.1291	19.8221	19.1251	18.3468	19.036	18.9742	20.4696	20.4147
O89084	PDE4A_MOUSE	Pde4a	cAMP-specific 3',5'-cyclic phosphodiesterase 4A	16.7855	17.7827	Y	N	14	17	0.276066	11	13	0.17891	NA	NA	NA	1	1	0.0248815	16.7607	16.6427	16.9531	NA	NA	NA	18.4209	17.7944	17.3428	17.2394	NA	16.5352	15.9271	15.1832	NA	NA	16.6028	18.3793	17.9595	17.5	16.8413	16.6284	15.119	NA	NA	NA	NA	NA	18.5846	18.5424
O89086	RBM3_MOUSE	Rbm3	RNA-binding protein 3	19.8307	19.3458	Y	Y	2	4	0.20915	2	4	0.20915	1	2	0.0915033	2	3	0.20915	20.4622	19.8929	20.5108	18.8943	19.5473	19.6766	19.1188	18.8474	19.5715	19.5847	19.2706	19.658	18.7172	19.0515	18.478	20.3489	17.5222	19.3997	19.7425	19.4854	19.9971	19.9529	19.0173	19.8933	19.9226	20.3602	17.3317	18.673	18.8626	19.0112
O89103	C1QR1_MOUSE	Cd93	Complement component C1q receptor	18.2309	18.7121	Y	Y	9	10	0.228261	7	8	0.14441	2	2	0.0512422	3	3	0.0667702	18.7133	18.4141	18.0367	18.0712	17.3193	18.8305	18.6572	18.4924	18.8835	19.2594	17.5088	19.2836	19.0571	17.4471	NA	18.1937	18.1651	17.2738	18.6081	18.7786	19.0982	18.5862	18.791	19.0265	18.9751	17.7796	NA	18.8149	18.9046	18.4808
O89106	FHIT_MOUSE	Fhit	Bis(5'-adenosyl)-triphosphatase	17.7133	18.4193	N	N	1	1	0.0666667	3	3	0.273333	NA	NA	NA	1	1	0.06	17.6077	17.8189	NA	NA	NA	NA	NA	NA	NA	17.9505	19.5948	19.3561	19.0756	19.4896	NA	NA	20.0854	NA	18.2437	18.0675	18.3855	NA	16.2398	18.2139	18.5251	NA	NA	20.0252	NA	17.6877
O89112	LANC1_MOUSE	Lancl1	Glutathione S-transferase LANCL1	18.7827	19.3125	Y	Y	8	9	0.270677	5	5	0.142857	3	3	0.0827068	3	3	0.0827068	18.9318	18.4864	18.1809	18.5856	19.0402	19.4715	18.2188	18.6177	19.2538	19.331	19.3444	19.5215	19.4179	18.9858	19.8357	19.4181	19.7736	19.2009	19.8524	19.8113	19.6274	19.3407	19.1566	18.6359	19.2111	19.4053	19.6127	17.7188	19.0543	17.8941
P00158	CYB_MOUSE	Mt-Cyb	Cytochrome b	19.719	20.9664	N	N	1	1	0.023622	2	2	0.0498688	1	1	0.023622	2	2	0.0498688	19.3594	20.4903	20.3684	20.3004	18.6634	19.1321	22.1432	21.9668	23.0576	22.4045	21.5271	20.5729	21.2044	20.0552	NA	NA	NA	21.7373	22.4397	22.1013	21.6461	21.0194	19.4358	20.5887	21.4336	19.0127	NA	NA	22.3693	23.6083
P00329	ADH1_MOUSE	Adh1	Alcohol dehydrogenase 1	20.1923	21.1379	Y	Y	12	16	0.392	11	15	0.349333	4	4	0.114667	10	10	0.349333	20.3945	20.5451	21.5888	18.8738	19.6682	20.0832	19.7526	20.4963	20.5172	21.1656	21.3971	21.5606	21.4764	21.3717	20.9834	20.2618	21.9932	19.5835	20.0989	20.1357	20.704	20.833	21.3076	21.6011	21.2581	20.0624	19.8903	21.8774	19.7912	20.2163
P00397	COX1_MOUSE	Mtco1	Cytochrome c oxidase subunit 1	23.1362	23.8435	N	N	3	6	0.0758755	3	6	0.0758755	3	3	0.0758755	3	6	0.0758755	23.2215	22.83	23.3322	22.6147	23.6152	23.2036	26.1855	25.9875	26.1763	25.6313	23.8239	24.9952	23.2044	23.0464	NA	19.5734	NA	26.5318	26.3222	26.2695	26.2588	25.8939	25.0517	23.075	23.7103	22.4191	NA	NA	26.0016	24.8097
P00405	COX2_MOUSE	Mtco2	Cytochrome c oxidase subunit 2	27.0036	25.9185	Y	Y	7	11	0.30837	7	10	0.30837	7	9	0.30837	7	10	0.30837	27.5072	27.1002	28.1045	26.6967	26.8257	25.7874	28.7633	29.0335	29.0239	27.9069	27.6349	26.7737	26.1616	26.9218	19.7327	21.7816	NA	28.2273	28.5189	28.0493	27.8186	27.8205	26.8042	26.7091	26.1384	25.0462	22.2152	17.994	28.5657	28.204
P00493	HPRT_MOUSE	Hprt1	Hypoxanthine-guanine phosphoribosyltransferase	19.4202	19.7048	Y	Y	11	15	0.600917	10	13	0.536697	4	4	0.279817	8	9	0.444954	19.2862	19.3001	18.7556	19.7646	19.5647	19.8502	19.0414	20.0858	18.9896	19.8191	19.5067	20.3175	20.1456	19.8757	NA	19.172	20.9867	18.039	18.7095	18.6254	19.2203	19.5861	20.4052	20.4989	20.2154	18.927	NA	21.2113	17.3948	17.7283
P00687	AMY1_MOUSE	Amy1	Alpha-amylase 1	17.0409	14.8637	N	N	2	2	0.0547945	NA	NA	NA	NA	NA	NA	1	1	0.0313112	16.2125	17.8693	NA	NA	NA	NA	NA	NA	NA	NA	NA	NA	NA	NA	NA	NA	NA	NA	NA	NA	NA	NA	NA	NA	NA	NA	NA	NA	NA	NA
P00848	ATP6_MOUSE	Mtatp6	ATP synthase subunit a	20.9541	20.1298	N	N	2	5	0.0840708	2	4	0.0840708	1	2	0.039823	2	4	0.0840708	19.5774	20.598	21.4984	21.1817	21.813	21.0561	21.6048	21.8298	22.2605	21.4208	18.2025	20.4182	20.3777	20.2348	NA	NA	NA	21.7929	22.0337	21.936	21.915	21.8771	20.5464	21.1231	20.8454	20.6277	NA	NA	21.9734	23.5718
P00920	CAH2_MOUSE	Ca2	Carbonic anhydrase 2	24.6399	23.0748	Y	Y	10	17	0.676923	9	14	0.642308	10	13	0.592308	9	15	0.557692	24.6272	24.4009	23.9166	25.4705	24.8503	24.5742	21.8491	22.4876	21.915	22.9164	23.1347	23.8948	23.6997	24.1188	23.107	22.3243	24.3976	20.7685	21.2867	21.5875	22.649	22.8105	23.3763	23.6629	23.1345	22.6579	23.0701	24.4847	21.1517	21.2654
P01027	CO3_MOUSE	C3	Complement C3	23.9048	22.7107	Y	Y	79	115	0.669272	72	101	0.571257	59	75	0.420325	69	95	0.549008	23.9004	23.7078	23.4606	24.1602	24.0277	24.1719	21.906	22.3779	22.2107	22.6094	22.8087	23.0954	23.2006	23.1973	22.7091	23.1809	23.6019	21.5283	21.9277	22.1271	22.513	22.5173	23.1211	23.2065	23.01	22.6109	23.021	23.7762	21.5668	21.9494
P01029	CO4B_MOUSE	C4b	Complement C4-B	19.2326	18.9114	Y	Y	13	13	0.18527	5	5	0.070771	7	7	0.0592635	3	3	0.0333717	18.7932	18.8721	18.8442	19.149	19.6705	20.0664	18.7137	18.9451	20.0144	19.5045	NA	18.3323	17.9065	18.5672	18.7783	18.2064	18.0617	19.6503	18.7916	18.805	18.4354	17.6394	16.8396	17.7703	17.5527	16.7629	NA	17.5556	18.7101	18.7901
P01806;P01807;P01808	HVM36_MOUSE;HVM37_MOUSE;HVM38_MOUSE	NA	Ig heavy chain V region 441	18.2567	NA	N	N	NA	NA	NA	NA	NA	NA	2	2	0.241379	2	2	0.241379	19.3922	18.3405	NA	18.1303	16.3628	19.0577	NA	NA	NA	NA	NA	NA	NA	NA	NA	NA	NA	NA	NA	NA	NA	NA	NA	NA	NA	NA	NA	NA	NA	NA
P01831	THY1_MOUSE	Thy1	Thy-1 membrane glycoprotein	18.243	20.7182	N	N	5	8	0.32716	5	8	0.32716	1	1	0.0617284	2	2	0.179012	18.4088	18.3405	NA	18.3268	NA	17.8962	21.1073	20.7409	21.5354	21.7505	21.1038	21.7126	21.5507	19.1943	16.8781	18.717	NA	20.2081	20.7575	21.7358	22.1911	22.6588	22.2298	22.4312	22.2364	19.2922	NA	16.5841	19.8573	20.5776
P01837	IGKC_MOUSE	Igkc	Immunoglobulin kappa constant	21.9391	22.0011	Y	Y	2	2	0.261682	2	2	0.261682	3	3	0.364486	2	2	0.261682	22.4259	22.2864	22.9892	21.0586	22.4098	20.465	21.6963	21.7651	21.4363	21.7711	22.8036	22.3269	22.0719	22.1645	NA	21.8962	21.8052	21.3701	21.1155	21.6242	21.8446	21.8479	22.3467	21.7806	21.5554	22.0062	23.2225	22.4062	21.0109	21.709
P01844;P01845	LAC2_MOUSE;LAC3_MOUSE	Iglc2;Iglc3	Ig lambda-2 chain C region	16.9311	14.5383	N	N	NA	NA	NA	1	1	0.173077	1	1	0.173077	2	2	0.336538	16.7891	17.6648	16.8395	16.0246	16.7946	17.4739	NA	NA	NA	NA	NA	NA	NA	13.5305	NA	16.1014	13.8348	NA	NA	NA	NA	14.451	NA	NA	16.7751	14.3491	NA	NA	NA	NA
P01863;P01865	GCAA_MOUSE;GCAM_MOUSE	Igh-1a;Ighg	Ig gamma-2A chain C region, A allele	21.1291	NA	N	N	NA	NA	NA	NA	NA	NA	2	2	0.0727273	5	5	0.266667	20.484	20.2992	21.6849	20.6556	22.2413	21.4094	NA	NA	NA	NA	NA	NA	NA	NA	NA	NA	NA	NA	NA	NA	NA	NA	NA	NA	NA	NA	NA	NA	NA	NA
P01867	IGG2B_MOUSE	Ighg2b	Immunoglobulin heavy constant gamma 2B	20.8041	22.0305	Y	Y	8	10	0.289604	6	7	0.289604	3	3	0.101485	5	5	0.195545	21.0798	20.8454	20.8003	20.8431	20.973	20.2832	21.1432	21.4949	21.8455	21.5689	22.6175	22.074	22.3675	22.5618	22.1402	22.0217	22.2387	21.0944	21.3067	21.6023	21.8952	21.9523	22.2374	22.6703	22.4176	21.6552	21.8951	22.5451	21.2698	21.6064
P01868;P01869	IGH1M_MOUSE;IGHG1_MOUSE	Ighg1	Ig gamma-1 chain C region secreted form	22.1501	21.0494	Y	Y	6	7	0.351852	7	7	0.351852	4	4	0.132716	4	4	0.132716	22.1012	22.1337	22.3058	21.8598	23.0239	21.4765	20.1886	20.8008	20.4362	21.2189	21.7619	21.6733	21.8247	21.8219	NA	21.4368	22.4999	19.4629	20.5099	20.437	20.9537	20.9751	21.7298	21.6134	21.5786	21.7138	20.1551	22.1751	20.1773	20.6742
P01872	IGHM_MOUSE	Ighm	Immunoglobulin heavy constant mu	20.275	21.6976	Y	Y	15	23	0.372247	13	17	0.334802	12	12	0.328194	10	10	0.286344	19.9557	20.0301	20.3409	20.469	20.2693	20.585	21.2786	21.3581	21.5573	21.4466	20.6349	21.2525	21.3572	21.861	22.9435	22.6131	18.6402	20.9198	21.2249	21.3626	21.2231	21.3536	20.9675	21.2464	21.8691	22.5212	22.2547	19.2573	21.1405	20.9907
P01887	B2MG_MOUSE	B2m	Beta-2-microglobulin	22.1101	22.3328	Y	Y	4	4	0.420168	4	4	0.420168	3	3	0.226891	2	2	0.142857	21.4455	21.9749	22.2441	22.1008	22.7352	22.16	22.5701	22.7317	23.4559	23.3929	23.8737	23.0478	23.1215	22.9247	22.0758	20.9728	21.554	22.5236	22.8683	23.2236	23.3895	23.5449	23.3642	23.157	23.4208	21.9976	21.6908	21.0339	22.498	22.7125
P01898	HA10_MOUSE	H2-Q10	H-2 class I histocompatibility antigen, Q10 alpha chain	21.079	19.1522	Y	Y	9	11	0.424615	8	10	0.375385	9	10	0.341538	7	8	0.421538	20.9045	21.1301	21.1874	20.8494	21.5065	20.8962	17.2445	17.2775	18.5503	19.0599	19.4117	19.2732	19.0312	18.6932	NA	17.5248	18.8924	18.0234	18.44	18.7385	18.6866	18.5261	18.6712	18.5757	18.7819	17.2771	NA	19.3819	17.3387	17.0117
P01898;P01899	HA10_MOUSE;HA11_MOUSE	H2-D1;H2-Q10	H-2 class I histocompatibility antigen, Q10 alpha chain	18.5392	19.3895	Y	Y	1	1	0.424615	2	2	0.375385	NA	NA	NA	2	2	0.421538	18.4563	18.3629	18.7985	NA	NA	NA	19.4295	19.5749	20.005	19.9678	17.3611	19.6362	19.1418	19.124	NA	16.7827	NA	18.6449	19.1046	18.9204	19.7609	19.9114	19.1359	19.9155	19.4706	18.1593	NA	17.3018	19.2167	19.6545
P01898;P01899;P01900	HA10_MOUSE;HA11_MOUSE;HA12_MOUSE	H2-D1;H2-Q10	H-2 class I histocompatibility antigen, Q10 alpha chain	19.0078	NA	N	N	NA	NA	NA	NA	NA	NA	NA	NA	NA	1	1	0.421538	19.145	19.4258	18.4525	NA	NA	NA	NA	NA	NA	NA	NA	NA	NA	NA	NA	NA	NA	NA	NA	NA	NA	NA	NA	NA	NA	NA	NA	NA	NA	NA
P01899	HA11_MOUSE	H2-D1	H-2 class I histocompatibility antigen, D-B alpha chain	17.356	19.7625	N	N	6	8	0.281768	8	10	0.309392	NA	NA	NA	3	3	0.185083	16.9244	17.8102	17.3336	NA	NA	NA	20.3116	19.7484	20.6755	20.766	20.588	19.9138	19.9321	19.5408	18.2135	17.5371	NA	19.9864	20.1112	20.5915	20.6461	20.9569	20.3219	20.1661	20.121	18.6524	16.6284	NA	20.1543	20.5427
P01899;P01900	HA11_MOUSE;HA12_MOUSE	H2-D1	H-2 class I histocompatibility antigen, D-B alpha chain	18.3414	NA	N	N	NA	NA	NA	NA	NA	NA	2	3	0.0718232	2	2	0.185083	18.6442	18.6378	17.7255	18.4791	18.2716	18.2905	NA	NA	NA	NA	NA	NA	NA	NA	NA	NA	NA	NA	NA	NA	NA	NA	NA	NA	NA	NA	NA	NA	NA	NA
P01900	HA12_MOUSE	H2-D1	H-2 class I histocompatibility antigen, D-D alpha chain	16.893	NA	N	N	NA	NA	NA	NA	NA	NA	NA	NA	NA	2	2	0.0794521	17.0653	17.1894	16.4244	NA	NA	NA	NA	NA	NA	NA	NA	NA	NA	NA	NA	NA	NA	NA	NA	NA	NA	NA	NA	NA	NA	NA	NA	NA	NA	NA
P01942	HBA_MOUSE	Hba	Hemoglobin subunit alpha	30.6798	29.4906	Y	Y	9	19	0.880282	9	17	0.880282	9	18	0.880282	9	18	0.880282	30.0384	30.1997	29.5927	31.5159	31.3458	31.3865	28.7018	29.29	29.0841	29.2618	28.7224	29.6126	30.001	29.732	23.5381	28.9642	29.5286	28.5989	28.7763	29.099	29.3815	29.5089	30.0321	29.8361	29.7246	29.5823	27.0463	30.3457	28.667	29.0113
P02088	HBB1_MOUSE	Hbb-b1	Hemoglobin subunit beta-1	31.0528	NA	N	N	NA	NA	NA	NA	NA	NA	6	10	0.938776	7	13	0.938776	29.9795	30.265	29.4815	32.3605	32.1113	32.119	NA	NA	NA	NA	NA	NA	NA	NA	NA	NA	NA	NA	NA	NA	NA	NA	NA	NA	NA	NA	NA	NA	NA	NA
P02088;P02089	HBB1_MOUSE;HBB2_MOUSE	Hbb-b1;Hbb-b2	Hemoglobin subunit beta-1	31.3482	NA	N	N	NA	NA	NA	NA	NA	NA	6	10	0.938776	6	10	0.938776	30.2649	30.5741	29.91	32.6188	32.4105	32.3107	NA	NA	NA	NA	NA	NA	NA	NA	NA	NA	NA	NA	NA	NA	NA	NA	NA	NA	NA	NA	NA	NA	NA	NA
P02089	HBB2_MOUSE	Hbb-b2	Hemoglobin subunit beta-2	28.3174	29.951	Y	Y	6	10	0.442177	6	10	0.442177	6	9	0.462585	6	10	0.462585	27.6725	27.9108	26.899	29.5077	29.0057	28.9088	29.5978	29.6106	29.7957	29.8496	28.9819	30.281	30.4485	30.0801	22.7243	29.3102	30.7425	29.4677	29.6564	29.5049	29.7833	29.8008	30.2734	29.9893	30.2167	29.6177	26.9126	31.0911	29.8369	29.8428
P02104;P04444	HBBZ_MOUSE;HBE_MOUSE	Hbb-bh1;Hbb-y	Hemoglobin subunit epsilon-Y2	18.0952	18.5424	N	N	1	2	0.0612245	NA	NA	NA	NA	NA	NA	1	1	0.0612245	19.9359	18.2229	16.1269	NA	NA	NA	NA	NA	NA	NA	NA	NA	NA	NA	NA	NA	NA	NA	NA	NA	NA	NA	NA	NA	NA	NA	NA	NA	NA	NA
P02301;P68433;P84228;P84244	H31_MOUSE;H32_MOUSE;H33_MOUSE;H3C_MOUSE	H3-3a;H3-5;H3c1;H3c2	Histone H3.3C	23.2943	23.2847	Y	Y	4	5	0.176471	4	5	0.220588	2	3	0.117647	1	2	0.0514706	24.773	17.9124	24.9397	24.1866	23.9428	24.0114	26.4944	25.257	24.652	24.1963	24.2199	23.8195	23.949	25.1586	26.3081	23.8153	17.9592	27.4889	26.0337	25.4844	25.2418	25.0678	22.008	24.7531	26.0787	27.0436	25.9014	19.5399	27.773	25.6983
P02463	CO4A1_MOUSE	Col4a1	Collagen alpha-1(IV) chain	18.7445	18.7453	Y	N	5	10	0.0455362	3	5	0.0269623	2	3	0.0173757	2	3	0.018574	19.4191	NA	19.7398	17.5537	17.9602	19.0499	20.7521	19.37	19.3214	17.8617	18.8024	14.5049	17.2076	16.7935	19.5786	15.669	NA	22.3222	16.2304	15.2889	17.9659	17.6133	16.5589	NA	NA	NA	NA	NA	22.5456	20.4579
P02468	LAMC1_MOUSE	Lamc1	Laminin subunit gamma-1	20.4843	20.9287	Y	Y	45	58	0.379589	33	37	0.305538	23	23	0.201618	23	24	0.22962	20.3235	20.4098	20.2839	20.7361	20.5794	20.573	21.8778	20.6264	20.4183	20.2988	19.9169	20.3485	20.5202	20.495	20.2257	20.8697	20.0182	22.3437	20.9723	20.4288	20.5733	20.8029	20.7512	20.9106	20.8831	20.5595	21.4771	20.6159	22.6522	21.2557
P02469	LAMB1_MOUSE	Lamb1	Laminin subunit beta-1	20.156	20.5576	Y	Y	41	51	0.318029	28	32	0.231803	7	7	0.0414334	15	16	0.12318	20.0696	19.8984	19.5557	20.5435	20.6765	20.1921	21.1667	19.9299	20.0618	19.6868	19.1701	20.0574	20.016	19.986	20.8665	20.2418	19.8568	21.721	20.1976	19.9395	20.3092	20.1432	20.3502	20.4312	20.5495	20.2387	21.8815	20.1724	21.8954	20.4922
P02535	K1C10_MOUSE	Krt10	Keratin, type I cytoskeletal 10	24.0188	24.4773	Y	Y	11	13	0.27193	9	11	0.238596	6	8	0.115789	9	11	0.194737	24.7841	24.3008	23.5062	24.9607	23.9243	22.6366	24.7633	24.7271	24.9008	25.1915	24.9336	22.8247	24.6156	25.235	23.0276	24.7659	24.6147	22.9304	24.3795	22.8299	23.1603	24.5142	22.8058	25.6111	24.3468	24.7217	23.981	25.7992	24.7008	24.9805
P02535;Q61414;Q61781;Q9Z2K1	K1C10_MOUSE;K1C14_MOUSE;K1C15_MOUSE;K1C16_MOUSE	Krt10;Krt14;Krt15;Krt16	Keratin, type I cytoskeletal 10	19.2542	17.9046	N	N	1	1	0.27193	1	1	0.238596	1	1	0.115789	1	1	0.194737	18.167	16.1491	NA	22.7535	19.9472	NA	18.6806	18.4277	19.6502	18.9882	18.217	NA	18.6795	20.495	16.9823	19.9975	19.1048	NA	16.4133	NA	16.5541	17.7036	NA	17.5683	17.6736	18.763	17.2633	20.3511	17.1332	19.612
P03888	NU1M_MOUSE	Mtnd1	NADH-ubiquinone oxidoreductase chain 1	21.8236	22.3679	N	N	7	11	0.150943	7	8	0.150943	4	4	0.113208	4	5	0.113208	22.1567	22.2373	21.9488	21.8598	21.117	21.6219	24.2069	24.2676	24.6435	23.8187	23.4538	22.7209	22.3913	22.0379	NA	16.2922	NA	23.9375	24.46	24.1424	23.9321	23.7564	22.8461	23.3782	22.607	20.2286	NA	NA	24.3079	24.3697
P03893	NU2M_MOUSE	mt-Nd2	NADH-ubiquinone oxidoreductase chain 2	18.6422	20.373	N	N	3	3	0.150725	3	3	0.150725	1	1	0.0492754	1	1	0.0492754	20.406	20.6083	20.0397	18.1531	16.901	15.7451	21.2237	20.3804	21.8335	21.2114	20.859	19.8906	19.2284	18.2395	NA	NA	NA	20.9758	21.5615	21.2544	21.0816	21.054	20.1974	21.0436	20.5612	17.9714	NA	NA	21.2698	22.5988
P03899	NU3M_MOUSE	mt-Nd3	NADH-ubiquinone oxidoreductase chain 3	20.6458	21.7591	N	N	1	1	0.130435	1	1	0.130435	1	1	0.130435	1	1	0.130435	22.3114	22.8144	22.4734	19.7735	16.8417	19.6608	23.3288	23.2549	23.1154	21.8359	20.9171	21.3556	21.2272	21.2369	NA	NA	NA	22.396	23.1712	22.2116	22.6401	22.4701	21.09	22.0345	21.5378	18.034	NA	NA	23.6203	24.6346
P03911	NU4M_MOUSE	Mtnd4	NADH-ubiquinone oxidoreductase chain 4	23.6217	23.6763	N	N	8	13	0.235294	9	13	0.237473	5	7	0.126362	7	9	0.20915	23.8059	23.7667	24.3199	23.2921	23.306	23.2394	25.3482	25.5639	25.3974	25.3577	21.5639	24.3251	24.0052	23.4249	NA	17.2382	NA	25.2417	25.2753	24.8945	24.968	24.7952	24.2894	24.5762	24.027	21.9629	NA	NA	25.3142	26.3864
P03921	NU5M_MOUSE	Mtnd5	NADH-ubiquinone oxidoreductase chain 5	21.8493	22.7323	N	N	10	16	0.2257	9	14	0.189456	3	5	0.0609555	8	10	0.186161	22.1836	22.3151	22.0999	21.8266	21.3558	21.3147	24.9607	24.9615	24.9568	24.4797	24.11	23.5168	23.3098	23.0716	19.2624	18.5049	NA	24.6388	25.1282	24.9819	24.7787	24.7695	23.8805	23.9596	23.5872	20.7652	18.7485	NA	24.7198	25.5384
P03930	ATP8_MOUSE	Mtatp8	ATP synthase protein 8	21.0759	22.8778	N	N	2	2	0.343284	2	2	0.343284	1	1	0.149254	2	2	0.343284	21.9246	22.9987	22.9624	19.6749	20.0623	18.8325	24.4171	24.5639	24.8425	23.4306	22.2653	22.656	22.418	22.3129	NA	17.1535	NA	24.3517	24.6582	24.5856	24.1141	23.8699	22.8609	23.2024	22.8808	22.081	NA	NA	24.2173	24.6253
P03953	CFAD_MOUSE	Cfd	Complement factor D	20.6551	20.5337	Y	Y	7	12	0.436293	4	6	0.289575	2	2	0.11583	5	7	0.289575	21.4511	21.2339	19.7418	22.4502	19.6351	19.4183	19.1645	16.4005	20.8033	20.7349	NA	21.1741	21.1967	20.6593	NA	20.2489	18.5276	18.387	19.2807	19.539	18.8126	18.9419	19.8939	17.5163	20.2794	20.9976	20.2259	22.3852	17.6439	18.4772
P03958	ADA_MOUSE	Ada	Adenosine deaminase	18.1654	17.5658	N	N	2	2	0.0681818	2	3	0.0767045	2	2	0.0767045	1	1	0.0397727	17.8419	14.5681	NA	19.7212	19.2028	19.4931	17.6914	15.0596	NA	17.606	15.18	18.4972	18.5588	NA	NA	NA	19.4682	NA	20.5123	21.519	19.0317	20.4733	18.3956	18.376	18.46	NA	NA	18.3231	NA	NA
P03995;Q6NXH9;Q9DCV7;Q9Z2T6	GFAP_MOUSE;K2C73_MOUSE;K2C7_MOUSE;KRT85_MOUSE	Gfap;Krt7;Krt73;Krt85	Glial fibrillary acidic protein	19.6355	NA	N	N	NA	NA	NA	NA	NA	NA	1	1	0.0255814	1	1	0.0255814	20.821	19.8968	18.8345	19.8362	20.328	18.0963	NA	NA	NA	NA	NA	NA	NA	NA	NA	NA	NA	NA	NA	NA	NA	NA	NA	NA	NA	NA	NA	NA	NA	NA
P04104	K2C1_MOUSE	Krt1	Keratin, type II cytoskeletal 1	24.1393	23.673	Y	Y	3	5	0.0769231	3	5	0.0769231	4	6	0.0612245	4	6	0.0612245	25.4888	24.2103	23.7438	24.6292	24.223	22.5406	23.5657	23.7875	23.7786	24.0252	24.322	21.8298	23.1516	24.4746	21.9918	23.3494	23.6274	21.955	23.0693	21.8885	22.8134	23.9863	21.7459	24.3746	23.3818	23.4834	22.171	25.2217	23.535	23.7019
P04104;P50446;Q3TTY5;Q3UV17;Q6IME9;Q8VED5;Q922U2	K22E_MOUSE;K22O_MOUSE;K2C1_MOUSE;K2C5_MOUSE;K2C6A_MOUSE;K2C72_MOUSE;K2C79_MOUSE	Krt1;Krt2;Krt5;Krt6a;Krt72;Krt76;Krt79	Keratin, type II cytoskeletal 1	22.3517	NA	N	N	NA	NA	NA	NA	NA	NA	NA	NA	NA	1	1	0.0612245	23.4511	22.5207	21.0834	NA	NA	NA	NA	NA	NA	NA	NA	NA	NA	NA	NA	NA	NA	NA	NA	NA	NA	NA	NA	NA	NA	NA	NA	NA	NA	NA
P04104;P50446;Q3TTY5;Q3UV17;Q6IME9;Q922U2	K22E_MOUSE;K22O_MOUSE;K2C1_MOUSE;K2C5_MOUSE;K2C6A_MOUSE;K2C72_MOUSE	Krt1;Krt2;Krt5;Krt6a;Krt72;Krt76	Keratin, type II cytoskeletal 1	20.172	NA	N	N	NA	NA	NA	NA	NA	NA	NA	NA	NA	1	1	0.0612245	20.8963	20.4677	19.1519	NA	NA	NA	NA	NA	NA	NA	NA	NA	NA	NA	NA	NA	NA	NA	NA	NA	NA	NA	NA	NA	NA	NA	NA	NA	NA	NA
P04104;P50446;Q3TTY5;Q922U2	K22E_MOUSE;K2C1_MOUSE;K2C5_MOUSE;K2C6A_MOUSE	Krt1;Krt2;Krt5;Krt6a	Keratin, type II cytoskeletal 1	16.4482	NA	N	N	NA	NA	NA	1	1	0.0769231	1	1	0.0612245	1	2	0.0612245	16.5818	NA	NA	16.3145	NA	NA	NA	NA	NA	NA	NA	NA	NA	NA	NA	NA	NA	NA	NA	NA	NA	NA	NA	NA	NA	NA	NA	NA	NA	NA
P04117	FABP4_MOUSE	Fabp4	Fatty acid-binding protein, adipocyte	27.7534	28.0398	Y	Y	11	18	0.704545	10	16	0.659091	8	12	0.606061	8	14	0.606061	26.5772	26.4538	26.9425	28.9146	28.8983	28.7341	27.4548	28.2095	27.9132	28.2759	28.8287	28.9635	28.923	29.0155	27.4671	27.5242	29.604	27.355	27.6776	27.9713	28.3704	28.395	28.9	29.2603	28.7939	27.9565	28.3605	29.6978	27.1045	27.4219
P04186	CFAB_MOUSE	Cfb	Complement factor B	20.4552	19.2837	Y	Y	14	19	0.256242	7	7	0.160315	7	8	0.136662	7	8	0.11958	20.3476	20.1655	20.239	20.6998	20.259	21.0202	18.5527	18.4984	18.032	18.3222	18.8941	18.9947	19.2824	19.0799	18.794	17.9979	19.7913	18.656	17.3087	18.597	18.6657	18.0085	18.2543	18.9875	19.3093	19.3588	18.2109	19.294	18.7056	18.9708
P04247	MYG_MOUSE	Mb	Myoglobin	27.9935	27.9234	Y	Y	15	30	0.844156	14	27	0.831169	11	21	0.707792	14	28	0.831169	26.656	25.5724	26.6541	30.061	29.8918	29.1258	25.892	27.0644	26.8443	26.5994	26.166	27.8099	27.9447	28.6073	26.1087	27.5966	29.1253	25.8873	25.6967	26.051	26.5995	27.1043	27.341	26.9849	27.5363	27.2826	24.0335	28.8311	25.0549	25.9169
P04627	ARAF_MOUSE	Araf	Serine/threonine-protein kinase A-Raf	17.6301	17.6708	Y	N	6	6	0.215232	3	3	0.112583	NA	NA	NA	2	2	0.0364238	17.7202	17.8966	17.2736	NA	NA	NA	18.816	18.5742	18.163	17.2771	17.1095	17.025	17.1878	16.7514	NA	17.8911	NA	18.5775	19.0596	18.253	18.1335	17.9343	16.6132	15.8923	17.4568	NA	NA	NA	18.7675	18.6396
P04919	B3AT_MOUSE	Slc4a1	Band 3 anion transport protein	23.3685	22.2303	N	N	23	36	0.280947	17	26	0.215285	16	24	0.185145	15	21	0.171152	23.2166	23.1829	22.7039	24.2189	23.7187	23.1702	24.4048	24.8455	24.276	22.6208	22.1848	20.4584	20.1262	19.6493	18.3686	18.3567	NA	24.0462	24.3067	23.9519	23.3717	21.833	20.8829	20.6965	20.7466	19.3112	19.3335	NA	24.2173	24.5581
P05064	ALDOA_MOUSE	Aldoa	Fructose-bisphosphate aldolase A	27.9811	26.1299	Y	Y	29	44	0.868132	22	32	0.793956	23	32	0.857143	26	40	0.835165	27.8864	27.7078	28.1423	28.1103	28.2359	27.8038	25.1043	25.5066	25.4075	25.8522	25.9188	26.2314	26.1665	26.0648	25.2363	25.5453	26.641	25.8314	25.2497	25.3319	25.652	25.7727	25.5706	25.6747	25.5547	25.276	24.474	25.9136	26.1454	25.6064
P05064;Q91Y97	ALDOA_MOUSE;ALDOB_MOUSE	Aldoa;Aldob	Fructose-bisphosphate aldolase A	22.0366	21.2031	Y	N	1	2	0.868132	1	1	0.793956	1	2	0.857143	1	2	0.835165	21.2742	20.4215	21.9533	26.7776	21.7951	19.9979	NA	16.682	NA	NA	15.9735	17.0707	15.9478	22.4118	23.5381	21.0024	19.7715	NA	NA	NA	15.6424	NA	14.7642	15.6614	16.7551	17.993	NA	18.1634	15.5506	17.9047
P05125	ANF_MOUSE	Nppa	Natriuretic peptides A	20.5384	22.479	Y	Y	3	6	0.197368	4	6	0.217105	2	2	0.144737	2	3	0.144737	19.357	21.9053	21.6903	19.3906	18.893	21.9943	22.7824	23.1062	23.9568	23.8187	21.457	23.0566	22.3913	22.288	19.6502	20.8373	20.5975	20.4707	21.2458	21.397	21.7265	21.4213	21.1067	20.7968	21.2069	20.2256	19.298	20.8713	23.8513	24.204
P05132	KAPCA_MOUSE	Prkaca	cAMP-dependent protein kinase catalytic subunit alpha	20.8192	20.7558	Y	Y	6	8	0.467236	5	5	0.413105	8	8	0.299145	3	4	0.273504	20.0869	19.8948	20.2987	21.6671	21.4273	21.5406	20.6205	20.8355	20.7408	20.8648	NA	20.9382	20.1304	20.0271	NA	20.7702	20.4521	21.0297	20.6324	20.1305	20.6926	20.6644	20.2841	19.5724	20.1342	20.4508	NA	21.4624	20.8684	20.0303
P05132;P68181	KAPCA_MOUSE;KAPCB_MOUSE	Prkaca;Prkacb	cAMP-dependent protein kinase catalytic subunit alpha	21.3999	21.8487	Y	Y	7	11	0.467236	5	8	0.413105	NA	NA	NA	5	7	0.273504	21.3829	21.3182	21.4984	NA	NA	NA	22.058	21.7771	21.7535	21.7245	19.8931	21.6789	21.4047	21.5135	22.404	21.0121	21.7367	22.5189	22.1603	22.2068	21.7542	21.7669	21.7618	21.4587	21.2069	20.3602	NA	21.8547	21.9734	21.73
P05201	AATC_MOUSE	Got1	Aspartate aminotransferase, cytoplasmic	28.13	27.5018	Y	Y	29	46	0.779661	30	44	0.786925	25	35	0.767554	26	38	0.753027	28.1224	28.1508	28.3718	27.939	28.2255	27.9707	26.2759	27.2703	26.8918	27.5464	27.9783	28.2708	28.2993	28.2638	27.1915	26.8814	28.6693	25.6549	26.3736	26.8113	27.4885	27.6457	28.2791	28.419	28.1638	27.326	27.3241	29.1842	25.6572	26.1945
P05202	AATM_MOUSE	Got2	Aspartate aminotransferase, mitochondrial	28.4866	27.5767	Y	Y	29	51	0.806977	31	50	0.806977	27	40	0.744186	30	48	0.734884	28.6946	28.6504	29.0122	28.1317	28.2255	28.2052	27.2993	27.815	27.251	27.6712	27.6076	28.3948	28.3705	28.3946	27.294	27.8031	28.9044	26.995	27.2801	27.252	27.588	27.6979	28.1656	28.3633	28.1274	27.893	27.796	29.0238	27.2666	27.2518
P05480;P08103;P25911;Q04736	HCK_MOUSE;LYN_MOUSE;SRC_MOUSE;YES_MOUSE	Hck;Lyn;Src;Yes1	Proto-oncogene tyrosine-protein kinase Src	16.7515	19.2733	N	N	NA	NA	NA	1	1	0.0635514	NA	NA	NA	1	1	0.0130841	16.6641	16.8389	NA	NA	NA	NA	19.8128	20.1114	20.1318	20.1963	20.8391	19.5021	19.2296	18.7947	NA	NA	NA	19.1756	19.2383	19.3849	19.7523	19.5257	18.8372	19.3359	18.9499	17.4157	NA	NA	19.3312	19.5399
P05977	MYL1_MOUSE	Myl1	Myosin light chain 1/3, skeletal muscle isoform	16.7167	15.6555	N	N	1	1	0.25	3	4	0.388298	NA	NA	NA	2	2	0.271277	15.48	NA	17.9535	NA	NA	NA	15.2697	NA	NA	14.6398	NA	NA	NA	NA	NA	NA	NA	17.6628	15.9204	NA	NA	NA	NA	NA	NA	NA	NA	NA	19.6361	17.7202
P05977;P09542	MYL1_MOUSE;MYL3_MOUSE	Myl1;Myl3	Myosin light chain 1/3, skeletal muscle isoform	25.0369	23.8732	Y	Y	2	3	0.25	2	2	0.388298	NA	NA	NA	2	2	0.271277	25.7049	24.9042	24.5016	NA	NA	NA	26.2383	23.3238	24.6263	24.3147	23.2122	23.8324	23.8046	22.288	NA	22.0265	23.5451	27.3908	25.3191	24.5949	24.0925	23.9637	23.4598	23.6747	24.1481	23.2052	20.8207	23.6912	27.1818	25.4192
P06151	LDHA_MOUSE	Ldha	L-lactate dehydrogenase A chain	27.7943	27.0669	Y	Y	19	31	0.704819	19	31	0.728916	13	19	0.46988	17	25	0.599398	27.9613	28.0829	27.9282	27.8124	27.4938	27.487	26.3705	26.8022	27.0074	27.4601	27.0812	28.1089	28.1824	27.8955	27.3427	27.1092	28.6305	25.5891	26.2974	26.6911	27.3926	27.5544	28.0355	28.3112	27.9788	27.1072	27.557	29.0184	25.7103	26.5006
P06151;P16125	LDHA_MOUSE;LDHB_MOUSE	Ldha;Ldhb	L-lactate dehydrogenase A chain	25.1791	27.126	Y	Y	2	3	0.704819	2	3	0.728916	1	1	0.46988	1	1	0.599398	24.2976	21.7174	27.9064	26.9984	27.4798	22.6752	24.6325	27.3725	27.5979	27.1158	28.1203	26.614	28.4785	28.4952	29.1491	28.2697	29.771	25.7881	23.9277	25.9131	25.7272	26.8984	20.8033	22.8906	28.2396	28.7004	27.7339	28.0758	25.2503	27.5259
P06537	GCR_MOUSE	Nr3c1	Glucocorticoid receptor	17.813	17.4805	Y	Y	9	9	0.150253	4	4	0.0732323	2	2	0.0454545	2	2	0.0454545	17.3954	18.0051	17.8394	17.8947	17.8221	17.9216	17.813	17.302	17.7547	17.1689	16.7429	16.8753	17.0133	16.3785	16.3796	16.6868	16.4658	18.9324	18.1223	18.1797	17.4701	17.3899	NA	14.858	16.8646	16.5526	17.1037	15.3755	18.7233	17.9694
P06683	CO9_MOUSE	C9	Complement component C9	20.7097	17.2987	Y	N	4	4	0.0967153	2	2	0.0748175	2	2	0.0383212	3	3	0.0456204	NA	NA	20.2598	NA	21.1596	NA	NA	NA	18.7049	NA	NA	17.7461	NA	NA	NA	17.5194	NA	15.823	15.1811	15.4555	14.2155	NA	14.7795	NA	NA	NA	18.4651	18.0194	NA	NA
P06684	CO5_MOUSE	C5	Complement C5	18.6238	19.0362	Y	N	51	63	0.392262	43	49	0.336905	2	2	0.0130952	5	5	0.035119	18.5379	17.7971	19.2985	17.5589	19.6897	18.8607	18.0356	18.3772	18.1151	18.3679	18.8919	18.611	18.9364	19.501	23.3977	22.4039	NA	18.026	18.72	18.4778	18.5468	18.6217	18.7774	19.0965	19.8752	22.8953	22.675	NA	18.1693	18.1025
P06728	APOA4_MOUSE	Apoa4	Apolipoprotein A-IV	20.7372	21.7056	Y	Y	20	27	0.627848	16	20	0.536709	15	16	0.491139	13	14	0.405063	20.0233	20.6982	20.7594	20.8789	21.2675	20.7962	21.4979	21.1344	21.0805	20.9483	20.3018	21.5668	21.3709	21.4572	21.4616	20.8482	21.5091	20.4677	21.6582	21.7491	21.5733	21.6531	21.2784	21.4789	21.5786	20.594	20.5822	20.8955	20.4663	21.7439
P06745	G6PI_MOUSE	Gpi	Glucose-6-phosphate isomerase	27.2269	26.1633	Y	Y	27	44	0.59319	25	41	0.550179	17	26	0.396057	22	34	0.519713	27.0838	26.8911	27.0392	27.3965	27.6024	27.3483	25.3482	26.105	26.0337	26.6401	26.688	27.253	27.101	27.0622	25.9309	26.7222	27.768	24.6279	25.3253	25.4944	26.232	26.6528	27.008	27.0611	26.9374	26.8022	26.5022	28.3026	24.9219	25.3585
P06797	CATL1_MOUSE	Ctsl	Procathepsin L	17.6534	16.8859	N	N	4	4	0.203593	2	2	0.0958084	NA	NA	NA	1	1	0.0479042	17.791	17.5159	NA	NA	NA	NA	NA	NA	16.976	17.1852	NA	16.37	14.5866	15.503	NA	NA	13.3169	NA	16.2548	15.4456	16.8674	14.9461	15.6795	14.8575	NA	14.9773	NA	NA	NA	16.6176
P06801	MAOX_MOUSE	Me1	NADP-dependent malic enzyme	22.9797	22.5546	Y	Y	25	33	0.620629	25	34	0.604895	19	22	0.43007	21	25	0.522727	22.8923	23.064	23.0688	22.872	22.8697	23.1116	21.7824	22.5997	22.3427	22.9884	23.3148	23.6372	23.6722	23.5272	23.4596	24.1809	24.2954	21.003	21.8063	22.0803	22.8265	23.1167	23.5155	23.5778	23.2254	23.1771	23.9265	24.3692	21.3402	21.7019
P06837	NEUM_MOUSE	Gap43	Neuromodulin	18.0648	17.6741	N	Y	1	1	0.0792952	1	1	0.0792952	1	1	0.0792952	1	1	0.0792952	NA	NA	17.6689	17.8459	18.6795	NA	18.1783	17.9825	17.699	18.0487	18.4934	18.3658	18.9794	18.113	21.1921	21.8097	14.5699	18.802	NA	18.3687	NA	18.8045	NA	NA	18.8315	20.3602	22.0701	18.6745	18.5217	16.9241
P06909	CFAH_MOUSE	Cfh	Complement factor H	18.2336	19.8209	Y	Y	28	33	0.365478	17	18	0.243112	2	2	0.0202593	10	10	0.115883	19.0411	18.6876	18.7932	17.7362	17.4399	17.7037	20.6726	20.4096	20.3227	19.9581	19.9939	19.3152	18.8312	19.2186	19.1113	19.6653	18.7934	20.3536	20.5207	20.4575	20.0786	19.8606	19.391	19.4399	19.5512	18.5818	19.7867	17.3833	20.7843	20.7645
P07091	S10A4_MOUSE	S100a4	Protein S100-A4	13.6895	17.6073	Y	Y	1	1	0.0792079	1	1	0.0792079	NA	NA	NA	1	1	0.0792079	13.6895	NA	NA	NA	NA	NA	16.7001	18.3598	17.8478	17.9916	18.2583	18.1782	18.4027	18.7227	NA	17.0747	19.9459	16.0332	16.8418	17.7086	17.9562	17.9605	18.1264	18.6014	18.4849	16.9257	NA	18.7034	15.3699	17.2023
P07309	TTHY_MOUSE	Ttr	Transthyretin	24.0256	22.1835	Y	Y	7	11	0.666667	6	9	0.666667	6	10	0.510204	5	6	0.510204	22.9186	23.3355	23.9049	24.872	25.6959	23.4264	20.7586	22.0677	21.9375	22.2001	22.4893	22.4814	23.0655	22.9857	22.3265	21.4223	23.6586	19.5813	20.4656	20.9418	18.654	20.2319	22.3814	18.1673	22.6677	22.1171	22.6074	23.5893	20.182	21.3219
P07310	KCRM_MOUSE	Ckm	Creatine kinase M-type	29.1652	28.2919	Y	Y	22	37	0.622047	21	35	0.666667	21	34	0.669291	20	32	0.645669	28.6575	28.528	29.069	29.524	29.6982	29.5147	27.0619	28.0178	27.6306	28.2303	28.1522	28.9266	29.0045	29.0556	27.7038	27.7129	29.594	26.5863	27.1016	27.4643	28.1665	28.3026	28.8114	29.1194	28.8283	28.1561	27.87	29.7723	26.667	27.105
P07310;Q04447	KCRB_MOUSE;KCRM_MOUSE	Ckb;Ckm	Creatine kinase M-type	28.8078	24.464	Y	Y	1	2	0.622047	2	3	0.666667	2	2	0.669291	2	3	0.645669	28.7379	28.3372	28.7519	29.483	29.2514	28.2854	19.1615	20.0776	18.3768	20.3269	NA	20.5851	20.8786	21.1605	24.0745	20.4106	25.9989	18.8468	18.6076	20.7425	20.3735	19.6939	21.5341	21.2145	20.9733	19.9065	25.8815	21.8774	16.8754	17.221
P07356	ANXA2_MOUSE	Anxa2	Annexin A2	23.9577	23.6654	Y	Y	25	40	0.702065	24	33	0.696165	21	26	0.625369	22	30	0.660767	23.8167	23.8454	23.6903	24.2583	23.9928	24.1429	23.925	24.0257	24.4714	24.5631	24.6493	24.43	24.364	23.9589	22.4676	22.514	23.8935	23.6257	23.7689	24.1297	24.386	24.6755	24.4614	24.4873	24.1673	22.8768	22.6934	23.9684	23.8853	24.1398
P07724	ALBU_MOUSE	Alb	Albumin	30.8932	29.2644	Y	Y	43	72	0.763158	45	72	0.763158	39	57	0.677632	44	65	0.756579	30.6613	30.7667	30.7148	31.0666	30.8449	31.3047	28.3321	29.1315	28.9088	29.4327	29.4779	30.178	30.2406	30.3032	28.229	28.7587	30.7485	27.4949	28.2545	28.7029	29.2479	29.3496	29.866	30.2526	29.8911	29.1226	28.9777	30.9306	27.5917	28.1961
P07758	A1AT1_MOUSE	Serpina1a	Alpha-1-antitrypsin 1-1	25.003	19.0315	N	N	1	1	0.489104	1	1	0.428571	NA	NA	NA	7	10	0.428571	24.3873	24.4944	26.1273	NA	NA	NA	NA	NA	NA	15.2442	NA	17.0641	18.1421	17.2834	NA	15.0468	17.0807	NA	NA	NA	15.8571	15.5461	16.0771	17.6149	17.032	NA	NA	18.3223	16.6922	NA
P07758;P22599;Q00897	A1AT1_MOUSE;A1AT2_MOUSE;A1AT4_MOUSE	Serpina1a;Serpina1b;Serpina1d	Alpha-1-antitrypsin 1-1	26.9411	NA	N	N	1	1	0.489104	NA	NA	NA	NA	NA	NA	2	3	0.428571	26.3927	26.6227	27.8079	NA	NA	NA	NA	NA	NA	NA	NA	NA	NA	NA	NA	NA	NA	NA	NA	NA	NA	NA	NA	NA	NA	NA	NA	NA	NA	NA
P07758;P22599;Q00897;Q00898	A1AT1_MOUSE;A1AT2_MOUSE;A1AT4_MOUSE;A1AT5_MOUSE	Serpina1a;Serpina1b;Serpina1d;Serpina1e	Alpha-1-antitrypsin 1-1	25.6875	NA	N	N	NA	NA	NA	NA	NA	NA	NA	NA	NA	4	8	0.428571	25.369	25.0394	26.6541	NA	NA	NA	NA	NA	NA	NA	NA	NA	NA	NA	NA	NA	NA	NA	NA	NA	NA	NA	NA	NA	NA	NA	NA	NA	NA	NA
P07758;P22599;Q00898	A1AT1_MOUSE;A1AT2_MOUSE;A1AT5_MOUSE	Serpina1a;Serpina1b;Serpina1e	Alpha-1-antitrypsin 1-1	24.5339	NA	N	N	NA	NA	NA	NA	NA	NA	NA	NA	NA	1	1	0.428571	24.2505	24.423	24.9282	NA	NA	NA	NA	NA	NA	NA	NA	NA	NA	NA	NA	NA	NA	NA	NA	NA	NA	NA	NA	NA	NA	NA	NA	NA	NA	NA
P07758;Q00897	A1AT1_MOUSE;A1AT4_MOUSE	Serpina1a;Serpina1d	Alpha-1-antitrypsin 1-1	20.197	NA	N	N	NA	NA	NA	NA	NA	NA	NA	NA	NA	1	2	0.428571	19.0701	19.0634	22.4574	NA	NA	NA	NA	NA	NA	NA	NA	NA	NA	NA	NA	NA	NA	NA	NA	NA	NA	NA	NA	NA	NA	NA	NA	NA	NA	NA
P07759	SPA3K_MOUSE	Serpina3k	Serine protease inhibitor A3K	24.7025	23.2022	Y	Y	7	10	0.358852	6	9	0.320574	14	18	0.461722	12	18	0.464115	24.621	24.5558	25.4218	24.3805	26.1034	23.1325	21.8778	22.7978	22.3343	22.7402	23.2237	23.3305	23.3811	23.6171	22.8404	21.7929	24.422	21.349	21.895	22.1625	22.8107	22.9773	23.4581	23.5949	23.4304	22.2274	22.8159	24.2335	21.4166	22.2214
P07759;P29621;Q03734;Q91WP6	SPA3C_MOUSE;SPA3K_MOUSE;SPA3M_MOUSE;SPA3N_MOUSE	Serpina3c;Serpina3k;Serpina3m;Serpina3n	Serine protease inhibitor A3K	25.1998	NA	N	N	NA	NA	NA	NA	NA	NA	NA	NA	NA	2	4	0.464115	24.6932	24.9608	25.9454	NA	NA	NA	NA	NA	NA	NA	NA	NA	NA	NA	NA	NA	NA	NA	NA	NA	NA	NA	NA	NA	NA	NA	NA	NA	NA	NA
P07759;Q03734	SPA3K_MOUSE;SPA3M_MOUSE	Serpina3k;Serpina3m	Serine protease inhibitor A3K	22.1783	22.5179	Y	Y	5	9	0.358852	4	8	0.320574	4	4	0.461722	4	8	0.464115	22.6575	22.8322	24.0177	20.7707	22.38	20.4119	21.1073	20.0142	21.7598	22.4176	23.0764	23.1579	22.8122	21.8658	21.6954	21.3779	19.0389	20.5413	21.403	21.9476	22.5259	22.508	23.2048	21.5251	21.8597	21.8437	22.3371	23.6675	20.3846	20.9554
P07759;Q03734;Q91WP6	SPA3K_MOUSE;SPA3M_MOUSE;SPA3N_MOUSE	Serpina3k;Serpina3m;Serpina3n	Serine protease inhibitor A3K	20.8706	22.5018	Y	Y	1	2	0.358852	2	4	0.320574	2	3	0.461722	1	1	0.464115	16.4051	17.8848	18.8232	23.7178	25.4024	22.9905	22.2514	23.2114	22.8033	23.3006	20.5271	24.089	24.3726	24.2627	NA	22.3628	24.6871	21.8615	22.2354	22.6529	23.4835	23.6755	24.2048	24.3288	23.9402	22.7927	22.6483	25.2726	22.1348	21.9131
P07901	HS90A_MOUSE	Hsp90aa1	Heat shock protein HSP 90-alpha	23.7452	23.8149	Y	Y	23	32	0.521146	21	27	0.47749	12	14	0.317872	14	17	0.409277	23.558	23.7782	23.8079	23.7513	23.7973	23.7786	25.0967	24.8095	24.7661	24.4241	24.4989	24.352	24.2479	24.0569	24.0412	24.0097	24.5606	25.27	25.0262	24.8487	24.421	24.297	24.1455	23.834	23.8358	23.5257	24.6115	24.1379	25.1135	24.9658
P07901;P11499	HS90A_MOUSE;HS90B_MOUSE	Hsp90aa1;Hsp90ab1	Heat shock protein HSP 90-alpha	26.0776	26.2602	Y	Y	11	17	0.521146	10	14	0.47749	9	13	0.317872	10	13	0.409277	26.1126	25.9659	26.2455	26.093	26.0851	25.9635	27.0521	26.6498	26.469	26.0776	25.8798	25.8887	25.8297	25.7004	25.0276	25.5906	26.1122	27.1533	26.9585	26.7462	26.2418	26.1069	25.7372	25.5801	25.6224	25.2265	25.3759	25.8384	26.9442	26.7094
P08003	PDIA4_MOUSE	Pdia4	Protein disulfide-isomerase A4	19.9939	20.0006	Y	Y	21	21	0.376176	19	22	0.420063	10	10	0.188088	15	15	0.285266	19.7077	19.9058	19.6635	20.0755	20.0835	20.5275	19.7686	19.8235	20.5789	20.8162	20.8979	20.5606	20.47	19.8207	17.7034	19.0834	20.5319	19.3866	19.6271	20.1004	20.5097	20.56	20.4186	20.5251	19.9008	18.1063	20.1051	20.364	19.8306	20.3702
P08030	APT_MOUSE	Aprt	Adenine phosphoribosyltransferase	21.2486	20.0543	Y	Y	7	8	0.666667	6	6	0.527778	3	3	0.255556	3	3	0.216667	20.3945	21.0182	21.0499	21.7313	21.7677	21.5301	20.302	19.676	19.5894	20.2434	20.7026	20.1394	20.1496	20.3919	NA	18.4134	20.9468	20.366	20.2735	19.9582	19.3827	19.5799	19.8798	19.9952	19.2608	18.7515	NA	20.7515	20.9985	20.6486
P08032	SPTA1_MOUSE	Spta1	Spectrin alpha chain, erythrocytic 1	20.9072	19.4086	Y	Y	121	189	0.630228	80	97	0.457557	46	57	0.255072	54	62	0.311387	20.6575	20.7552	20.1188	21.6388	21.2413	21.0318	22.4023	22.6527	21.9921	20.3543	20.3696	17.6715	17.3431	17.2544	NA	17.1561	15.3089	21.9269	21.9147	21.58	20.8446	19.4475	17.3959	17.0024	17.9609	17.0029	17.6075	17.0675	22.1794	22.4417
P08032;P16546	SPTA1_MOUSE;SPTN1_MOUSE	Spta1;Sptan1	Spectrin alpha chain, erythrocytic 1	19.6183	20.2078	Y	Y	1	1	0.630228	1	1	0.457557	1	1	0.255072	1	1	0.311387	20.5987	19.7358	NA	19.5663	19.3634	18.8273	21.8124	21.8583	21.7344	20.6598	NA	19.2241	18.3243	18.2374	NA	17.8834	18.9232	21.8615	21.5191	21.3539	21.0729	20.3536	19.4091	19.0478	19.1372	18.1352	NA	18.177	21.8129	21.73
P08074	CBR2_MOUSE	Cbr2	Carbonyl reductase [NADPH] 2	20.5406	20.7027	Y	Y	11	13	0.594262	10	12	0.397541	6	7	0.307377	6	6	0.319672	20.5055	20.4098	20.2577	20.6796	20.724	20.667	20.1615	21.7037	21.5427	20.5922	20.4505	20.4584	20.1655	20.8658	20.2724	20.9728	21.6231	19.8564	20.6613	20.8205	20.0254	20.3674	20.9766	21.2065	20.8067	20.7449	21.0979	21.816	20.3923	21.5443
P08113	ENPL_MOUSE	Hsp90b1	Endoplasmin	22.603	23.1605	Y	Y	31	44	0.473815	30	41	0.485037	19	22	0.280549	24	29	0.442643	22.5373	22.727	22.3022	22.7579	22.6279	22.6657	23.8272	23.7531	24.037	24.2245	24.3039	23.6195	23.2719	22.9084	22.6306	22.3204	22.5091	23.7292	23.785	23.861	24.0485	24.1747	23.6861	23.2872	22.862	21.7346	22.51	22.3639	23.93	23.8567
P08113;P11499	ENPL_MOUSE;HS90B_MOUSE	Hsp90ab1;Hsp90b1	Endoplasmin	24.2313	25.0396	Y	Y	2	3	0.473815	2	3	0.485037	1	1	0.280549	1	1	0.442643	23.7619	23.6958	24.0285	24.5425	24.8503	24.5089	25.8518	25.688	25.4714	25.2476	25.2994	24.8451	24.7199	24.6868	20.3528	24.5578	25.2137	26.0753	25.8238	25.7974	25.2072	25.0992	24.693	24.2815	24.6637	24.5855	23.3405	24.3692	25.8244	25.5532
P08122	CO4A2_MOUSE	Col4a2	Collagen alpha-2(IV) chain	19.4542	19.0138	Y	N	9	11	0.0820152	6	7	0.0451084	1	1	0.0076157	3	3	0.0228471	19.7513	19.1718	19.4395	NA	NA	NA	20.454	18.7067	18.3713	18.151	17.8008	17.2871	16.0725	16.8607	NA	15.3754	NA	21.2388	19.2046	19.097	18.6489	17.736	17.952	18.2396	NA	NA	NA	NA	21.3979	19.8324
P08226	APOE_MOUSE	Apoe	Apolipoprotein E	21.3009	21.9091	Y	Y	13	16	0.40836	10	12	0.289389	8	9	0.266881	8	10	0.266881	21.7507	21.3056	21.6062	21.1146	21.3311	20.6973	22.4699	22.1109	22.2913	21.8648	21.582	21.3768	21.0507	21.1684	21.9378	21.6384	20.2656	22.2672	22.3117	21.8205	21.7652	21.703	21.2336	20.8703	21.1769	21.1522	20.9573	19.8328	22.2173	22.2264
P08228	SODC_MOUSE	Sod1	Superoxide dismutase [Cu-Zn]	27.1176	25.3626	Y	Y	7	14	0.448052	7	14	0.448052	8	13	0.493506	9	14	0.5	26.6333	26.7953	26.6646	27.6426	27.3894	27.5805	24.7633	25.6396	25.4125	25.9955	25.4089	26.5259	26.8605	26.7004	24.5618	25.1755	27.3569	24.1819	25.0926	25.5092	26.0898	26.3194	26.9457	27.1161	26.9651	25.8959	24.0539	27.6778	24.0786	25.0796
P08249	MDHM_MOUSE	Mdh2	Malate dehydrogenase, mitochondrial	29.068	28.02	Y	Y	21	33	0.677515	21	34	0.698225	19	26	0.677515	20	29	0.680473	29.4649	29.476	29.9708	28.4365	28.6088	28.451	27.8787	28.3848	27.9308	28.0712	27.8365	28.8459	28.8936	28.9497	25.2997	28.5242	29.5531	27.5216	27.5122	27.3996	27.5686	27.6457	28.1779	28.3461	28.1212	27.9002	28.0463	29.086	27.6912	27.5993
P08752	GNAI2_MOUSE	Gnai2	Guanine nucleotide-binding protein G(i) subunit alpha-2	21.2738	22.78	Y	Y	14	23	0.459155	13	21	0.48169	11	13	0.391549	14	15	0.557746	21.3175	21.2928	21.2915	21.3311	21.0355	21.3746	22.8346	22.4913	23.1567	23.1322	23.0485	22.7126	22.5746	21.7138	21.2018	20.3573	18.6385	22.7045	22.9565	23.0856	23.2011	23.3742	22.8007	22.6376	22.5814	20.7652	20.3371	18.2145	22.8616	22.9404
P08752;P18872	GNAI2_MOUSE;GNAO_MOUSE	Gnai2;Gnao1	Guanine nucleotide-binding protein G(i) subunit alpha-2	18.8763	NA	N	N	NA	NA	NA	NA	NA	NA	1	1	0.391549	1	2	0.557746	19.4586	18.8853	19.852	18.3394	18.9104	17.8119	NA	NA	NA	NA	NA	NA	NA	NA	NA	NA	NA	NA	NA	NA	NA	NA	NA	NA	NA	NA	NA	NA	NA	NA
P08775	RPB1_MOUSE	Polr2a	DNA-directed RNA polymerase II subunit RPB1	16.076	15.9906	N	N	1	1	0.0071066	5	5	0.0467005	1	1	0.0071066	1	1	0.0071066	NA	16.6387	NA	NA	NA	15.5133	NA	NA	NA	NA	NA	15.1733	NA	NA	NA	18.5763	NA	NA	NA	NA	NA	NA	NA	NA	NA	17.4207	18.1016	15.6968	17.2836	15.3401
P09055	ITB1_MOUSE	Itgb1	Integrin beta-1	19.3642	20.9023	Y	N	19	25	0.285714	16	20	0.264411	5	5	0.106516	9	9	0.14787	20.1836	20.5876	20.12	18.1068	18.6	18.587	21.4122	21.125	21.6141	21.6653	20.9453	21.6151	21.6942	21.1605	20.4124	19.7544	14.0158	21.4315	21.4488	22.0856	21.9585	22.2192	22.09	21.8549	21.9907	20.4255	20.8111	NA	21.1849	21.1658
P09103	PDIA1_MOUSE	P4hb	Protein disulfide-isomerase	21.8301	21.8294	Y	Y	21	35	0.516699	23	36	0.554028	13	17	0.310413	14	17	0.396857	21.3296	21.5397	21.5712	22.2769	21.973	22.2901	22.5071	22.6624	22.7941	22.9118	23.157	22.7099	22.3398	22.1916	21.8264	20.3539	22.2981	22.3857	22.3067	22.4993	22.7181	22.9199	22.5525	22.2464	22.0164	20.3602	21.4649	22.1379	22.7103	22.6064
P09405	NUCL_MOUSE	Ncl	Nucleolin	20.3326	21.7085	Y	Y	19	23	0.295615	18	23	0.257426	11	11	0.176803	11	11	0.17256	20.6767	20.2864	20.3819	20.0721	19.7595	20.8193	22.0327	22.242	22.0239	21.7863	22.0134	21.5668	21.6722	22.2144	23.0001	23.4968	20.8635	21.934	22.1929	22.2914	22.2032	22.223	22.1636	22.1819	22.5289	23.8814	23.6591	21.5498	21.9153	22.124
P09411	PGK1_MOUSE	Pgk1	Phosphoglycerate kinase 1	26.2187	25.7039	Y	Y	27	43	0.764988	24	39	0.755396	24	37	0.736211	24	37	0.693046	26.2385	26.2807	26.2198	26.2653	26.1831	26.1247	24.3288	25.3197	24.9361	25.585	25.8949	26.2625	26.2914	26.3641	24.7133	24.9222	26.9472	23.6431	24.2561	24.7018	25.4424	25.651	26.1379	26.4364	26.1457	25.4429	25.0179	27.1042	23.8786	24.4137
P09470	ACE_MOUSE	Ace	Angiotensin-converting enzyme	18.6192	20.25	Y	Y	33	42	0.334604	28	32	0.304116	2	2	0.0190549	5	5	0.0579268	18.6239	17.963	18.5838	19.1348	18.7903	NA	19.6797	20.1431	20.5789	20.9302	21.0179	21.4182	21.1417	21.0716	20.5998	19.9328	18.566	19.0029	19.6482	20.2529	20.9441	21.4923	21.4385	21.786	21.6404	20.1797	19.9132	18.6521	19.4863	19.5209
P09528	FRIH_MOUSE	Fth1	Ferritin heavy chain	23.2722	22.3489	Y	Y	11	19	0.593407	11	18	0.598901	7	11	0.417582	7	10	0.417582	22.3476	22.1444	22.6656	24.2061	24.6777	23.5919	20.4101	21.4582	21.7535	21.7963	21.6116	22.305	22.5776	22.8268	24.3495	26.4255	21.1711	20.0063	20.7262	21.3363	21.8343	21.7772	22.4253	22.5541	23.1616	26.6398	25.3346	22.1873	19.7902	20.9673
P09541	MYL4_MOUSE	Myl4	Myosin light chain 4	21.5329	22.3999	Y	Y	8	9	0.621762	8	11	0.704663	4	4	0.341969	6	6	0.445596	20.0046	22.6738	23.0751	19.9504	20.9847	22.5089	24.8382	24.2355	23.9705	23.7297	23.3919	23.6704	23.686	23.6593	22.4596	22.1148	24.091	24.5608	23.6127	23.3005	23.1226	22.9246	22.816	22.8754	23.0746	22.1012	22.4464	22.7271	27.3328	25.6485
P09541;P09542	MYL3_MOUSE;MYL4_MOUSE	Myl3;Myl4	Myosin light chain 4	23.0288	23.7306	Y	Y	1	1	0.621762	1	1	0.704663	1	1	0.341969	1	1	0.445596	24.0726	23.7078	23.8931	21.7927	21.9888	22.7175	25.892	24.8022	24.4225	23.9927	24.0023	23.8066	24.1516	23.9589	21.1774	22.6226	24.7752	26.8075	25.9446	25.5527	23.8701	23.2898	23.8311	24.3564	24.3636	23.6277	22.8607	23.169	27.3798	25.2102
P09542	MYL3_MOUSE	Myl3	Myosin light chain 3	28.2926	26.2818	Y	Y	13	23	0.676471	12	22	0.637255	11	14	0.691176	10	16	0.602941	28.6613	28.4538	28.7681	28.2041	28.0239	27.6443	29.1556	27.8944	27.7344	26.9568	26.3683	26.8387	26.825	27.0357	24.9615	25.6809	27.1819	30.1486	27.9801	27.6201	27.2172	27.0519	27.0625	26.8503	27.0964	26.4703	25.1896	27.1974	30.3389	28.7193
P09581	CSF1R_MOUSE	Csf1r	Macrophage colony-stimulating factor 1 receptor	16.3481	17.8827	Y	N	7	7	0.0992835	3	3	0.0634596	NA	NA	NA	1	1	0.013306	16.295	16.4013	NA	NA	NA	NA	NA	NA	NA	18.3532	18.6027	17.9678	17.1133	18.629	NA	NA	17.2109	NA	17.416	18.1043	18.0384	17.5973	18.1991	17.8556	18.1159	NA	NA	NA	16.5904	NA
P09671	SODM_MOUSE	Sod2	Superoxide dismutase [Mn], mitochondrial	27.2587	26.518	Y	Y	11	21	0.603604	12	19	0.662162	11	16	0.545045	12	21	0.635135	27.5072	27.1116	27.9425	27.1253	27.146	26.7198	25.8245	26.5443	25.8792	26.2175	26.1981	27.062	26.9802	27.2581	28.0225	26.3793	27.7799	25.2488	25.5729	25.6314	26.1691	26.4789	26.7455	26.86	26.7823	26.3366	25.7434	27.9363	25.3204	25.6531
P09813	APOA2_MOUSE	Apoa2	Apolipoprotein A-II	16.877	18.0592	N	N	2	3	0.284314	2	3	0.284314	NA	NA	NA	1	2	0.0980392	16.4307	NA	17.3232	NA	NA	NA	19.6368	19.4806	19.9107	18.1671	NA	19.1706	18.608	19.0072	NA	19.8437	16.9959	18.7834	17.54	NA	NA	NA	NA	NA	18.8719	20.2409	16.731	16.7513	18.97	19.5411
P09925	SURF1_MOUSE	Surf1	Surfeit locus protein 1	18.4393	20.3937	N	N	5	5	0.245098	5	5	0.245098	1	1	0.0457516	4	4	0.212418	19.6644	19.6779	19.8663	15.2956	17.6923	NA	22.3874	22.1981	22.1006	21.4273	20.6578	20.14	19.6642	19.4473	NA	NA	NA	22.1319	22.5822	22.2019	21.7597	21.7721	21.0125	20.9402	NA	NA	NA	NA	21.6562	20.9314
P0C0A3	CHMP6_MOUSE	Chmp6	Charged multivesicular body protein 6	16.5775	17.8894	N	N	3	4	0.195	3	4	0.195	NA	NA	NA	1	1	0.065	17.2524	17.5752	14.9049	NA	NA	NA	18.6491	18.2254	18.8827	18.511	NA	17.9479	17.6889	16.5682	NA	NA	NA	18.7254	18.3797	18.7685	18.819	19.1673	18.1357	17.5244	17.8301	NA	NA	NA	18.3517	18.937
P0C0S6;Q3THW5	H2AV_MOUSE;H2AZ_MOUSE	H2az1;H2az2	Histone H2A.Z	18.531	18.5719	N	N	4	6	0.46875	3	5	0.242188	1	2	0.109375	1	2	0.234375	19.7868	19.9622	NA	15.9629	NA	18.4121	19.457	NA	NA	NA	NA	NA	17.1144	18.1057	NA	17.0903	NA	21.5562	19.9237	18.6545	18.19	18.3264	18.3941	16.7734	20.4272	20.9716	NA	NA	21.5242	19.8735
P0C0S6;Q3THW5;Q64523;Q6GSS7	H2A2A_MOUSE;H2A2C_MOUSE;H2AV_MOUSE;H2AZ_MOUSE	H2ac20;H2az1;H2az2;Hist2h2aa1	Histone H2A.Z	24.7123	NA	N	N	NA	NA	NA	NA	NA	NA	NA	NA	NA	2	2	0.234375	25.621	23.6464	24.8693	NA	NA	NA	NA	NA	NA	NA	NA	NA	NA	NA	NA	NA	NA	NA	NA	NA	NA	NA	NA	NA	NA	NA	NA	NA	NA	NA
P0C605	KGP1_MOUSE	Prkg1	cGMP-dependent protein kinase 1	19.6963	20.0541	Y	Y	18	20	0.384501	16	16	0.321908	4	4	0.0774963	8	8	0.162444	19.3807	19.2943	19.5851	19.5541	19.9408	20.423	21.3623	20.7651	20.5031	20.3813	20.4893	20.3341	20.1895	20.0483	19.932	19.4099	20.9195	21.6014	21.4577	21.021	20.4967	20.3946	20.0862	19.465	19.6152	19.2507	20.3636	19.9435	21.4624	20.9069
P0CW02	LY6C1_MOUSE	Ly6c1	Lymphocyte antigen 6C1	19.9891	21.3276	N	N	3	4	0.290076	3	4	0.290076	NA	NA	NA	3	3	0.290076	19.2814	20.023	20.6628	NA	NA	NA	21.9807	NA	22.539	21.7139	NA	20.7015	19.741	NA	NA	NA	NA	21.6014	21.9848	21.8945	21.9199	21.554	21.0984	20.4856	20.1934	19.4834	NA	NA	21.7625	21.5757
P0DN34	NDUB1_MOUSE	Ndufb1	NADH dehydrogenase [ubiquinone] 1 beta subcomplex subunit 1	20.2815	21.2892	N	N	3	4	0.333333	2	3	0.315789	1	2	0.192982	2	3	0.315789	21.1836	21.0104	21.5353	19.2796	19.2063	19.4737	23.0069	23.1666	23.5075	22.4045	21.0614	21.751	21.0335	20.2742	NA	NA	NA	23.1195	23.3508	23.0671	22.4534	22.3674	21.9721	21.7364	21.1769	19.4771	NA	NA	23.0564	23.0394
P0DP26;P0DP27;P0DP28	CALM1_MOUSE;CALM2_MOUSE;CALM3_MOUSE	Calm1;Calm2;Calm3	Calmodulin-1	20.9039	19.4456	Y	Y	3	5	0.221477	3	4	0.221477	3	5	0.221477	2	2	0.167785	19.6252	20.2604	18.6883	22.0586	21.8994	22.8915	19.2063	18.968	20.4763	19.3389	17.5879	19.9859	18.9117	18.9448	NA	17.8476	19.9695	18.6872	18.64	19.4859	19.5378	19.6641	19.5898	19.6003	19.5024	18.3565	NA	19.4505	18.7283	18.2047
P10107	ANXA1_MOUSE	Anxa1	Annexin A1	20.9505	21.5905	Y	Y	21	27	0.624277	18	21	0.580925	12	13	0.473988	14	16	0.49711	21.0798	21.1084	21.0413	20.8542	20.6055	21.0135	21.8346	21.6264	21.5427	21.4968	21.849	21.4451	21.4827	21.3374	20.2257	19.4802	21.4999	21.5835	21.4122	21.3539	21.1583	21.441	21.4903	21.4518	21.3075	19.9375	20.9221	21.0868	22.0414	21.6732
P10126	EF1A1_MOUSE	Eef1a1	Elongation factor 1-alpha 1	21.4495	23.1176	Y	Y	10	15	0.528139	11	15	0.532468	8	9	0.396104	8	9	0.435065	21.5055	21.6639	21.0583	21.5602	21.201	21.7082	22.805	22.3661	22.5895	22.4625	21.6804	22.3803	22.1092	22.0506	22.828	23.0241	22.0255	22.7851	22.4488	22.5229	22.3263	22.2381	21.9117	21.7194	21.8213	22.5361	22.058	21.6848	23.0623	22.9464
P10126;P62631	EF1A1_MOUSE;EF1A2_MOUSE	Eef1a1;Eef1a2	Elongation factor 1-alpha 1	26.6991	26.3932	Y	Y	11	19	0.528139	9	17	0.532468	8	14	0.396104	9	16	0.435065	26.4854	25.867	26.5881	27.0352	27.2359	26.9828	26.8898	26.8927	26.6562	26.6574	26.3919	26.665	26.5263	26.4864	25.2912	27.2823	26.2619	27.2399	26.9102	26.8173	26.736	26.7232	26.6669	26.2839	26.6637	27.6501	25.5372	26.5859	27.1348	26.6392
P10493	NID1_MOUSE	Nid1	Nidogen-1	21.328	20.9831	Y	Y	37	49	0.372691	31	38	0.345382	14	16	0.159839	17	21	0.189558	20.9833	21.0026	21.1796	21.6765	21.6826	21.4433	22.1609	20.9772	20.943	20.8261	20.3023	20.9191	21.0677	20.8464	21.2209	21.3086	20.6567	22.5835	21.2143	20.8456	20.9821	20.8819	21.1067	21.445	21.2794	20.9629	21.6266	21.3799	22.9639	21.6948
P10518	HEM2_MOUSE	Alad	Delta-aminolevulinic acid dehydratase	22.9901	21.7815	Y	Y	15	20	0.481818	15	20	0.472727	13	15	0.506061	13	18	0.445455	22.9226	23.323	23.1931	22.634	22.7493	23.1186	20.3177	21.0579	20.9206	21.6488	21.1203	22.3269	22.4047	22.3581	21.7624	22.168	22.9366	19.7146	20.4882	20.4729	21.4769	21.1923	22.1232	22.8075	22.4014	21.8148	22.1136	23.1316	19.6514	20.5683
P10605	CATB_MOUSE	Ctsb	Cathepsin B	21.7274	21.1534	Y	Y	12	16	0.448378	12	17	0.448378	7	8	0.256637	9	13	0.359882	21.9872	21.9385	22.2065	21.3776	21.2933	21.5614	20.4103	21.1529	21.2605	21.6598	21.3696	21.6445	21.47	21.288	22.1502	19.288	21.7752	19.9025	20.1178	20.8205	21.4088	21.5049	21.6637	21.9499	21.3552	19.7495	18.2441	21.7923	20.0862	21.0023
P10630	IF4A2_MOUSE	Eif4a2	Eukaryotic initiation factor 4A-II	21.7952	22.3412	Y	Y	9	13	0.513514	10	14	0.511057	6	6	0.454545	7	7	0.449631	21.9872	21.7919	21.8693	21.7223	21.7399	21.6609	23.089	22.75	22.8425	22.1925	22.0045	21.6903	21.7842	21.6868	20.932	22.6571	21.4721	23.526	23.1685	22.9591	22.5259	22.5327	22.008	21.7751	21.9199	23.0147	21.0499	20.5237	23.2672	23.1964
P10630;P60843	IF4A1_MOUSE;IF4A2_MOUSE	Eif4a1;Eif4a2	Eukaryotic initiation factor 4A-II	23.1582	23.6235	Y	Y	13	20	0.513514	13	17	0.511057	11	13	0.454545	9	12	0.449631	23.3727	23.3448	23.2027	23.2109	23.0239	22.794	24.5679	23.9615	23.9008	23.4609	23.2672	22.9334	22.8977	22.9521	23.2539	23.8013	22.3852	24.723	24.426	24.1799	23.652	23.4573	23.0235	22.8523	23.0291	23.7727	22.8111	22.0738	24.4736	24.467
P10637	TAU_MOUSE	Mapt	Microtubule-associated protein tau	20.2221	20.6761	Y	Y	8	8	0.160982	8	9	0.160982	4	4	0.095498	5	5	0.130969	20.1836	20.0481	19.7798	20.8807	20.0778	20.3627	20.4658	20.6264	20.7786	20.9573	20.849	20.6445	20.8097	21.1761	22.0385	20.4162	20.9332	20.962	21.0337	21.4714	21.6282	21.5049	21.1313	21.3601	21.6404	21.7346	19.7084	20.6217	20.5686	19.5703
P10639	THIO_MOUSE	Txn	Thioredoxin	23.7706	24.0624	Y	Y	6	7	0.752381	6	7	0.838095	5	6	0.609524	6	6	0.609524	23.8059	24.0489	23.5093	23.4664	23.8373	23.9556	23.7497	24.1344	23.7118	23.8672	23.9218	24.3251	24.5109	24.4903	22.7057	22.8777	24.9535	23.6344	24.1353	24.4075	23.7921	23.7952	24.3694	24.9044	24.4525	23.3752	23.7868	24.6256	23.5046	23.684
P10648;P13745	GSTA1_MOUSE;GSTA2_MOUSE	Gsta1;Gsta2	Glutathione S-transferase A2	17.3585	16.763	Y	N	3	3	0.162162	NA	NA	NA	NA	NA	NA	2	2	0.0810811	NA	NA	17.3585	NA	NA	NA	NA	NA	NA	NA	NA	NA	NA	NA	NA	NA	NA	NA	NA	NA	NA	NA	NA	NA	NA	NA	NA	NA	NA	NA
P10649	GSTM1_MOUSE	Gstm1	Glutathione S-transferase Mu 1	25.0015	24.6137	Y	Y	11	15	0.743119	14	20	0.779817	13	17	0.752294	15	22	0.688073	25.0816	25.1629	25.0917	24.7884	24.8825	25.0019	23.4317	24.1914	24.0108	24.6137	23.8239	25.2743	25.3116	25.2763	23.1199	23.7544	25.5102	22.6322	23.3142	23.5248	24.3134	24.4508	24.9572	25.4364	24.9176	24.1269	23.2757	25.8238	23.0801	23.6531
P10649;P15626;P48774;Q80W21;Q8R5I6	GSTM1_MOUSE;GSTM2_MOUSE;GSTM4_MOUSE;GSTM5_MOUSE;GSTM7_MOUSE	Gstm1;Gstm2;Gstm4;Gstm5;Gstm7	Glutathione S-transferase Mu 1	22.6774	24.7146	Y	Y	1	2	0.743119	1	2	0.779817	1	2	0.752294	1	1	0.688073	21.4287	19.7032	21.8548	27.5771	24.7951	20.7054	20.2117	23.6363	25.8719	22.2038	23.2948	22.0122	22.5016	27.6559	27.0053	26.1592	28.4037	NA	NA	18.6076	19.9158	20.005	17.4893	19.1822	22.4588	25.9017	24.5262	23.1751	20.2558	25.8702
P10649;P15626;Q80W21	GSTM1_MOUSE;GSTM2_MOUSE;GSTM7_MOUSE	Gstm1;Gstm2;Gstm7	Glutathione S-transferase Mu 1	24.7015	23.8668	N	Y	NA	NA	NA	1	2	0.779817	1	2	0.752294	1	2	0.688073	25.3014	25.2726	24.8753	24.0077	24.3573	24.395	22.6801	23.536	23.287	23.9483	24.3398	24.496	24.4795	24.6868	NA	23.2087	25.0971	22.3384	22.5863	23.0374	23.8952	23.9293	24.5555	24.8536	24.5437	24.0358	22.3702	25.3491	22.3789	23.1267
P10649;P15626;Q80W21;Q8R5I6	GSTM1_MOUSE;GSTM2_MOUSE;GSTM4_MOUSE;GSTM7_MOUSE	Gstm1;Gstm2;Gstm4;Gstm7	Glutathione S-transferase Mu 1	21.1097	22.401	Y	N	1	2	0.743119	1	2	0.779817	1	2	0.752294	1	2	0.688073	22.2035	20.649	20.8499	20.8289	21.094	21.0329	21.8272	NA	23.0755	21.7913	23.0636	24.0009	20.308	NA	17.4957	22.5174	22.0255	21.8084	22.2664	22.6565	23.3003	23.2287	23.9164	NA	16.6724	22.9272	NA	24.8717	21.7027	17.2536
P10711	TCEA1_MOUSE	Tcea1	Transcription elongation factor A protein 1	18.242	18.0177	Y	Y	7	7	0.348837	5	5	0.269103	3	4	0.13289	4	4	0.225914	17.762	18.3691	17.8191	18.2426	18.749	18.5103	18.1575	17.748	17.1015	17.8543	17.7899	17.8654	18.0614	NA	18.1278	17.4857	17.9278	17.7176	17.7046	17.7175	17.7368	17.2108	17.6551	17.4665	15.644	17.9644	18.8535	17.5962	17.8804	16.9724
P10833	RRAS_MOUSE	Rras	Ras-related protein R-Ras	17.3036	20.1737	Y	Y	8	11	0.504587	7	9	0.440367	1	1	0.224771	2	2	0.247706	17.5017	17.7338	15.7538	17.1269	NA	18.402	20.3297	20.6911	21.3043	21.1733	21.2616	21.0997	20.9166	20.1271	NA	18.309	NA	20.2847	20.6027	20.8579	21.064	21.3185	20.9675	21.0254	20.7466	18.8636	NA	17.9413	20.362	20.4167
P10833;P62071	RRAS2_MOUSE;RRAS_MOUSE	Rras;Rras2	Ras-related protein R-Ras	21.5666	22.1264	Y	Y	3	4	0.504587	3	4	0.440367	2	3	0.224771	2	2	0.247706	21.643	20.2864	21.5231	22.0586	21.9489	21.9399	22.5701	23.3401	23.1398	23.1675	23.3953	22.9382	22.7635	22.7111	21.2678	20.6877	21.7051	22.7292	22.7118	22.8299	23.233	23.4829	23.2374	23.4294	23.3022	21.9091	21.3237	22.2053	22.8164	22.982
P10853;P10854;Q64475;Q64478;Q64525;Q6ZWY9;Q8CGP1;Q8CGP2	H2B1B_MOUSE;H2B1C_MOUSE;H2B1F_MOUSE;H2B1H_MOUSE;H2B1K_MOUSE;H2B1M_MOUSE;H2B1P_MOUSE;H2B2B_MOUSE	H2bc12;H2bc14;H2bc3;H2bc4;H2bc7;H2bc9;Hist1h2bp;Hist2h2bb	Histone H2B type 1-F/J/L	23.5796	22.8373	Y	N	5	8	0.412698	3	4	0.325397	5	6	0.325397	5	6	0.325397	24.5122	24.2928	24.2103	22.5296	22.9119	23.0208	24.0118	22.6363	21.9541	21.2918	22.009	20.9757	21.9119	22.7165	22.8043	21.5938	16.7374	25.0181	23.3142	22.7982	22.3771	22.1962	21.7618	22.1014	23.9062	25.1072	22.4371	NA	25.224	23.7729
P10922	H10_MOUSE	H1-0	Histone H1.0	21.3423	22.297	Y	N	3	5	0.113402	3	3	0.113402	2	2	0.108247	3	3	0.113402	21.3356	22.1585	21.8693	20.6191	20.6508	21.4208	23.5679	22.6494	22.7848	22.4999	21.8441	22.0346	22.1174	23.0142	24.3712	21.8373	15.3733	24.6603	23.2715	22.9505	22.8291	22.9176	21.9117	22.5918	23.7744	24.5926	20.3767	NA	24.7008	23.5123
P11031	TCP4_MOUSE	Sub1	Activated RNA polymerase II transcriptional coactivator p15	18.9347	20.4364	Y	Y	4	4	0.346457	4	4	0.346457	2	2	0.188976	3	3	0.275591	19.7391	19.7367	19.2599	17.7955	NA	18.1424	21.155	20.282	20.9206	20.232	20.1921	20.1632	20.038	20.3235	NA	19.7063	20.4587	21.3276	20.9212	20.9301	20.6222	20.1197	19.6822	19.5692	19.9476	20.3735	19.2248	19.7758	20.7505	20.8945
P11087	CO1A1_MOUSE	Col1a1	Collagen alpha-1(I) chain	17.0983	19.689	N	N	10	12	0.10117	6	6	0.0591879	NA	NA	NA	2	2	0.0316586	16.7724	16.8188	17.7038	NA	NA	NA	21.2012	20.0085	19.9199	18.9631	17.0351	18.344	18.5803	NA	NA	NA	NA	21.7128	20.7993	20.2504	19.4533	18.6845	17.9531	18.9	NA	NA	NA	19.257	22.2851	20.2648
P11103	PARP1_MOUSE	Parp1	Poly [ADP-ribose] polymerase 1	16.3576	16.9237	N	N	1	1	0.0148075	2	2	0.0286278	NA	NA	NA	1	1	0.0266535	16.0434	16.6717	NA	NA	NA	NA	17.3039	NA	17.7119	18.2432	NA	NA	15.2847	NA	NA	17.0033	NA	18.7399	17.8927	17.4962	15.8199	17.4745	NA	NA	NA	18.6833	NA	NA	17.2292	16.4442
P11152	LIPL_MOUSE	Lpl	Lipoprotein lipase	18.7562	20.8336	Y	Y	11	18	0.339662	10	15	0.270042	4	4	0.0886076	5	5	0.128692	19.0481	19.5118	19.6955	18.4193	17.8705	17.9921	21.0327	21.2506	21.2957	21.5029	21.7352	21.0826	20.661	20.8464	20.6572	19.4669	18.6605	21.2502	20.9848	21.1873	21.6282	21.9385	21.6524	20.9499	20.8454	20.5242	20.1975	18.6247	21.0353	20.8439
P11276	FINC_MOUSE	Fn1	Fibronectin	18.9047	20.5015	Y	Y	50	62	0.320145	36	42	0.256358	8	9	0.0585386	12	13	0.0985063	19.0867	18.8874	18.4829	18.5329	18.6853	19.7532	21.5612	20.9135	21.1686	20.7032	19.9516	20.0505	20.1591	19.8968	20.4616	21.1148	19.7153	21.3908	21.0576	20.8824	20.4296	20.5358	20.2363	20.0893	20.154	20.1555	21.2896	19.5758	22.2173	21.6215
P11352	GPX1_MOUSE	Gpx1	Glutathione peroxidase 1	22.2728	21.5242	Y	Y	14	19	0.79602	13	14	0.751244	10	12	0.562189	13	15	0.751244	22.5135	22.537	21.7646	22.653	22.043	22.1256	21.0327	20.5448	21.0292	21.0694	21.4893	21.3627	21.0927	21.0799	22.817	22.0456	20.4875	21.2157	20.9082	20.7155	21.0372	21.0107	21.0125	20.9206	20.9907	21.6277	21.4215	21.0606	21.1958	21.2939
P11404	FABPH_MOUSE	Fabp3	Fatty acid-binding protein, heart	30.9036	29.7481	Y	Y	12	20	0.834586	12	18	0.766917	9	15	0.691729	9	14	0.691729	30.4389	29.9157	30.8254	31.2365	31.7243	31.2805	28.6311	29.5574	29.336	29.8942	30.1569	30.656	30.5814	30.4607	29.8743	29.0515	30.9913	27.9278	28.5189	29.1899	29.5759	30.0095	30.3019	30.784	30.4308	29.8472	30.1657	31.5343	27.6792	28.3739
P11438	LAMP1_MOUSE	Lamp1	Lysosome-associated membrane glycoprotein 1	19.6167	21.1301	Y	Y	4	5	0.118227	4	5	0.118227	2	2	0.0566502	1	1	0.0295567	19.6354	20.1143	19.7659	19.3349	19.4474	19.4024	20.435	21.473	21.7472	22.4906	21.3834	22.3768	22.2755	22.4443	23.5665	21.0875	19.8902	20.3066	21.5105	22.273	22.4802	22.9129	21.9352	22.1401	22.4079	20.8437	19.0996	19.5235	19.2659	21.831
P11499	HS90B_MOUSE	Hsp90ab1	Heat shock protein HSP 90-beta	26.2412	26.5465	Y	Y	28	41	0.426796	23	31	0.403315	22	29	0.342541	22	27	0.388122	26.4683	26.1868	26.1912	26.3333	26.1917	26.0759	27.3092	26.8893	26.8238	26.416	26.4949	26.2953	26.0592	25.916	26.0412	25.9852	25.9493	27.5778	27.3421	27.1519	26.7132	26.4947	26.0463	25.8109	25.8388	25.638	26.3799	26.0364	27.3142	27.0606
P11531	DMD_MOUSE	Dmd	Dystrophin	19.7371	20.2765	Y	Y	107	126	0.420065	83	91	0.335508	16	16	0.0492115	31	31	0.125612	20.1836	20.2069	20.2399	19.2361	19.5702	18.9861	21.5875	20.7162	20.943	20.5806	20.8087	20.2515	20.2723	20.0171	19.9435	19.2054	17.1445	22.2445	21.6267	21.3799	21.1332	21.2825	20.9398	20.8703	21.0416	19.6343	20.0459	17.1765	22.1405	21.2654
P11680	PROP_MOUSE	Cfp	Properdin	18.4617	18.1732	N	N	1	1	0.0301724	3	3	0.105603	1	1	0.0301724	1	1	0.0301724	18.0355	NA	17.6637	18.7949	18.7017	19.1128	19.3805	19.0594	19.1779	17.799	18.8006	17.1574	18.2242	17.4107	18.2176	16.3394	NA	19.4827	17.5738	17.5411	18.1538	18.9549	NA	NA	18.8488	18.3855	16.9675	NA	20.0676	19.246
P11798	KCC2A_MOUSE	Camk2a	Calcium/calmodulin-dependent protein kinase type II subunit alpha	16.5994	18.9513	N	N	5	5	0.25523	4	4	0.23431	NA	NA	NA	1	1	0.112971	NA	17.936	15.2628	NA	NA	NA	19.0816	NA	19.562	19.8634	20.6464	20.2769	19.4107	19.1698	NA	NA	NA	19.6786	19.0852	19.3492	19.7626	20.3256	19.1631	20.6011	19.7643	NA	NA	20.609	19.4417	19.3282
P11798;Q6PHZ2	KCC2A_MOUSE;KCC2D_MOUSE	Camk2a;Camk2d	Calcium/calmodulin-dependent protein kinase type II subunit alpha	18.7813	20.8177	Y	N	1	1	0.25523	1	1	0.23431	NA	NA	NA	3	4	0.112971	18.7395	18.8032	18.801	NA	NA	NA	21.0829	20.4661	20.7151	20.4968	NA	20.164	19.9375	19.6407	NA	20.9827	NA	21.7373	21.3067	21.075	20.6342	20.7927	20.6637	20.4032	19.7088	20.6053	21.5011	18.1959	21.4351	21.0589
P11859	ANGT_MOUSE	Agt	Angiotensinogen	18.1448	17.9065	Y	N	7	7	0.278826	2	2	0.048218	2	2	0.0566038	2	2	0.0859539	18.2614	19.0795	17.7213	18.0806	17.5911	18.135	15.9939	NA	NA	NA	NA	16.7326	NA	NA	NA	NA	15.6059	NA	NA	NA	NA	NA	16.0013	17.1529	NA	NA	NA	17.2996	NA	NA
P11930	NUD19_MOUSE	Nudt19	Acyl-coenzyme A diphosphatase NUDT19	19.7996	17.8626	Y	N	6	6	0.254902	4	4	0.201681	3	3	0.159664	5	5	0.246499	19.0334	19.1167	18.6446	20.0884	20.8952	21.0196	16.2233	NA	17.9172	18.7095	NA	17.8703	16.4174	NA	NA	NA	NA	16.9291	17.7924	19.3534	18.9368	17.3331	15.5685	NA	NA	NA	NA	18.4077	16.825	15.0493
P11983	TCPA_MOUSE	Tcp1	T-complex protein 1 subunit alpha	22.2333	22.2868	Y	Y	29	41	0.697842	29	38	0.660072	19	23	0.419065	20	24	0.510791	21.9833	22.0026	22.0751	22.4447	22.4618	22.4321	22.2404	22.1483	21.8864	21.6817	21.0442	21.6151	21.6328	21.6538	23.3765	24.8764	21.3951	22.6322	22.4488	22.2868	21.9051	21.6189	21.7136	21.4856	21.6404	23.4524	23.9265	21.2811	22.1005	21.9434
P12246	SAMP_MOUSE	Apcs	Serum amyloid P-component	19.406	16.1868	N	N	4	4	0.21875	2	3	0.129464	4	5	0.232143	4	6	0.232143	19.9024	20.2339	18.1176	19.686	18.5062	19.9901	NA	NA	NA	NA	NA	NA	17.1847	16.623	NA	NA	15.958	NA	NA	NA	NA	NA	NA	NA	NA	NA	NA	16.3881	NA	NA
P12367	KAP2_MOUSE	Prkar2a	cAMP-dependent protein kinase type II-alpha regulatory subunit	20.5514	21.1451	Y	Y	11	15	0.476309	11	14	0.416459	9	9	0.286783	13	16	0.42394	21.1292	21.462	21.0499	19.7284	20.1388	19.8004	21.8124	21.8583	21.791	21.7608	21.3765	21.8144	21.7687	21.0716	20.5552	20.8373	21.2606	22.0625	22.0397	22.1725	21.9537	21.813	21.8337	21.8022	21.7968	21.121	21.1822	22.3799	21.6162	21.6732
P12382	PFKAL_MOUSE	Pfkl	ATP-dependent 6-phosphofructokinase, liver type	21.343	21.7497	Y	Y	25	38	0.460256	25	40	0.480769	14	17	0.317949	16	26	0.357692	21.7187	21.8584	21.2179	21.0416	21.1456	21.0759	20.8849	20.8695	20.9867	21.2918	21.6116	21.7347	21.514	20.8169	23.3658	25.197	21.0633	20.5534	20.8683	20.8579	21.1991	21.3256	21.7405	21.5445	21.5378	24.1656	24.6855	22.1442	20.7149	20.737
P12382;P47857	PFKAL_MOUSE;PFKAM_MOUSE	Pfkl;Pfkm	ATP-dependent 6-phosphofructokinase, liver type	22.0144	23.8656	Y	Y	2	2	0.460256	2	2	0.480769	1	1	0.317949	1	1	0.357692	22.821	23.1461	23.5428	20.4433	20.3086	21.8244	23.0327	23.71	23.0473	23.4434	NA	23.1165	23.1437	24.1781	20.8665	27.3437	23.4744	22.579	23.46	23.6635	23.6782	23.1649	23.8805	24.2718	23.995	26.2604	27.0335	24.1364	22.1794	22.8244
P12382;P47857;Q9WUA3	PFKAL_MOUSE;PFKAM_MOUSE;PFKAP_MOUSE	Pfkl;Pfkm;Pfkp	ATP-dependent 6-phosphofructokinase, liver type	22.0946	23.7629	Y	Y	1	2	0.460256	2	3	0.480769	1	1	0.317949	1	1	0.357692	22.4231	22.4506	22.7438	21.6388	21.228	22.0831	22.4886	22.4205	22.9623	23.1022	23.8112	23.8948	23.7132	22.8094	17.6679	27.7497	21.7131	23.0264	22.9754	22.9064	23.3245	23.1981	24.4614	23.5762	23.3005	25.5675	27.345	23.868	22.4803	22.6177
P12382;Q9WUA3	PFKAL_MOUSE;PFKAP_MOUSE	Pfkl;Pfkp	ATP-dependent 6-phosphofructokinase, liver type	21.5102	20.8851	Y	Y	1	2	0.460256	1	2	0.480769	1	2	0.317949	1	1	0.357692	21.8634	21.5928	21.7594	21.5902	21.5175	20.7382	19.0563	19.2721	18.9005	19.0633	NA	19.7423	20.1653	20.3094	NA	23.2605	19.3023	17.9941	18.5499	18.7942	19.2977	19.5437	19.4958	19.3303	19.3452	22.4788	25.6321	20.628	19.018	19.4309
P12787	COX5A_MOUSE	Cox5a	Cytochrome c oxidase subunit 5A, mitochondrial	24.0367	24.1371	N	N	7	10	0.527397	5	8	0.328767	4	6	0.219178	4	5	0.219178	22.8381	23.0752	24.1522	24.9984	24.7019	24.4544	26.4915	26.4305	27.1389	25.345	25.4949	25.1363	24.1812	23.7004	22.5343	19.6811	18.5074	26.3384	26.3314	26.1799	25.5251	25.2925	24.352	24.3381	24.3636	22.0189	21.4771	NA	25.9662	26.3185
P12815	PDCD6_MOUSE	Pdcd6	Programmed cell death protein 6	18.1669	18.6982	Y	N	8	10	0.434555	4	5	0.219895	2	2	0.167539	4	4	0.319372	17.5965	17.5665	18.0711	17.5415	19.2615	18.9646	18.9636	17.7803	18.7603	17.9438	NA	17.7283	16.7718	NA	NA	17.3242	NA	19.3742	18.9949	18.2619	17.8705	18.2101	18.1473	17.1317	16.9075	16.7341	NA	16.919	19.1587	17.2478
P12970	RL7A_MOUSE	Rpl7a	60S ribosomal protein L7a	20.8753	22.8911	N	N	12	21	0.413534	11	16	0.383459	7	7	0.300752	8	8	0.304511	20.9286	21.0789	21.2254	20.6027	20.8457	20.5705	23.3184	23.4357	23.4363	23.0569	22.9028	22.542	22.6299	23.9476	24.5476	21.9975	NA	23.5236	23.5863	23.996	23.7652	23.8079	23.2068	22.9329	24.1481	25.0094	22.1368	NA	23.5371	23.5796
P13020	GELS_MOUSE	Gsn	Gelsolin	22.422	22.8272	Y	Y	22	30	0.40641	18	23	0.382051	10	13	0.207692	16	20	0.337179	22.2742	22.3889	21.6461	23.0692	22.1942	22.9596	24.0295	23.543	23.8063	23.5258	22.591	23.3395	23.462	23.1664	22.8604	22.859	23.332	23.5722	23.3795	23.3842	23.2718	23.0041	22.8997	23.2085	22.9267	22.5122	20.5011	23.0738	24.1206	23.8663
P13541;P13542;Q5SX39;Q5SX40	MYH1_MOUSE;MYH3_MOUSE;MYH4_MOUSE;MYH8_MOUSE	Myh1;Myh3;Myh4;Myh8	Myosin-3	25.7812	NA	N	N	NA	NA	NA	NA	NA	NA	NA	NA	NA	1	1	0.00618557	25.6932	25.7109	25.9397	NA	NA	NA	NA	NA	NA	NA	NA	NA	NA	NA	NA	NA	NA	NA	NA	NA	NA	NA	NA	NA	NA	NA	NA	NA	NA	NA
P13634	CAH1_MOUSE	Ca1	Carbonic anhydrase 1	23.1907	21.3913	Y	Y	10	14	0.643678	8	12	0.455939	8	9	0.455939	8	12	0.478927	22.9425	22.8713	22.365	24.037	23.8416	23.0867	19.7943	21.008	20.5931	20.6708	21.8688	21.8602	21.5687	21.9768	19.2628	19.9653	22.8052	19.3706	19.707	19.9467	20.5482	21.0625	21.5706	22.1943	21.1769	20.6497	19.3064	22.4166	19.4339	20.2621
P13707	GPDA_MOUSE	Gpd1	Glycerol-3-phosphate dehydrogenase [NAD(+)], cytoplasmic	23.4815	22.8063	Y	Y	16	25	0.595989	16	21	0.595989	11	15	0.406877	12	16	0.461318	23.4231	23.3693	23.7306	23.3776	23.4039	23.5844	22.0327	22.2289	22.3469	22.86	22.3556	23.3715	23.4491	23.3005	24.1514	22.3666	23.9635	21.8238	22.3117	22.7949	22.9703	22.8915	23.4069	23.6225	23.3867	22.6053	22.8929	23.9053	22.228	22.4878
P13707;Q3ULJ0	GPD1L_MOUSE;GPDA_MOUSE	Gpd1;Gpd1l	Glycerol-3-phosphate dehydrogenase [NAD(+)], cytoplasmic	16.9791	19.0424	Y	Y	1	1	0.595989	1	1	0.595989	1	1	0.406877	1	1	0.461318	18.9231	17.4012	16.8638	14.7282	NA	NA	17.9608	14.7473	17.4547	18.0054	19.0427	18.4109	17.4027	16.5166	NA	17.9848	NA	16.3439	18.4195	19.1016	19.205	19.0509	NA	18.801	15.4624	17.6985	NA	17.7232	16.9361	16.4375
P13808;P16283	B3A2_MOUSE;B3A3_MOUSE	Slc4a2;Slc4a3	Anion exchange protein 2	17.2574	NA	N	N	NA	NA	NA	NA	NA	NA	NA	NA	NA	1	1	0.00889248	17.4812	NA	17.0335	NA	NA	NA	NA	NA	NA	NA	NA	NA	NA	NA	NA	NA	NA	NA	NA	NA	NA	NA	NA	NA	NA	NA	NA	NA	NA	NA
P14094	AT1B1_MOUSE	Atp1b1	Sodium/potassium-transporting ATPase subunit beta-1	22.9117	24.7768	Y	Y	12	15	0.384868	12	16	0.384868	7	9	0.273026	9	10	0.292763	23.1651	23.5691	23.3701	22.5193	22.4899	22.3569	25.1194	25.146	25.7344	25.8249	26.0598	25.7704	25.6791	25.4183	23.1945	23.4794	20.4029	25.3908	25.3616	25.6224	25.8859	26.4406	25.793	26.1295	26.304	24.7664	23.1784	20.3044	25.0016	25.0095
P14106	C1QB_MOUSE	C1qb	Complement C1q subcomponent subunit B	16.9558	17.8704	N	N	2	2	0.102767	3	3	0.162055	1	1	0.0474308	1	1	0.0474308	17.7686	NA	17.384	15.4609	17.6199	16.5455	19.0377	18.4465	19.3211	19.1284	19.1502	18.7942	17.9652	19.0194	19.5353	17.051	NA	18.9234	18.8502	19.3033	19.2571	19.1086	16.7875	18.3597	19.3449	19.9972	NA	NA	18.9712	17.9501
P14115	RL27A_MOUSE	Rpl27a	60S ribosomal protein L27a	19.8063	21.7031	N	N	5	6	0.297297	5	6	0.297297	1	1	0.0743243	3	3	0.222973	19.9464	20.0543	20.1859	19.5273	19.5995	19.5247	21.6471	21.9081	21.943	21.7139	21	21.0212	21.3363	22.735	22.3615	20.4236	NA	22.1257	21.9723	22.3799	22.2661	22.2306	21.6467	21.5762	22.7593	23.6415	20.6046	NA	22.0047	21.9732
P14131	RS16_MOUSE	Rps16	40S ribosomal protein S16	19.9582	22.4293	Y	Y	8	13	0.534247	9	14	0.541096	3	3	0.212329	5	6	0.335616	21.0869	20.6885	21.2478	18.874	19.2065	18.6453	22.8491	22.8526	23.0448	22.7963	22.2044	22.4148	22.489	23.2988	23.907	23.7325	18.626	23.107	23.1794	23.2799	23.1205	23.403	22.8511	22.6346	23.6704	25.3577	23.171	17.8927	22.9284	22.9994
P14142	GLUT4_MOUSE	Slc2a4	Solute carrier family 2, facilitated glucose transporter member 4	19.8328	22.531	N	N	9	13	0.198428	11	14	0.165029	2	2	0.0491159	4	4	0.10609	20.9986	21.4734	19.2623	20.039	19.7196	17.5037	21.9939	21.7348	22.3215	22.1887	23.1306	23.8702	23.9717	24.6663	23.6572	21.444	NA	22.6366	22.5944	22.4222	22.9441	23.6073	23.7801	24.2425	24.6569	23.7217	21.2261	NA	22.1739	22.7195
P14148	RL7_MOUSE	Rpl7	60S ribosomal protein L7	21.6532	22.8755	N	N	13	21	0.47037	14	20	0.485185	7	9	0.303704	8	10	0.307407	21.8717	21.5069	21.9072	21.3661	21.4955	21.7719	23.6388	23.7409	23.9291	23.5136	23.2838	22.8776	23.0183	24.1388	24.9721	22.3475	NA	23.9775	23.9229	24.0777	23.9076	24.0731	23.3397	23.0817	24.4208	25.407	21.7522	15.8494	23.8427	24.0309
P14152	MDHC_MOUSE	Mdh1	Malate dehydrogenase, cytoplasmic	29.9597	28.9945	Y	Y	14	22	0.51497	16	23	0.520958	12	18	0.39521	13	21	0.476048	29.7678	29.7988	30.1957	30.0526	30.0828	29.8606	27.4843	28.7967	28.1419	28.896	29.1074	29.4109	29.5767	29.7747	28.7663	28.1163	30.333	26.8643	27.6036	28.0151	28.3365	28.3082	29.0658	29.5319	29.4006	28.6838	29.0107	30.2916	27.0567	27.7138
P14206	RSSA_MOUSE	Rpsa	40S ribosomal protein SA	20.7692	21.9794	Y	Y	12	15	0.552542	11	12	0.549153	5	5	0.213559	4	4	0.186441	20.1836	20.9868	20.4606	20.4841	20.6	21.8997	22.2012	21.919	22.4481	21.7557	21.7513	21.1165	21.5687	22.3985	23.666	23.0667	17.3849	22.3005	22.5062	22.226	21.9002	22.2115	21.6971	21.7194	22.5289	24.7281	22.8584	18.3181	22.1348	22.2605
P14211	CALR_MOUSE	Calr	Calreticulin	23.1508	22.6918	Y	Y	13	18	0.475962	13	18	0.46875	11	14	0.358173	12	13	0.408654	23.0099	22.9908	23.2065	23.3919	23.1526	23.1532	22.3623	23.1133	23.2804	23.9025	23.8614	23.512	23.441	23.2517	22.4433	21.3703	23.4269	21.6191	21.8547	22.7657	23.3556	23.5281	23.4001	23.0861	23.1731	22.0606	22.1747	23.5237	22.5242	22.8014
P14602	HSPB1_MOUSE	Hspb1	Heat shock protein beta-1	23.6847	24.4124	Y	Y	11	16	0.660287	12	18	0.722488	8	10	0.478469	11	15	0.722488	23.4921	23.5152	23.0709	24.1915	23.9967	23.8415	23.334	23.8944	24.0755	24.1963	24.4089	24.52	24.6084	24.5662	25.0646	25.8529	25.1271	23.6496	23.8649	23.8915	23.9914	24.0625	24.0731	24.2621	24.2777	24.6954	25.244	25.0067	23.5709	23.716
P14685	PSMD3_MOUSE	Psmd3	26S proteasome non-ATPase regulatory subunit 3	21.0732	21.7092	Y	Y	32	52	0.567925	32	52	0.558491	19	22	0.383019	21	28	0.44717	21.0941	21.3308	21.2254	21.0218	21.1015	20.6656	21.7747	21.5656	21.5056	21.3543	21.1927	21.6903	21.6271	21.6426	23.8154	25.334	20.8453	22.003	21.9972	21.8078	21.7377	21.4986	21.6467	21.157	21.6294	23.7601	23.3471	21.6144	21.6874	21.6439
P14733	LMNB1_MOUSE	Lmnb1	Lamin-B1	18.8534	18.0244	N	N	28	32	0.508503	20	21	0.420068	3	3	0.0629252	7	7	0.192177	19.007	18.5427	18.3924	19.3261	18.3754	19.4769	20.3802	17.818	18.5278	17.7312	17.092	15.0969	16.9263	NA	NA	NA	NA	21.2728	19.6876	18.1253	17.3884	16.411	16.8982	15.5368	17.5216	14.735	NA	17.2242	21.8129	19.6013
P14824	ANXA6_MOUSE	Anxa6	Annexin A6	24.1528	23.9532	Y	Y	42	66	0.644874	42	64	0.695394	34	47	0.561664	40	56	0.591382	24.2101	24.2188	24.1019	24.1883	23.9407	24.257	23.3623	23.7621	23.7036	24.1082	23.9911	24.5279	24.4795	24.3426	22.1969	23.1171	24.5606	23.1684	23.4145	23.6758	24.1141	24.3759	24.6861	24.7531	24.3719	23.3468	22.8159	24.9453	23.7084	23.8064
P14824;P97429	ANXA4_MOUSE;ANXA6_MOUSE	Anxa4;Anxa6	Annexin A6	21.3596	22.6036	Y	Y	1	2	0.644874	1	2	0.695394	1	2	0.561664	1	2	0.591382	22.1903	22.2799	21.5231	21.0251	20.0206	21.1186	22.0705	22.7037	21.8094	22.506	23.7459	22.817	22.9189	23.0164	NA	21.5808	23.7464	21.295	21.4756	22.1013	22.7405	23.0433	23.2543	23.6057	23.2509	21.9933	21.777	23.4748	22.0712	22.1812
P14847	CRP_MOUSE	Crp	C-reactive protein	17.4179	16.9359	N	N	2	2	0.106667	2	2	0.106667	2	2	0.106667	2	2	0.106667	17.9631	17.3512	17.3208	17.5679	16.8867	17.4174	NA	NA	NA	16.7391	NA	14.1454	16.7231	14.553	NA	NA	16.7535	NA	NA	NA	NA	NA	15.6885	16.2724	15.8041	NA	NA	17.5709	NA	NA
P14869	RLA0_MOUSE	Rplp0	60S acidic ribosomal protein P0	18.9303	21.2405	Y	Y	11	17	0.369085	9	13	0.347003	3	3	0.0946372	6	7	0.246057	19.2783	20.0758	19.6947	18.1723	18.282	18.0787	22.2404	22.4128	22.2244	21.9751	22.1079	21.3768	21.2719	22.4699	23.1452	20.8804	15.2117	22.3908	22.4122	22.7053	22.37	22.5235	22.09	21.7251	22.6892	23.3298	19.4094	15.3211	22.2226	22.1964
P15089	CBPA3_MOUSE	Cpa3	Mast cell carboxypeptidase A	18.4309	20.3182	N	N	10	10	0.23741	7	8	0.18705	4	4	0.11271	2	2	0.057554	17.998	17.6143	17.6608	19.8725	18.9979	18.442	21.4604	NA	NA	NA	NA	NA	NA	NA	NA	NA	NA	21.107	17.0857	NA	NA	NA	NA	NA	NA	NA	NA	NA	21.6719	18.8704
P15105	GLNA_MOUSE	Glul	Glutamine synthetase	19.4312	19.9356	Y	Y	12	16	0.378016	10	16	0.356568	4	4	0.16622	7	8	0.273458	19.6216	19.6632	19.4074	19.3591	19.753	18.7828	18.7097	18.7024	18.3423	18.906	19.5707	19.2521	19.5948	19.2613	17.2536	21.8697	19.6879	18.6054	18.9441	19.0625	19.0442	18.5587	18.7013	19.4544	19.1162	20.0133	20.3896	19.1911	19.1635	19.1164
P15116	CADH2_MOUSE	Cdh2	Cadherin-2	17.7569	19.6786	Y	Y	17	20	0.293598	15	17	0.271523	1	1	0.00993378	3	3	0.0673289	18.3406	16.3819	18.6232	18.8299	18.8402	15.5256	19.9803	19.5298	19.9978	20.1388	19.6715	19.7995	19.8899	19.4122	NA	17.9163	18.3535	20.9054	20.0467	20.0979	20.1524	20.8231	20.1929	20.6011	20.8067	18.8512	NA	18.0486	20.6787	19.5376
P15208	INSR_MOUSE	Insr	Insulin receptor	15.7149	18.0851	N	N	9	9	0.113703	11	11	0.118805	1	1	0.0109329	1	1	0.0102041	14.3689	17.0319	16.096	15.3626	NA	NA	17.8227	18.3495	18.7682	19.0724	19.4428	19.2767	19.0889	19.0488	17.6706	NA	NA	17.6288	18.6081	18.5987	18.9749	19.1794	19.2476	19.4437	19.2961	17.5075	NA	NA	18.4501	18.0173
P15327	PMGE_MOUSE	Bpgm	Bisphosphoglycerate mutase	22.1423	21.7322	Y	Y	8	15	0.432432	7	10	0.432432	6	8	0.254826	6	9	0.305019	22.3083	21.4448	21.9892	22.7579	22.1666	22.187	20.1171	21.3974	20.8395	21.5333	22.1408	22.2902	22.3044	22.2406	21.1774	20.6003	22.5803	19.1223	20.3982	20.536	21.0904	21.0454	21.8634	22.4381	22.0249	21.0062	21.6266	22.7682	19.6061	19.9855
P15379	CD44_MOUSE	Cd44	CD44 antigen	15.8137	18.358	N	N	3	4	0.0488432	4	4	0.0604113	1	1	0.0205656	1	1	0.0205656	16.3082	16.1043	14.8432	NA	NA	15.9993	18.3129	NA	19.3512	19.1022	17.9202	18.7812	18.894	18.5008	NA	NA	NA	17.714	17.3311	17.8737	18.3933	19.3718	18.0667	18.492	18.6602	16.5163	NA	NA	18.5023	18.4792
P15508	SPTB1_MOUSE	Sptb	Spectrin beta chain, erythrocytic	22.2272	20.3042	Y	Y	95	138	0.587406	66	82	0.476974	39	44	0.25282	49	55	0.338816	23.049	23.0937	22.3616	21.9778	21.5065	21.3746	22.6176	22.9694	22.4284	20.8359	20.6691	18.6284	18.9102	19.242	18.4001	18.5514	22.8599	22.3857	22.7671	22.3713	21.5355	19.8332	19.1587	18.5828	19.4512	16.6547	17.6802	23.172	22.7179	22.8374
P15508;Q62261	SPTB1_MOUSE;SPTB2_MOUSE	Sptb;Sptbn1	Spectrin beta chain, erythrocytic	19.9271	20.0216	Y	Y	5	8	0.587406	3	6	0.476974	2	3	0.25282	2	4	0.338816	20.9125	20.649	20.4218	19.5801	18.6557	19.3437	21.9336	19.7474	21.8335	21.6037	NA	19.8616	18.7587	16.4585	NA	19.5728	NA	21.7454	21.7707	21.2164	20.915	20.2788	19.1097	18.3405	17.4036	20.7852	NA	18.3202	22.1739	22.363
P15532	NDKA_MOUSE	Nme1	Nucleoside diphosphate kinase A	26.8013	26.5967	Y	Y	10	15	0.664474	10	14	0.664474	9	13	0.539474	10	14	0.664474	26.9914	27.1341	27.3611	26.3841	26.5499	26.387	25.3353	26.0961	25.915	26.5106	23.9453	27.167	27.1266	26.9533	24.6963	25.8563	27.4068	24.8314	25.46	25.6582	26.3342	26.4749	27.049	27.3404	26.8418	25.9662	25.7838	27.8552	24.9702	25.5532
P15626	GSTM2_MOUSE	Gstm2	Glutathione S-transferase Mu 2	23.4699	22.911	Y	Y	11	18	0.651376	11	19	0.633028	10	15	0.605505	9	15	0.600917	23.7507	23.8562	23.7826	23.1685	23.2446	23.017	21.5875	22.2591	22.2738	22.7711	22.6291	23.6517	23.6442	23.6593	23.277	22.1592	24.1092	20.9054	21.4844	21.9005	22.6372	22.8003	23.5751	23.5825	23.3835	22.5537	22.5451	24.3423	21.4892	22.0972
P15626;P48774;Q80W21;Q8R5I6	GSTM2_MOUSE;GSTM4_MOUSE;GSTM5_MOUSE;GSTM7_MOUSE	Gstm2;Gstm4;Gstm5;Gstm7	Glutathione S-transferase Mu 2	15.2744	16.9401	N	N	NA	NA	NA	1	1	0.633028	NA	NA	NA	1	1	0.600917	14.9923	15.5566	NA	NA	NA	NA	NA	NA	NA	NA	NA	NA	NA	NA	NA	NA	16.9401	NA	NA	NA	NA	NA	NA	NA	NA	NA	NA	NA	NA	NA
P15626;Q80W21	GSTM2_MOUSE;GSTM7_MOUSE	Gstm2;Gstm7	Glutathione S-transferase Mu 2	21.7982	22.1731	Y	Y	1	2	0.651376	1	2	0.633028	2	3	0.605505	2	4	0.600917	21.7187	22.1933	22.2027	21.6671	21.4156	21.5919	20.7598	21.8066	21.1398	22.0776	20.4106	22.7374	22.8322	22.9657	NA	21.1592	23.7714	20.4106	20.9212	21.4054	22.0596	21.9974	22.8033	23.2306	22.7769	21.5301	20.7115	23.5662	20.428	20.8439
P15626;Q80W21;Q8R5I6	GSTM2_MOUSE;GSTM4_MOUSE;GSTM7_MOUSE	Gstm2;Gstm4;Gstm7	Glutathione S-transferase Mu 2	22.1957	23.5222	Y	Y	1	1	0.651376	1	1	0.633028	1	1	0.605505	1	1	0.600917	23.2329	22.9769	22.5976	21.4227	21.4039	21.5406	22.0951	20.9351	22.8835	23.1163	23.0398	23.9547	24.027	22.861	NA	23.0737	NA	21.8084	22.2509	NA	23.3538	23.5449	23.9969	NA	23.5872	23.1771	23.0252	24.6696	21.2066	22.1451
P15626;Q8R5I6	GSTM2_MOUSE;GSTM4_MOUSE	Gstm2;Gstm4	Glutathione S-transferase Mu 2	22.9258	22.0804	Y	Y	2	3	0.651376	2	3	0.633028	2	2	0.605505	2	3	0.600917	22.9045	22.9116	23.5459	22.5753	22.9809	22.6366	21.2012	20.296	21.2957	22.0015	22.9218	22.6789	22.9581	22.5499	22.3353	21.0121	21.5362	19.1457	20.3959	21.1475	22.2467	22.3006	22.5525	22.8182	22.4743	22.1827	22.5218	23.4872	21.249	22.1398
P16015	CAH3_MOUSE	Ca3	Carbonic anhydrase 3	20.5174	21.429	Y	Y	10	13	0.573077	11	15	0.623077	3	4	0.161538	3	4	0.115385	20.3945	20.8454	20.1366	20.8907	19.3073	21.5301	20.7433	21.6264	21.4045	22.0443	22.5302	22.6987	22.6722	22.7324	22.2838	21.2928	23.4293	19.5078	19.2718	20.37	21.0729	21.3466	22.1108	22.0436	21.8549	20.9804	21.9874	22.9108	21.2698	21.7019
P16045	LEG1_MOUSE	Lgals1	Galectin-1	24.5077	23.1002	Y	Y	6	10	0.466667	5	9	0.407407	4	6	0.377778	4	7	0.377778	24.1344	24.4083	24.1323	24.6411	24.8063	24.9239	22.5524	23.0871	22.8777	23.1656	22.4274	23.907	24.1417	23.9247	21.7293	22.1283	24.6147	22.5925	22.7562	22.962	23.2072	23.3929	23.9398	24.3564	23.995	23.1091	22.4024	24.8811	22.6162	22.8631
P16125	LDHB_MOUSE	Ldhb	L-lactate dehydrogenase B chain	28.6482	28.1638	Y	Y	21	38	0.724551	22	32	0.679641	15	23	0.473054	18	28	0.667665	28.5724	28.4175	29.0425	28.7653	28.6405	28.451	26.7633	27.6519	27.3847	27.8325	27.9277	28.735	28.6945	28.8083	25.8695	27.7222	29.5002	26.2309	26.8085	27.1534	27.9516	28.1108	28.442	28.7755	28.4258	27.9357	28.2034	29.7111	26.2206	27.0256
P16294	FA9_MOUSE	F9	Coagulation factor IX	15.8371	16.1101	N	N	4	4	0.135881	2	2	0.0764331	NA	NA	NA	3	3	0.0870488	15.9589	16.7442	14.8082	NA	NA	NA	NA	NA	NA	14.9457	16.1779	16.6544	15.3301	NA	NA	NA	15.5335	NA	NA	NA	NA	NA	15.7233	16.4156	15.7795	NA	NA	NA	NA	NA
P16332	MUTA_MOUSE	Mmut	Methylmalonyl-CoA mutase, mitochondrial	23.1925	22.2138	Y	Y	25	33	0.457219	27	34	0.454545	22	27	0.40508	25	31	0.433155	23.1803	23.0919	23.4235	23.1718	23.3123	22.9751	21.5612	21.951	21.4829	21.8791	21.169	22.5168	22.6694	22.5795	21.3485	22.0408	23.4099	21.3596	21.4577	21.5422	21.9296	22.0668	22.5029	22.5699	22.424	21.7951	22.021	23.3259	21.5751	21.6876
P16460	ASSY_MOUSE	Ass1	Argininosuccinate synthase	18.6975	18.4189	Y	N	7	7	0.269417	2	2	0.038835	1	1	0.0169903	2	2	0.0582524	19.8302	19.5575	18.5367	NA	16.8089	18.7543	NA	16.861	NA	NA	NA	19.3087	18.1822	18.2881	NA	19.2402	NA	NA	NA	NA	18.2103	NA	18.5273	18.3615	NA	NA	NA	NA	17.4639	18.2999
P16546	SPTN1_MOUSE	Sptan1	Spectrin alpha chain, non-erythrocytic 1	21.6734	21.4006	Y	Y	121	171	0.608414	112	150	0.572006	46	52	0.241909	71	79	0.408172	21.7507	21.8189	21.7902	21.5602	21.5284	21.5919	23.4292	23.0131	23.276	22.6598	21.9453	21.0566	20.6942	20.3919	20.2632	20.0778	20.1308	23.4315	23.0664	22.9563	22.5918	22.071	21.3076	20.9007	20.8165	20.3058	20.7522	20.3033	23.746	23.4753
P16627	HS71L_MOUSE	Hspa1l	Heat shock 70 kDa protein 1-like	19.1744	20.4714	Y	N	4	5	0.162246	1	1	0.152886	1	1	0.099844	2	2	0.129485	19.4845	19.6101	18.4287	NA	NA	NA	NA	NA	NA	NA	21.0614	NA	NA	NA	NA	NA	NA	NA	NA	NA	NA	NA	NA	NA	NA	NA	21.1896	NA	NA	NA
P16627;P17156;P20029;P63017	BIP_MOUSE;HS71L_MOUSE;HSP72_MOUSE;HSP7C_MOUSE	Hspa1l;Hspa2;Hspa5;Hspa8	Heat shock 70 kDa protein 1-like	23.6426	23.3207	Y	Y	2	3	0.162246	1	2	0.152886	2	3	0.099844	1	2	0.129485	23.0099	22.8842	22.3581	24.7884	24.306	24.5089	21.0829	20.2222	20.7408	20.9118	22.3058	21.0212	21.4572	20.3094	19.4292	20.4511	21.8918	21.1684	21.2143	21.6096	21.2852	21.3674	21.2931	21.4789	21.5018	20.3602	20.5822	21.5116	20.9219	21.0478
P16627;P17156;P63017	HS71L_MOUSE;HSP72_MOUSE;HSP7C_MOUSE	Hspa1l;Hspa2;Hspa8	Heat shock 70 kDa protein 1-like	24.8645	25.5237	Y	Y	3	3	0.162246	1	1	0.152886	1	1	0.099844	2	2	0.129485	25.2585	25.025	25.0657	24.8516	24.9448	24.0413	25.2759	25.2409	25.452	25.2612	24.8737	25.6415	25.4555	25.7823	25.3792	25.52	26.2242	25.0992	25.1353	25.2982	25.4677	25.6189	25.5555	25.784	25.5289	25.3109	21.434	25.7893	25.1135	25.1333
P16627;P20029;P63017	BIP_MOUSE;HS71L_MOUSE;HSP7C_MOUSE	Hspa1l;Hspa5;Hspa8	Heat shock 70 kDa protein 1-like	19.5075	NA	N	N	NA	NA	NA	NA	NA	NA	NA	NA	NA	1	1	0.129485	20.1292	17.3779	21.0155	NA	NA	NA	NA	NA	NA	NA	NA	NA	NA	NA	NA	NA	NA	NA	NA	NA	NA	NA	NA	NA	NA	NA	NA	NA	NA	NA
P16675	PPGB_MOUSE	Ctsa	Lysosomal protective protein	18.5911	19.1164	Y	Y	6	7	0.156118	5	7	0.128692	3	3	0.111814	5	5	0.128692	19.0523	19.2726	18.4417	18.1708	17.7457	18.8637	18.516	19.1566	19.7321	19.7608	20.2276	19.829	19.3376	19.4623	NA	18.9667	19.4967	18.6139	18.3188	18.7299	19.8062	19.9942	19.9238	20.0191	19.532	18.5548	17.2632	19.991	17.4056	18.456
P16858	G3P_MOUSE	Gapdh	Glyceraldehyde-3-phosphate dehydrogenase	30.3325	29.9036	Y	Y	19	33	0.717718	20	31	0.717718	20	33	0.624625	21	34	0.708709	29.7643	29.8199	30.3611	30.6197	30.8052	30.6248	29.0804	29.6919	29.8266	30.2274	30.3764	30.9507	30.9375	30.5216	29.57	30.4169	31.1136	28.8123	29.2982	29.7735	30.1794	30.2913	30.9424	30.4909	30.4676	30.0915	30.718	31.7896	28.6298	28.9612
P17047	LAMP2_MOUSE	Lamp2	Lysosome-associated membrane glycoprotein 2	18.3172	20.5144	Y	Y	6	7	0.142169	5	6	0.122892	NA	NA	NA	3	3	0.0650602	18.7893	17.8451	NA	NA	NA	NA	20.5286	21.1711	21.1203	21.6871	22.0571	21.542	21.6213	21.6482	18.5081	18.7536	NA	20.1478	20.5795	21.2068	21.2776	21.7772	21.5402	22.0161	22.1616	20.0906	18.9299	18.792	20.3832	20.6948
P17095	HMGA1_MOUSE	Hmga1	High mobility group protein HMG-I/HMG-Y	19.0736	17.7802	N	N	1	2	0.149533	1	2	0.149533	1	1	0.149533	1	2	0.149533	19.2883	19.9759	NA	19.2725	NA	17.7577	18.5087	15.4998	NA	NA	NA	NA	NA	13.7206	NA	NA	NA	18.607	17.9736	15.4908	NA	NA	NA	17.8462	17.7624	18.0243	NA	NA	19.4638	19.1772
P17156;P38647;P63017	GRP75_MOUSE;HSP72_MOUSE;HSP7C_MOUSE	Hspa2;Hspa8;Hspa9	Heat shock-related 70 kDa protein 2	18.027	NA	N	N	NA	NA	NA	NA	NA	NA	NA	NA	NA	1	1	0.139021	17.8365	18.1385	18.1059	NA	NA	NA	NA	NA	NA	NA	NA	NA	NA	NA	NA	NA	NA	NA	NA	NA	NA	NA	NA	NA	NA	NA	NA	NA	NA	NA
P17156;P63017	HSP72_MOUSE;HSP7C_MOUSE	Hspa2;Hspa8	Heat shock-related 70 kDa protein 2	25.4334	25.3293	Y	Y	5	8	0.278041	5	8	0.225908	4	7	0.093207	6	9	0.139021	25.593	24.9659	25.4662	25.5036	25.6592	25.4122	25.9774	26.0505	25.8536	25.9141	25.7984	26.1971	26.0592	26.0569	25.5018	25.7908	26.0547	26.0429	26.0671	25.8014	26.0316	26.1197	25.8713	26.3241	26.0711	25.7474	25.649	26.5539	25.9462	25.7248
P17182	ENOA_MOUSE	Eno1	Alpha-enolase	25.2471	24.1307	Y	Y	19	30	0.788018	16	25	0.753456	14	21	0.589862	15	24	0.686636	25.6272	25.6496	25.6348	25.106	24.6777	24.7874	22.5788	23.336	22.8893	23.3996	24.0245	24.1207	24.364	24.4265	21.9636	22.9975	25.2483	22.0231	22.2196	22.6949	23.3447	23.551	24.0942	24.1612	24.0582	23.1091	23.3504	25.0656	22.3837	22.2749
P17182;P17183	ENOA_MOUSE;ENOG_MOUSE	Eno1;Eno2	Alpha-enolase	23.0786	22.8269	Y	Y	1	1	0.788018	1	1	0.753456	1	1	0.589862	1	1	0.686636	23.3727	23.439	23.7039	22.6388	22.6279	22.6895	21.6048	22.1757	22.0499	22.7557	18.9417	23.3907	23.413	23.6593	20.5552	22.2564	24.1331	21.3276	21.403	21.58	22.304	22.4829	23.0984	23.5349	23.2217	22.2347	23.0519	23.9649	21.5668	21.6876
P17182;P17183;P21550	ENOA_MOUSE;ENOB_MOUSE;ENOG_MOUSE	Eno1;Eno2;Eno3	Alpha-enolase	25.9385	25.1455	Y	Y	3	5	0.788018	3	4	0.753456	3	4	0.589862	3	4	0.686636	26.3243	26.3284	26.0578	25.8256	25.4955	25.5995	23.0951	25.3749	24.1968	24.7812	25.4587	25.1259	25.2244	26.0985	24.9792	24.1592	23.7733	23.1195	23.3748	23.0183	23.8701	23.7952	24.03	25.8438	25.3298	24.4818	24.4356	25.7436	22.8164	24.6531
P17182;P21550	ENOA_MOUSE;ENOB_MOUSE	Eno1;Eno3	Alpha-enolase	23.9791	22.7287	Y	Y	1	2	0.788018	1	2	0.753456	1	2	0.589862	1	2	0.686636	24.1257	24.2018	24.1423	24.1112	23.5947	23.6989	21.9336	22.2845	22.2107	22.6094	17.9716	23.3627	23.4246	22.8896	NA	21.2108	22.8848	20.1922	21.6504	20.9876	22.1583	23.0411	22.395	23.3961	23.0291	22.2635	NA	24.2393	21.4534	21.716
P17183	ENOG_MOUSE	Eno2	Gamma-enolase	22.098	21.9456	Y	Y	4	6	0.237327	3	5	0.145161	3	5	0.145161	3	5	0.145161	21.4566	21.8366	21.1403	22.7491	22.7019	22.7035	21.6801	22.8723	22.256	22.3645	23.055	23.5972	23.4344	23.5409	22.842	22.1461	23.9867	21.3384	21.6425	22.2684	22.8574	23.0347	24.0731	23.7109	23.3535	22.4159	23.0741	24.1142	20.591	20.4553
P17183;P21550	ENOB_MOUSE;ENOG_MOUSE	Eno2;Eno3	Gamma-enolase	25.1969	25.5456	Y	Y	2	4	0.237327	2	4	0.145161	2	3	0.145161	2	4	0.145161	25.3319	25.1673	25.8079	24.6881	24.8174	25.3687	24.2893	25.4423	24.7661	25.5667	26.1809	26.3829	26.7531	26.5588	25.7653	24.979	27.2619	23.8084	24.403	24.9389	25.6955	25.4386	23.8925	25.2958	26.5872	25.4971	26.5854	27.1632	23.8322	24.0864
P17225	PTBP1_MOUSE	Ptbp1	Polypyrimidine tract-binding protein 1	16.578	18.729	Y	N	5	6	0.187856	5	5	0.187856	NA	NA	NA	3	3	0.119545	16.9289	16.2272	NA	NA	NA	NA	18.5585	NA	18.9881	17.8441	NA	18.2031	17.9239	18.8688	NA	18.3882	NA	19.1573	18.8404	19.1364	18.3351	17.4083	18.205	18.7931	20.181	18.9503	NA	18.5359	19.2549	NA
P17426	AP2A1_MOUSE	Ap2a1	AP-2 complex subunit alpha-1	19.3502	20.7735	Y	Y	25	30	0.457523	22	23	0.401228	3	3	0.0890481	10	10	0.183214	18.7351	19.3973	19.6072	19.3754	19.7635	19.2227	21.058	20.9668	21.2516	21.1263	21.57	21.2449	21.2497	21.8317	21.4696	21.0121	18.945	21.4113	21.4488	21.2355	21.1162	21.1043	21.09	21.3082	21.5139	21.6387	20.8769	18.7162	21.3499	21.07
P17426;P17427	AP2A1_MOUSE;AP2A2_MOUSE	Ap2a1;Ap2a2	AP-2 complex subunit alpha-1	18.1136	20.292	Y	Y	8	12	0.457523	8	9	0.401228	3	3	0.0890481	4	4	0.183214	18.347	18.5652	17.4789	17.7791	18.7094	17.8021	20.1704	19.8425	20.0961	20.0863	19.7497	20.4317	20.5324	20.9589	22.2375	19.9354	NA	20.053	20.3138	20.9876	20.6695	20.408	20.3642	20.2062	20.4525	20.6821	NA	18.1238	19.8878	20.141
P17427	AP2A2_MOUSE	Ap2a2	AP-2 complex subunit alpha-2	19.7334	21.185	Y	Y	29	37	0.436034	26	32	0.414712	6	6	0.0735608	10	10	0.110874	19.9386	20.2734	20.1892	19.5069	19.5078	18.9843	21.4604	21.2246	21.6888	21.5512	21.7984	21.7988	21.7945	22.1877	21.7125	20.9926	18.7478	21.5653	21.4667	21.519	21.4635	21.6015	21.5585	21.4789	21.8738	21.6442	21.0335	18.0367	21.4443	21.4459
P17563	SBP1_MOUSE	Selenbp1	Methanethiol oxidase	24.2493	24.3391	Y	Y	32	46	0.868644	30	40	0.771186	26	34	0.705508	28	36	0.705508	23.9306	24.1047	23.8931	24.6648	24.4068	24.4955	23.3158	24.0257	23.8469	24.4797	24.0571	25.1415	25.2291	25.1338	24.0139	23.6923	25.7893	22.3753	23.2354	23.5744	24.3501	24.4986	25.1201	25.2024	24.8298	24.1171	24.5695	25.867	22.7879	23.4094
P17665	COX7C_MOUSE	Cox7c	Cytochrome c oxidase subunit 7C, mitochondrial	22.1589	22.3766	N	N	1	2	0.142857	1	2	0.142857	1	1	0.142857	1	2	0.142857	22.1634	22.6186	22.8401	20.8307	22.3679	22.1325	23.2678	23.1297	23.763	23.0694	22.7907	22.1039	21.7266	21.0882	NA	NA	NA	23.1714	23.5341	23.1575	23.0507	23.155	22.4352	22.5055	21.2069	20.6053	NA	NA	23.3278	24.3357
P17710	HXK1_MOUSE	Hk1	Hexokinase-1	23.2012	22.5541	Y	Y	37	53	0.441478	29	39	0.398357	22	25	0.317248	28	36	0.350103	23.2914	23.4592	23.7039	22.8922	22.874	22.9867	24.7341	24.9149	24.8864	24.1578	23.4123	23.1941	22.6915	22.5912	21.3397	19.9893	20.1339	24.6815	24.8151	24.7852	24.2271	24.0303	23.4934	23.0276	22.9469	21.3602	20.222	20.0609	24.4736	24.6439
P17742	PPIA_MOUSE	Ppia	Peptidyl-prolyl cis-trans isomerase A	25.3074	25.5334	Y	Y	10	14	0.646341	9	13	0.640244	9	10	0.640244	8	10	0.597561	25.3468	25.5357	25.2843	25.3589	24.9947	25.3239	24.5788	25.3197	24.9908	25.3277	25.6021	25.8545	25.9774	26.1313	25.3109	24.7943	26.5716	23.9758	24.5468	24.8014	25.3134	25.3887	25.9252	26.3564	25.886	25.1799	24.9649	26.6615	24.1903	24.5679
P17751	TPIS_MOUSE	Tpi1	Triosephosphate isomerase	27.0312	26.0256	Y	Y	17	30	0.698795	18	29	0.751004	17	25	0.678715	17	26	0.751004	26.7868	26.8508	27.0258	27.2419	27.3206	26.961	24.7044	25.3501	25.276	25.746	25.8112	26.6969	26.6945	26.3956	25.5189	25.2338	26.9345	24.0248	24.7616	25.3039	25.9229	26.0625	26.6385	26.6637	26.3062	25.7945	25.1426	27.4583	24.0031	24.498
P17879;Q61696	HS71A_MOUSE;HS71B_MOUSE	Hspa1a;Hspa1b	Heat shock 70 kDa protein 1B	17.4762	19.2536	Y	N	7	9	0.124611	NA	NA	NA	1	1	0.0249221	4	4	0.0872274	18.1369	18.3581	17.6923	16.9672	17.1328	16.57	NA	NA	NA	NA	NA	NA	NA	NA	NA	NA	NA	NA	NA	NA	NA	NA	NA	NA	NA	NA	NA	NA	NA	NA
P17918	PCNA_MOUSE	Pcna	Proliferating cell nuclear antigen	16.4116	17.2757	Y	N	7	7	0.501916	5	5	0.318008	1	1	0.0306513	2	2	0.0996169	15.4037	17.4195	NA	NA	NA	NA	NA	15.964	NA	15.8948	NA	17.015	16.4221	17.533	NA	NA	17.06	NA	NA	NA	15.1997	NA	15.7008	16.8626	15.758	NA	NA	17.2027	15.8755	16.6914
P18242	CATD_MOUSE	Ctsd	Cathepsin D	22.6908	23.1473	Y	Y	11	13	0.4	11	14	0.417073	9	9	0.287805	11	13	0.334146	22.8059	23.2188	23.3164	22.0728	22.3679	22.3628	23.0037	23.5307	23.4403	23.6898	23.0376	22.9476	22.7266	22.7994	22.7542	21.0024	22.2387	22.9724	22.8683	23.3451	23.3574	23.4475	23.3432	23.4172	22.8808	21.6387	21.9398	22.756	22.9765	23.2986
P18531	HVM60_MOUSE	Ighv3-6	Ig heavy chain V region 3-6	16.6317	16.4537	Y	N	1	1	0.137931	NA	NA	NA	NA	NA	NA	1	1	0.137931	17.4449	15.8184	NA	NA	NA	NA	NA	NA	NA	NA	NA	NA	NA	NA	NA	NA	NA	NA	NA	NA	NA	NA	NA	NA	NA	NA	NA	NA	NA	NA
P18572	BASI_MOUSE	Bsg	Basigin	24.7855	24.3752	Y	Y	9	12	0.22365	9	13	0.22365	6	9	0.18509	7	10	0.22365	26.0544	26.2828	26.0231	23.5115	23.2643	23.5767	25.3223	25.3299	25.8388	25.9199	25.8737	25.52	25.3597	25.025	24.6351	23.1852	20.7388	25.3182	25.3971	25.581	25.9531	26.3304	25.5402	25.7531	25.9733	24.4271	24.5189	21.3148	25.2372	25.3753
P18654	KS6A3_MOUSE	Rps6ka3	Ribosomal protein S6 kinase alpha-3	19.541	19.8017	Y	Y	21	24	0.382432	13	15	0.244595	6	6	0.122973	8	9	0.167568	19.7224	19.7331	19.9453	19.1975	19.0121	19.6359	20.4175	20.253	20.147	19.7655	19.9272	19.6717	19.3261	19.5397	19.6502	18.3034	19.8606	20.962	20.731	20.4356	19.9945	19.3357	18.8559	19.1247	18.8583	18.6863	18.757	18.9221	20.6932	20.6053
P18760	COF1_MOUSE	Cfl1	Cofilin-1	22.5396	23.0504	Y	Y	9	14	0.60241	8	13	0.608434	6	10	0.487952	8	13	0.590361	21.6086	21.7078	21.9803	23.2396	23.4331	23.2681	21.9807	22.8972	22.9513	23.2076	23.3661	23.2957	23.5996	23.5692	23.8543	22.7325	24.1682	20.962	22.3018	22.8549	22.6637	22.4047	23.2985	23.0069	23.1712	22.5508	24.1136	23.6848	21.5834	22.5718
P18760;P45591	COF1_MOUSE;COF2_MOUSE	Cfl1;Cfl2	Cofilin-1	23.8287	23.3662	Y	Y	1	1	0.60241	1	1	0.608434	1	1	0.487952	1	1	0.590361	23.8275	23.5823	23.9166	23.7178	24.043	23.8853	22.6261	23.1437	23.1827	23.4306	24.0463	23.8826	24.0161	24.1188	18.9273	23.062	24.9535	21.941	22.532	23.0072	23.4313	23.3776	23.8185	24.0299	23.6294	22.7702	22.3237	24.4473	22.0653	22.5796
P18760;P45591;Q9R0P5	COF1_MOUSE;COF2_MOUSE;DEST_MOUSE	Cfl1;Cfl2;Dstn	Cofilin-1	17.6494	16.0258	N	N	1	1	0.60241	1	1	0.608434	1	1	0.487952	1	1	0.590361	17.8729	18.3383	18.2976	17.4321	17.6225	16.3331	NA	NA	NA	15.4064	NA	16.2056	16.8941	17.531	NA	16.2004	16.5517	NA	NA	NA	NA	14.6592	NA	16.0804	NA	14.9576	NA	17.0179	NA	NA
P18826	KPB1_MOUSE	Phka1	Phosphorylase b kinase regulatory subunit alpha, skeletal muscle isoform	17.6211	19.8903	Y	Y	28	33	0.312651	32	38	0.368251	NA	NA	NA	3	3	0.0402901	16.902	18.0314	17.9299	NA	NA	NA	19.999	19.6591	19.4784	18.9525	18.9393	19.3487	19.5076	19.2208	21.5285	22.9196	19.7106	20.1683	19.9652	20.0008	19.3438	19.3913	19.2738	19.0544	19.24	20.954	21.9132	18.9744	20.149	19.9749
P18872	GNAO_MOUSE	Gnao1	Guanine nucleotide-binding protein G(o) subunit alpha	18.1727	20.3618	Y	N	10	12	0.310734	11	13	0.361582	1	1	0.0564972	4	5	0.135593	17.9106	18.4776	18.8394	18.7229	NA	16.913	20.6942	21.0481	21.5131	21.5806	21.854	21.2372	21.0507	20.4052	18.8746	17.9633	NA	19.9756	20.3413	20.5095	20.8752	21.2456	20.8436	20.9304	20.7869	18.1448	NA	NA	21.3597	21.4289
P19096	FAS_MOUSE	Fasn	Fatty acid synthase	20.1546	21.6475	Y	Y	78	100	0.438898	70	93	0.415335	12	12	0.0555112	19	20	0.101837	20.1567	20.4332	19.428	20.4971	19.7169	20.6954	22.6963	22.2761	22.2335	21.9118	21.8639	21.6846	21.6442	21.3305	21.8138	22.6415	21.7827	22.4563	22.1381	21.8078	21.3447	21.0454	20.8135	20.6965	20.6514	20.6497	21.434	20.6694	23.5751	23.3941
P19123	TNNC1_MOUSE	Tnnc1	Troponin C, slow skeletal and cardiac muscles	21.6543	20.0036	Y	Y	8	10	0.552795	8	9	0.552795	8	9	0.552795	7	7	0.428571	19.4275	19.0893	19.2153	23.6996	24.3634	24.1308	20.039	19.1545	19.9088	18.7112	17.5602	19.5509	19.0545	19.4008	21.3571	16.0407	19.9355	21.2839	19.639	19.9821	19.6131	19.2655	19.3833	19.5828	19.9849	18.342	NA	19.247	21.1517	19.5935
P19137	LAMA1_MOUSE	Lama1	Laminin subunit alpha-1	15.1115	18.7507	N	Y	NA	NA	NA	9	9	0.0486539	NA	NA	NA	1	1	0.00356795	15.1115	NA	NA	NA	NA	NA	20.4678	19.6178	19.6181	18.8928	19.5381	18.8362	19.357	18.407	19.1046	18.8639	19.0077	18.4529	18.7881	19.0576	18.9088	18.6035	18.029	17.0513	18.6415	18.1025	20.3102	18.6822	19.3985	18.2038
P19157	GSTP1_MOUSE	Gstp1	Glutathione S-transferase P 1	24.537	24.9435	Y	Y	11	17	0.542857	9	13	0.57619	10	12	0.542857	10	14	0.509524	24.7393	25.0153	25.0068	24.3618	24.1278	23.9712	23.4956	24.2026	24.1374	24.6208	25.1203	25.4173	25.4914	25.6349	24.835	24.4985	25.2415	22.692	23.5362	23.9534	24.6222	24.8879	25.4895	25.361	25.4047	25.1704	24.9969	26.2618	22.8786	23.6271
P19221	THRB_MOUSE	F2	Prothrombin	21.3917	20.1699	Y	Y	22	25	0.459547	20	23	0.412621	11	11	0.190939	14	16	0.31877	21.3356	21.3617	21.1562	21.3661	21.6431	21.4874	19.3424	19.9324	19.861	20.068	20.2855	20.8602	20.7478	20.8561	21.0276	20.2507	21.5628	18.4655	19.1369	19.603	20.1607	20.2752	20.7298	21.1819	20.5612	20.0337	20.9132	21.3799	18.4805	18.8966
P19253	RL13A_MOUSE	Rpl13a	60S ribosomal protein L13a	19.9181	21.9795	N	N	8	10	0.403941	7	9	0.330049	3	3	0.152709	4	4	0.206897	20.9679	20.8099	20.4984	19.5199	18.6956	19.0168	22.7555	22.5997	22.8124	22.5363	22.5609	21.7671	22.1296	23.2125	23.8922	21.1592	NA	22.692	22.8479	22.9035	22.8927	23.1289	22.6496	22.3564	23.4383	24.3451	21.7115	NA	22.7987	22.8277
P19258	MPV17_MOUSE	Mpv17	Protein Mpv17	17.5288	19.8599	N	N	2	3	0.193182	3	4	0.198864	NA	NA	NA	2	3	0.193182	18.0903	17.8668	16.6292	NA	NA	NA	21.1432	21.1529	21.1495	21.0859	NA	19.8962	18.9477	18.2726	NA	NA	NA	21.7045	21.8615	21.2914	20.7921	20.8626	20.5092	19.6447	19.346	17.2658	NA	NA	21.6081	21.9965
P19324	SERPH_MOUSE	Serpinh1	Serpin H1	20.5189	21.3125	Y	Y	18	30	0.522782	18	28	0.522782	8	10	0.256595	13	17	0.465228	20.6382	20.4448	20.7066	20.6901	20.2832	20.3506	22.4604	22.2202	22.6822	22.7218	22.4274	21.9986	21.3222	20.8658	18.2414	19.3155	18.6335	22.7086	22.4122	22.4674	22.6041	22.7485	22.1435	21.5699	21.3752	20.3196	17.8271	18.8126	22.6443	22.2939
P19536	COX5B_MOUSE	Cox5b	Cytochrome c oxidase subunit 5B, mitochondrial	23.8058	24.0411	N	N	6	8	0.5625	6	8	0.5625	4	5	0.25	4	5	0.34375	23.6575	23.7552	24.4702	25.1817	22.2479	23.5222	25.9856	26.099	26.521	24.9818	25.0732	24.5591	23.9375	23.8293	26.0191	18.346	NA	25.3249	25.7525	25.8982	25.2946	25.145	24.7472	24.3836	23.9062	21.4508	NA	21.0868	25.4454	26.1267
P19783	COX41_MOUSE	Cox4i1	Cytochrome c oxidase subunit 4 isoform 1, mitochondrial	27.2604	26.3504	Y	Y	13	24	0.579882	13	24	0.579882	12	19	0.544379	11	20	0.502959	27.3014	27.4627	27.6594	27.0374	27.0735	27.0278	29.5358	29.7381	29.8101	28.9776	28.5938	28.0136	27.4229	27.1388	25.0412	22.1058	18.2947	29.4013	29.502	29.3249	29.0769	29.0552	28.102	27.7409	27.7666	25.5383	23.4981	18.8449	29.4426	29.6972
P20029	BIP_MOUSE	Hspa5	Endoplasmic reticulum chaperone BiP	23.8281	24.122	Y	Y	29	47	0.454962	29	45	0.50229	22	23	0.384733	24	31	0.406107	23.4511	23.7435	23.6903	24.0798	23.9888	24.0152	24.643	24.75	25.2815	25.6831	26.0355	25.3653	25.0485	24.7004	23.8847	23.3047	24.1256	24.6058	24.5883	25.0374	25.5331	25.9863	25.6077	25.1401	24.8358	23.7601	23.6591	24.4345	24.7008	24.7422
P20108	PRDX3_MOUSE	Prdx3	Thioredoxin-dependent peroxide reductase, mitochondrial	26.8462	26.3263	Y	Y	10	16	0.533074	10	16	0.533074	8	12	0.400778	9	13	0.59144	27.3014	27.2522	27.3177	26.5069	26.4816	26.2175	25.892	26.6437	26.0008	26.3954	26.2102	26.9206	27.164	27.1263	26.2422	25.8325	27.744	25.41	25.7014	25.9057	26.2418	26.6243	27.0625	26.6244	26.7443	26.5028	26.4199	27.7692	25.6816	25.6577
P20152	VIME_MOUSE	Vim	Vimentin	23.7548	24.533	Y	Y	30	46	0.652361	30	46	0.633047	23	28	0.620172	21	28	0.583691	24.1853	24.0104	23.9958	23.4365	23.2446	23.6561	26.1638	25.5289	25.4666	24.8371	24.3574	23.531	23.2828	23.2011	23.4796	23.2626	21.9468	25.9366	25.6036	25.2925	25.0316	24.9293	24.2618	24.0527	24.3126	23.5182	23.8584	22.6278	26.6147	26.3357
P20152;P31001	DESM_MOUSE;VIME_MOUSE	Des;Vim	Vimentin	23.5225	23.5173	Y	Y	3	5	0.652361	4	5	0.633047	4	4	0.620172	4	4	0.583691	23.5835	23.6083	23.8572	23.2952	23.3558	23.4349	25.7488	24.994	24.2979	24.3577	23.9568	23.1311	22.6271	22.6482	22.8075	22.935	21.8777	26.1304	25.1282	24.6494	24.3226	24.1043	23.2766	23.445	23.7618	23.4649	21.2965	22.2582	26.5683	26.0167
P20444	KPCA_MOUSE	Prkca	Protein kinase C alpha type	16.2018	18.0877	Y	Y	9	10	0.202381	6	6	0.144345	NA	NA	NA	1	1	0.0238095	16.0642	16.3394	NA	NA	NA	NA	18.4791	17.2242	18.5526	18.298	18.9848	18.1574	18.1132	17.6251	16.9352	13.9142	17.7877	17.7215	18.0315	17.7851	17.5569	18.1836	16.6706	17.4738	16.9507	16.255	NA	16.6861	17.6958	17.8685
P20918	PLMN_MOUSE	Plg	Plasminogen	20.3403	20.6214	Y	Y	29	36	0.549261	17	20	0.325123	7	9	0.115764	15	17	0.272167	20.2616	20.0257	19.704	20.5703	20.3068	21.1735	21.1783	21.0382	20.9319	20.0846	19.937	19.6287	19.6314	19.3691	20.3176	19.6524	19.1711	21.1442	20.9342	20.8456	20.194	19.8062	19.4894	19.046	19.227	18.9986	19.9258	18.5711	21.2902	20.9554
P21107	TPM3_MOUSE	Tpm3	Tropomyosin alpha-3 chain	19.7078	19.6824	Y	N	4	5	0.385965	3	3	0.221053	2	2	0.242105	1	1	0.164912	19.4902	19.3945	19.3476	20.4306	19.5745	20.0095	19.9928	20.2837	18.9598	20.6376	20.0297	19.2886	19.8488	19.9798	NA	16.9901	20.2923	NA	NA	NA	17.7181	NA	20.0542	20.4172	19.3734	18.4283	22.9398	19.924	NA	20.6322
P21107;P58771	TPM1_MOUSE;TPM3_MOUSE	Tpm1;Tpm3	Tropomyosin alpha-3 chain	16.7572	15.2435	N	N	2	2	0.385965	NA	NA	NA	1	1	0.242105	1	1	0.164912	16.9799	17.0198	17.128	15.9013	NA	NA	NA	NA	NA	NA	NA	NA	NA	NA	NA	NA	NA	NA	NA	NA	NA	NA	NA	NA	NA	NA	NA	NA	NA	NA
P21107;P58771;P58774	TPM1_MOUSE;TPM2_MOUSE;TPM3_MOUSE	Tpm1;Tpm2;Tpm3	Tropomyosin alpha-3 chain	24.0742	24.2319	Y	Y	4	7	0.385965	4	6	0.221053	4	6	0.242105	4	6	0.164912	25.3654	25.1976	25.1767	22.9395	22.9243	22.8415	25.4828	24.099	24.5187	23.9141	20.2894	24.0346	23.4969	23.2238	NA	22.6694	21.4721	26.3046	24.7525	23.9677	24.3592	23.703	23.5661	24.6149	24.1863	23.9159	22.8815	24.6696	26.9157	25.6668
P21107;P58771;P58774;Q6IRU2	TPM1_MOUSE;TPM2_MOUSE;TPM3_MOUSE;TPM4_MOUSE	Tpm1;Tpm2;Tpm3;Tpm4	Tropomyosin alpha-3 chain	17.8358	16.1411	N	N	2	2	0.385965	1	1	0.221053	2	2	0.242105	1	1	0.164912	18.1771	17.9774	18.2006	16.9881	NA	NA	13.6099	14.8593	NA	NA	NA	NA	NA	NA	NA	NA	NA	NA	NA	NA	NA	NA	NA	NA	NA	NA	NA	15.0756	16.2039	NA
P21126	UBL4A_MOUSE	Ubl4a	Ubiquitin-like protein 4A	16.3803	18.7579	Y	Y	7	10	0.509554	4	5	0.343949	1	1	0.0509554	2	2	0.146497	16.9525	15.6808	16.5077	NA	NA	NA	19.6107	19.3885	18.7437	18.2014	17.6238	17.9145	17.6433	NA	18.9233	18.0432	17.8218	19.5527	19.3374	18.6434	17.8977	16.7207	17.2633	NA	17.5458	17.881	NA	16.3206	19.5555	19.5546
P21278	GNA11_MOUSE	Gna11	Guanine nucleotide-binding protein subunit alpha-11	19.538	20.4421	N	N	7	10	0.389972	6	6	0.389972	NA	NA	NA	4	4	0.125348	19.1697	19.9483	19.4961	NA	NA	NA	20.6338	20.8806	21.2957	21.3407	21.3273	20.7883	20.8297	20.028	18.584	17.7256	NA	20.616	20.6667	21.4954	21.1911	21.4605	21.0646	21.0706	21.192	19.1976	19.1361	NA	20.5903	21.1134
P21460	CYTC_MOUSE	Cst3	Cystatin-C	21.6571	21.7157	Y	Y	7	10	0.535714	7	10	0.535714	4	4	0.292857	4	5	0.292857	22.0726	21.8584	21.8789	21.8842	20.531	21.7175	21.4979	21.7162	22.1154	22.5542	22.3202	23.4435	23.6442	24.1087	23.0679	20.5478	21.194	21.6103	21.6814	22.1013	22.3948	23.1923	23.5233	23.8471	24.1769	23.4207	NA	21.2349	21.8547	21.8439
P21550	ENOB_MOUSE	Eno3	Beta-enolase	28.0443	27.3825	Y	Y	18	31	0.490783	16	25	0.456221	15	21	0.398618	15	21	0.403226	27.2723	27.2624	27.5972	28.969	28.7317	28.4335	26.0142	27.0811	26.528	26.9098	27.1956	27.8733	27.8936	28.2865	24.7048	26.9619	28.4639	25.2128	26.0186	26.4414	27.0316	27.1299	27.8074	28.0681	27.8283	27.0174	26.8627	28.7111	25.3079	26.1067
P21614	VTDB_MOUSE	Gc	Vitamin D-binding protein	22.7332	21.8366	Y	Y	21	26	0.640756	19	23	0.521008	8	8	0.189076	13	15	0.407563	22.6062	22.3119	22.1403	22.9042	23.3466	23.0903	20.3415	21.3501	21.1203	21.9393	22.4106	22.5513	22.7159	22.5883	22.666	21.0024	22.8563	20.0938	20.6994	20.9988	21.6041	21.6588	22.3432	22.7251	22.3349	21.4191	22.7244	23.1222	20.1058	20.6615
P21619	LMNB2_MOUSE	Lmnb2	Lamin-B2	17.3924	17.2465	N	N	13	13	0.298658	8	8	0.149329	1	1	0.0318792	3	3	0.0486577	17.9341	18.119	17.0093	16.5074	NA	NA	17.9174	NA	15.7342	NA	NA	NA	NA	NA	NA	NA	NA	19.6208	17.7705	15.7033	16.3081	NA	NA	NA	NA	NA	NA	NA	19.6108	15.9053
P21812	MCPT4_MOUSE	Mcpt4	Mast cell protease 4	18.8353	19.5962	N	N	7	10	0.382114	6	9	0.325203	4	5	0.239837	3	3	0.154472	17.9589	17.7702	17.4275	19.5457	19.8798	20.4298	21.8778	19.209	17.0128	16.0181	NA	NA	NA	NA	NA	NA	NA	21.7045	19.1443	NA	NA	NA	NA	NA	NA	NA	NA	NA	22.112	19.7107
P21844	CMA1_MOUSE	Cma1	Chymase	17.9756	19.5117	N	N	6	8	0.299595	5	6	0.259109	2	2	0.109312	2	2	0.109312	18.9935	17.976	18.2182	18.4503	16.8583	17.357	21.0199	17.9328	NA	NA	NA	NA	NA	NA	NA	NA	NA	20.4557	17.859	NA	NA	NA	NA	NA	NA	NA	NA	NA	20.986	18.1003
P21981	TGM2_MOUSE	Tgm2	Protein-glutamine gamma-glutamyltransferase 2	23.6058	22.9717	Y	Y	25	32	0.497085	25	32	0.478134	17	18	0.316327	21	25	0.425656	23.0744	23.0374	23.4333	23.771	24.377	23.9418	22.3	22.4243	22.3087	22.7376	22.8737	23.0975	23.2216	23.2219	22.5495	21.9273	23.5847	22.2331	22.3411	22.5612	22.8802	22.9223	23.4319	23.624	23.2509	22.435	22.6855	24.1613	22.5024	22.3719
P21995	EMB_MOUSE	Emb	Embigin	18.2326	NA	N	N	1	1	0.0212121	1	1	0.0212121	NA	NA	NA	1	1	0.0212121	18.8688	18.758	17.0709	NA	NA	NA	NA	NA	NA	NA	NA	NA	NA	NA	NA	NA	NA	NA	NA	NA	NA	NA	NA	NA	NA	NA	NA	NA	NA	NA
P22315	HEMH_MOUSE	Fech	Ferrochelatase, mitochondrial	20.3729	21.1812	Y	Y	16	24	0.523697	12	17	0.424171	5	7	0.182464	9	11	0.310427	20.1702	20.4563	20.4734	20.31	20.3416	20.4857	21.9741	21.7286	21.8094	21.1263	20.829	20.4716	20.5446	20.4314	21.3872	21.4076	19.1805	21.8161	21.7489	21.4054	20.9821	20.7927	20.8236	20.6011	20.9199	21.0565	21.2547	19.0938	21.82	21.831
P22599	A1AT2_MOUSE	Serpina1b	Alpha-1-antitrypsin 1-2	23.7393	22.3584	Y	Y	7	12	0.27845	7	12	0.27845	5	9	0.302663	7	11	0.302663	23.8167	23.9507	24.1912	23.2645	24.1188	23.0939	21.321	21.8183	21.4284	22.388	22.4406	23.2601	23.1986	23.1005	NA	21.415	22.8347	20.6827	21.3936	21.5422	22.4018	22.5809	23.2087	23.2949	23.0228	22.1171	19.4799	23.9524	20.8547	21.2939
P22599;Q00897	A1AT2_MOUSE;A1AT4_MOUSE	Serpina1b;Serpina1d	Alpha-1-antitrypsin 1-2	22.9715	17.7266	N	N	1	2	0.27845	1	2	0.27845	2	3	0.302663	2	3	0.302663	17.4053	19.4961	20.6177	26.6262	27.7449	25.9389	NA	NA	NA	NA	NA	NA	NA	NA	NA	NA	NA	NA	NA	NA	NA	NA	18.8575	NA	NA	NA	NA	NA	NA	NA
P22599;Q00897;Q00898	A1AT2_MOUSE;A1AT4_MOUSE;A1AT5_MOUSE	Serpina1b;Serpina1d;Serpina1e	Alpha-1-antitrypsin 1-2	21.9152	16.6505	N	N	1	2	0.27845	1	2	0.27845	5	9	0.302663	1	2	0.302663	16.9866	17.2355	18.6457	25.6765	27.5632	25.3834	NA	11.7145	NA	14.7418	NA	16.8622	16.0535	16.0648	NA	NA	17.6699	NA	NA	NA	NA	13.736	NA	16.7102	15.0006	15.6013	NA	17.6773	NA	NA
P22892	AP1G1_MOUSE	Ap1g1	AP-1 complex subunit gamma-1	18.6755	19.0804	Y	Y	22	26	0.378345	16	17	0.270073	2	2	0.0206813	4	4	0.0583942	19.045	19.1664	18.5123	18.8346	18.4442	18.0505	19.0568	18.7586	18.5289	18.7382	19.3569	19.8097	20.0233	20.4052	18.5216	18.3982	18.2244	18.7839	18.8275	19.059	19.0028	19.1802	19.1706	19.7667	19.968	19.1639	NA	17.8801	18.3717	19.2512
P22907	HEM3_MOUSE	Hmbs	Porphobilinogen deaminase	20.987	20.6623	Y	Y	15	20	0.559557	12	15	0.481994	7	9	0.213296	10	10	0.396122	20.558	20.6689	20.8596	21.389	20.9379	21.5089	21.1314	21.0967	20.3158	20.7349	18.845	20.9849	20.5687	20.8169	19.9435	19.5519	20.7706	21.7929	21.666	21.4794	20.9248	20.6975	20.8236	20.8497	20.4399	20.0418	19.1633	21.0998	20.5575	20.9314
P23116	EIF3A_MOUSE	Eif3a	Eukaryotic translation initiation factor 3 subunit A	19.5941	21.6547	Y	Y	52	76	0.404762	49	73	0.366071	6	6	0.0558036	17	19	0.159226	20.1012	19.4702	19.9381	19.0659	19.3247	19.6646	21.5962	21.3012	21.452	21.2263	20.8786	21.1497	21.2348	21.6085	24.6834	24.4458	19.206	21.9481	21.785	21.6386	21.3003	21.2306	20.9021	20.9206	22.1227	25.02	24.1896	19.2024	21.6323	21.3494
P23198	CBX3_MOUSE	Cbx3	Chromobox protein homolog 3	18.655	18.4973	Y	Y	5	6	0.36612	4	5	0.36612	2	2	0.229508	3	3	0.300546	18.9003	19.2191	18.3542	18.7123	17.8553	18.889	17.9647	18.7539	17.1236	17.9031	17.1734	18.9191	19.1876	18.9805	15.9208	17.0721	19.2044	18.2828	17.9958	18.216	18.6348	18.8433	19.1601	19.15	18.9831	17.6607	17.2227	19.5666	18.2388	17.898
P23198;P83917	CBX1_MOUSE;CBX3_MOUSE	Cbx1;Cbx3	Chromobox protein homolog 3	18.0465	19.6422	Y	N	1	1	0.36612	1	1	0.36612	1	1	0.229508	1	1	0.300546	19.1093	19.3196	19.3791	16.7969	15.6955	17.9787	18.385	NA	NA	18.1232	19.4036	19.2213	19.5545	NA	NA	18.7108	21.1711	16.9646	18.2729	18.1525	18.9225	19.1517	19.3916	19.5353	19.3135	19.4677	NA	20.2843	18.536	NA
P23242	CXA1_MOUSE	Gja1	Gap junction alpha-1 protein	21.8449	22.4693	Y	Y	12	22	0.465969	16	26	0.544503	7	12	0.235602	9	14	0.379581	22.38	22.6262	22.2987	21.5089	20.9287	21.3269	25.1418	25.257	25.569	24.8909	24.1306	23.206	22.9672	22.4379	21.4974	21.0783	17.8219	25.0181	25.1492	25.3539	24.9621	24.4589	23.5871	23.4956	23.6569	22.1752	21.1521	18.59	24.7292	25.2288
P23492	PNPH_MOUSE	Pnp	Purine nucleoside phosphorylase	21.3684	21.1498	Y	Y	14	19	0.67128	12	16	0.536332	9	10	0.394464	13	14	0.515571	21.2361	21.064	21.0751	21.695	21.653	21.4874	19.8233	20.1561	20.264	20.6264	21.2765	21.4114	21.4377	21.259	20.2724	19.4599	21.0127	18.9652	19.4165	19.8164	20.6811	20.7299	20.9305	21.0883	20.6838	19.8592	19.9766	21.9789	19.4176	18.4451
P23506	PIMT_MOUSE	Pcmt1	Protein-L-isoaspartate(D-aspartate) O-methyltransferase	22.2899	22.2352	Y	Y	11	18	0.590308	9	11	0.524229	8	10	0.515419	10	11	0.590308	21.7863	22.0937	22.1601	22.5753	22.653	22.471	22.7003	21.9457	22.3923	21.9707	20.8979	21.6618	21.8977	21.6143	21.5438	20.8263	21.7599	23.1008	23.107	22.782	22.3115	22.0836	21.7405	21.3746	21.3075	20.8814	21.5935	22.1379	22.7698	22.5522
P23591	FCL_MOUSE	Gfus	GDP-L-fucose synthase	20.6546	19.2285	Y	N	9	9	0.364486	5	5	0.17134	1	1	0.0373832	3	3	0.146417	20.1567	20.3979	20.6957	20.7615	20.6136	21.3024	NA	18.5876	17.8102	19.4334	16.3617	19.3018	19.534	19.9296	NA	19.0504	20.6946	NA	NA	NA	18.1967	18.6809	19.0638	19.6849	19.226	17.0844	NA	20.3241	NA	NA
P23780	BGAL_MOUSE	Glb1	Beta-galactosidase	16.6796	16.6741	N	N	5	5	0.114374	6	6	0.125193	NA	NA	NA	1	1	0.0216383	16.6307	16.7056	16.7023	NA	NA	NA	NA	NA	15.2571	17.1846	16.4921	16.2615	16.6282	16.079	NA	18.4389	15.3445	NA	NA	NA	17.8832	17.4145	17.0528	16.1728	15.3697	16.8127	NA	16.3465	NA	17.0479
P23927	CRYAB_MOUSE	Cryab	Alpha-crystallin B chain	26.6136	26.623	Y	Y	14	25	0.657143	15	26	0.691429	11	15	0.651429	14	21	0.651429	26.7868	26.8508	27.1172	26.2181	26.2129	26.4955	25.4828	25.7576	25.7344	26.0751	25.0463	26.7903	26.4973	26.3469	24.1452	28.5242	26.6921	25.8456	25.9164	25.7771	25.9798	26.0599	26.4895	25.8664	25.9761	26.9906	27.0075	27.344	25.4282	25.7335
P23953	EST1C_MOUSE	Ces1c	Carboxylesterase 1C	23.2829	22.5668	Y	Y	15	18	0.407942	14	19	0.382671	10	11	0.258123	14	17	0.310469	23.4231	23.7078	23.3701	23.1317	22.7996	23.265	21.0705	21.9243	21.6349	22.1848	22.3345	22.9118	23.0378	22.9791	22.4994	21.168	23.719	20.3574	21.1603	21.5498	21.9961	22.2898	22.7956	23.1401	22.7844	21.6768	21.8906	23.3931	20.4773	21.3585
P23953;Q8VCT4	EST1C_MOUSE;EST1D_MOUSE	Ces1c;Ces1d	Carboxylesterase 1C	24.4463	23.9149	Y	Y	4	6	0.407942	2	3	0.382671	3	4	0.258123	3	4	0.310469	23.2711	24.0298	23.8204	25.5361	25.117	24.9037	23.2181	23.9746	24.0755	24.5333	24.9854	24.7935	24.7333	24.6868	24.0546	22.9248	24.9948	22.7169	19.4126	21.6811	23.4719	24.4013	21.0984	19.5923	24.65	23.7086	24.5624	25.1918	23.1545	23.6121
P24270	CATA_MOUSE	Cat	Catalase	23.1235	21.9609	Y	Y	25	37	0.595825	27	39	0.595825	19	27	0.474383	26	37	0.631879	23.1986	23.3056	23.1463	23.2013	23.0354	22.8541	21.3824	22.0774	22.7724	22.8696	22.4173	21.9239	21.9166	21.8069	22.0439	22.8671	22.3852	20.934	21.785	22.3756	22.8212	22.3878	22.1556	22.3269	21.7618	21.9091	22.9064	22.7061	21.1739	21.9192
P24369	PPIB_MOUSE	Ppib	Peptidyl-prolyl cis-trans isomerase B	20.7533	21.3	Y	Y	9	12	0.425926	8	12	0.453704	5	6	0.263889	6	8	0.361111	20.7234	20.6787	20.8003	20.7568	20.7633	20.7973	22.4023	22.334	22.4791	22.748	22.8565	22.1373	21.9762	22.1527	23.0001	20.4794	19.3821	22.0817	21.966	22.3451	22.4868	22.759	22.2449	22.0069	22.2545	22.542	21.6855	19.7845	22.4892	22.4586
P24452	CAPG_MOUSE	Capg	Macrophage-capping protein	19.7616	20.4132	Y	Y	10	10	0.34375	6	6	0.198864	3	3	0.110795	5	5	0.176136	19.6685	20.2992	19.4803	19.9181	19.6374	19.5665	20.9404	20.6656	20.6211	20.5689	21.0355	20.2765	20.418	20.1652	19.7722	18.6659	20.0601	21.056	20.7488	20.2096	20.3592	20.1288	19.743	20.0823	19.91	18.7378	20.2405	20.2284	20.8684	20.8439
P24472	GSTA4_MOUSE	Gsta4	Glutathione S-transferase A4	24.3749	23.6524	Y	Y	10	16	0.540541	10	16	0.454955	7	12	0.22973	9	15	0.364865	24.4649	24.5083	24.8141	24.106	24.3389	24.017	22.6091	23.5691	23.3553	23.9256	23.7325	24.7737	24.6512	24.6936	22.7608	23.2544	25.3474	22.5562	23.0064	23.2043	23.9321	24.1349	24.6791	24.9535	24.5139	23.9159	22.4151	25.4909	22.7141	23.0394
P24527	LKHA4_MOUSE	Lta4h	Leukotriene A-4 hydrolase	22.1256	21.7459	Y	Y	33	44	0.649755	29	35	0.618658	21	22	0.418985	18	20	0.405892	22.4146	22.493	22.3752	21.8598	21.7115	21.8997	20.802	21.7037	21.4598	22.1183	21.4893	22.95	22.9259	22.9567	22.4228	21.3854	23.5091	19.6859	20.6654	21.1873	21.9248	22.0411	22.6496	23.0527	22.567	21.7852	21.3831	23.5498	19.9946	21.0478
P24547	IMDH2_MOUSE	Impdh2	Inosine-5'-monophosphate dehydrogenase 2	20.3522	19.9316	Y	Y	16	25	0.414397	17	25	0.396887	3	3	0.0525292	5	7	0.128405	20.8634	20.7736	20.3409	19.5813	19.7844	20.7692	18.8344	18.8085	20.294	19.5929	20.3834	19.8843	19.4253	19.893	21.2492	22.7901	19.6826	18.9802	18.8572	19.4985	19.6506	19.763	20.06	20.5887	19.813	20.9976	22.8373	20.3155	18.8698	18.8978
P24549	AL1A1_MOUSE	Aldh1a1	Aldehyde dehydrogenase 1A1	21.4303	20.7551	Y	Y	12	19	0.317365	12	17	0.317365	7	9	0.223553	12	15	0.317365	21.2616	21.3919	21.4284	21.7313	21.5817	21.187	19.7254	20.1808	20.2928	21.2038	18.935	21.4182	21.5263	21.0716	21.7558	21.5808	21.5182	19.0464	19.3452	20.3564	20.5608	20.7617	21.0125	20.7531	20.9907	20.2918	22.6537	21.7436	19.4426	19.8246
P24668	MPRD_MOUSE	M6pr	Cation-dependent mannose-6-phosphate receptor	18.3475	20.753	N	N	5	6	0.179856	4	6	0.176259	1	1	0.0647482	3	3	0.143885	19.4778	18.3621	17.2026	NA	NA	NA	20.7675	20.5448	20.791	20.8838	22.0785	21.579	22.1255	22.6171	22.2539	19.1726	NA	20.1641	20.0233	20.6741	20.9914	21.6015	21.5585	21.7251	22.3652	21.4382	19.6544	NA	20.9087	20.8567
P25444	RS2_MOUSE	Rps2	40S ribosomal protein S2	20.6972	22.0444	Y	Y	13	17	0.488055	12	15	0.488055	5	5	0.225256	10	10	0.40273	21.1152	20.3979	21.5474	20.3432	20.564	20.2155	22.6801	22.5021	22.6245	22.566	22.4989	22.1538	22.2682	23.0716	24.7754	23.5594	NA	22.789	22.9786	23.122	22.9489	23.2549	22.6916	22.6585	23.5872	25.208	23.6855	17.5196	22.8786	22.8277
P25799	NFKB1_MOUSE	Nfkb1	Nuclear factor NF-kappa-B p105 subunit	16.7035	18.834	Y	N	13	14	0.218332	9	9	0.122554	NA	NA	NA	2	2	0.0257467	16.6128	16.7941	NA	NA	NA	NA	19.2689	18.9615	18.6308	19.0269	18.4512	19.1753	17.4595	NA	NA	19.1208	19.3114	19.7529	19.4631	19.139	18.4998	17.7117	17.8282	17.6951	NA	NA	NA	18.4612	19.4963	19.3347
P26039	TLN1_MOUSE	Tln1	Talin-1	21.7873	21.9534	Y	Y	83	113	0.54939	77	105	0.504526	44	50	0.26525	46	53	0.32743	21.2553	21.439	21.327	22.5552	21.9078	22.2394	23.7104	23.162	23.0755	22.4625	21.9453	21.5972	21.3845	20.9131	21.1477	21.1148	21.2821	22.7454	22.4975	22.2637	21.5857	21.4013	20.8135	20.1825	20.201	19.7151	20.2688	19.8211	23.1794	22.8945
P26039;Q71LX4	TLN1_MOUSE;TLN2_MOUSE	Tln1;Tln2	Talin-1	20.3029	21.0014	Y	Y	10	11	0.54939	9	10	0.504526	3	3	0.26525	4	4	0.32743	19.6273	20.0048	20.486	20.73	20.0727	20.8966	22.8346	22.3935	22.1446	21.4273	21.2616	20.7455	20.5324	20.0984	22.0303	20.5208	20.5836	22.2784	21.7635	21.6529	21.0552	20.8626	20.1929	19.8281	19.5372	18.7684	NA	19.0879	22.2066	22.3719
P26040	EZRI_MOUSE	Ezr	Ezrin	19.9362	20.1686	Y	Y	11	17	0.348123	11	14	0.358362	5	5	0.209898	8	9	0.290102	19.6204	19.7051	19.8254	20.2199	20.2216	20.0248	20.1752	20.6131	20.6211	20.7139	20.7672	20.8602	20.6385	20.7138	19.6502	18.9293	20.1813	20.2594	20.7009	20.8702	20.6222	20.8819	20.4451	20.8393	20.5495	20.4757	16.9104	19.8565	20.2577	20.625
P26040;P26041;P26043	EZRI_MOUSE;MOES_MOUSE;RADI_MOUSE	Ezr;Msn;Rdx	Ezrin	22.0176	23.3056	Y	Y	8	13	0.348123	8	13	0.358362	6	6	0.209898	7	11	0.290102	22.4894	22.3555	22.1202	21.7491	21.7211	21.6705	23.1609	23.3799	23.6366	23.6763	23.4652	23.7126	23.5401	23.5135	22.0194	22.2023	22.9127	22.962	23.5277	23.6863	23.8054	23.7952	23.5915	23.6376	23.3057	22.8791	21.1214	23.6367	22.9219	23.2557
P26040;P26043	EZRI_MOUSE;RADI_MOUSE	Ezr;Rdx	Ezrin	19.7809	19.8563	Y	N	1	1	0.348123	1	1	0.358362	1	1	0.209898	1	1	0.290102	19.4911	19.8885	NA	19.7351	20.0812	19.7086	19.5294	20.3402	20.4006	20.6376	20.7135	20.4847	20.308	20.1758	NA	18.9406	19.6082	20.2076	20.2816	20.358	20.4568	19.7427	20.1199	20.2435	19.1627	19.8183	NA	19.4583	19.8049	20.1854
P26041	MOES_MOUSE	Msn	Moesin	22.9285	23.1228	Y	Y	20	29	0.379549	18	25	0.395147	14	18	0.261698	16	23	0.292894	22.5835	22.3463	22.7066	23.337	23.2675	23.3299	23.1491	23.7576	23.7693	23.7938	23.6776	23.6357	23.6582	23.5999	22.4228	22.24	23.723	23.0592	23.4076	23.707	23.8574	23.8454	23.6861	23.7941	23.5466	22.7449	22.6074	23.9578	22.9478	23.2773
P26043	RADI_MOUSE	Rdx	Radixin	21.5987	20.9898	Y	Y	15	22	0.331046	13	18	0.29331	6	6	0.128645	10	11	0.248714	21.1567	21.2992	21.486	21.8182	21.9161	21.9159	21.1073	21.3259	21.3964	21.4968	21.8979	21.3556	21.2719	21.1368	21.4974	20.1419	21.4999	20.6829	20.947	21.1675	21.6162	21.5779	21.5945	21.6376	21.2436	20.6606	21.548	21.4114	20.7681	21.1134
P26231	CTNA1_MOUSE	Ctnna1	Catenin alpha-1	20.0609	20.447	Y	Y	25	32	0.529801	22	25	0.456954	9	9	0.146799	15	15	0.249448	20.0459	19.9391	20.0001	20.0821	20.1117	20.1866	21.3724	20.8469	21.0805	20.8359	21.1769	20.4045	20.4047	20.148	20.9378	18.6553	NA	21.7128	21.1381	21.0537	20.8952	21.153	20.7722	20.6615	20.9016	19.7935	19.6459	16.753	21.7625	21.2939
P26262	KLKB1_MOUSE	Klkb1	Plasma kallikrein	19.5727	18.9996	Y	Y	12	13	0.252351	9	9	0.210031	6	6	0.128527	7	8	0.175549	19.7032	20.2472	20.5353	19.147	19.1014	18.7019	17.6255	17.1839	18.1867	18.0243	19.2395	19.1638	19.1896	19.4845	20.8043	18.8433	19.6832	17.5542	17.2666	18.5413	18.1902	18.1509	19.1481	18.419	19.1278	19.6616	19.8362	19.2548	18.7642	17.624
P26369	U2AF2_MOUSE	U2af2	Splicing factor U2AF 65 kDa subunit	18.0211	18.9719	Y	Y	5	6	0.153684	5	6	0.153684	1	1	0.0336842	3	3	0.0715789	18.2366	17.7327	17.5372	17.2382	NA	19.3607	18.524	19.4406	19.1489	19.3412	18.7267	18.725	18.6506	19.0421	NA	19.1732	NA	18.5241	18.861	18.7879	19.5435	19.5361	18.6118	18.7077	19.1714	20.2918	20.0485	17.2095	18.4722	18.3131
P26443	DHE3_MOUSE	Glud1	Glutamate dehydrogenase 1, mitochondrial	24.0491	23.0996	Y	Y	25	38	0.517921	27	38	0.492832	23	31	0.480287	23	34	0.480287	24.2019	24.0864	24.2008	23.9702	24.0258	23.8093	23.184	23.3259	23.4752	23.0485	22.859	22.465	22.5109	23.3935	24.1639	23.2747	21.1242	23.135	23.2063	23.1897	23.1541	23.0878	22.7853	22.7779	23.6294	24.9771	24.2351	21.4422	23.1348	23.2338
P26450	P85A_MOUSE	Pik3r1	Phosphatidylinositol 3-kinase regulatory subunit alpha	15.8548	17.509	Y	N	9	9	0.16989	1	1	0.0165746	NA	NA	NA	1	1	0.0165746	15.8548	NA	NA	NA	NA	NA	18.1307	NA	16.4353	15.5462	NA	15.9695	NA	NA	NA	14.7639	NA	15.555	17.8585	17.6303	16.8853	15.9096	15.0058	NA	NA	14.6355	NA	NA	18.0875	NA
P26516	PSMD7_MOUSE	Psmd7	26S proteasome non-ATPase regulatory subunit 7	19.9941	21.2273	Y	Y	13	21	0.517134	14	22	0.538941	5	5	0.205607	8	9	0.333333	20.2867	20.1071	20.8884	19.3215	19.7995	19.5614	20.7138	20.3383	20.5362	20.3269	19.4803	20.5606	20.364	20.2663	23.2304	24.2129	19.6127	21.1195	20.8547	20.6314	20.4835	20.1122	20.2345	20.1074	20.1211	22.5653	22.062	20.1767	20.7679	20.4667
P26638	SYSC_MOUSE	Sars1	Serine--tRNA ligase, cytoplasmic	20.982	20.7729	Y	Y	21	28	0.529297	19	24	0.529297	11	11	0.248047	17	19	0.392578	21.2742	21.2272	21.2771	20.6266	20.5677	20.9191	19.5256	20.6264	20.2501	20.8743	20.9359	21.579	21.604	21.6704	20.8481	21.6877	22.057	18.5717	19.6275	20.0638	20.6461	20.8029	21.1951	21.5055	21.1844	20.5242	20.7917	22.1379	18.6412	19.5772
P26645	MARCS_MOUSE	Marcks	Myristoylated alanine-rich C-kinase substrate	19.6903	20.6766	Y	Y	9	11	0.423948	5	7	0.326861	7	8	0.423948	3	3	0.213592	19.9966	20.1068	18.6341	20.3897	19.427	19.5875	20.2259	20.7162	21.0081	20.9573	21.8931	20.9287	20.8882	20.8069	21.2861	19.1687	20.0484	19.7152	20.4765	21.3005	21.1416	21.6699	21.1067	21.4587	20.7869	18.5099	18.9311	20.3154	19.174	20.1835
P26883	FKB1A_MOUSE	Fkbp1a	Peptidyl-prolyl cis-trans isomerase FKBP1A	24.5169	24.8304	Y	Y	5	10	0.453704	5	8	0.453704	4	6	0.453704	4	6	0.453704	24.6515	25.0489	25.0657	23.9683	24.0103	24.3569	24.9691	24.955	24.9499	24.9427	25.2811	25.3741	25.2291	25.0985	24.3276	23.8563	24.717	25.107	25.0998	25.0442	25.0485	24.9523	25.378	25.3427	24.8947	23.9045	24.5552	25.6912	25.1767	24.9658
P27546	MAP4_MOUSE	Map4	Microtubule-associated protein 4	21.7628	22.4768	Y	Y	25	29	0.334222	25	32	0.342222	16	17	0.202667	21	23	0.304889	21.8634	21.6836	21.6794	21.7313	21.8654	21.754	22.7044	22.6784	22.8573	22.8456	23.1017	22.7671	23.0927	23.5897	24.1006	21.917	22.6357	22.5516	22.875	23.2284	23.2699	23.423	23.0013	22.9667	23.8831	24.3948	22.2999	22.5871	22.7515	23.0052
P27600;P27601	GNA12_MOUSE;GNA13_MOUSE	Gna12;Gna13	Guanine nucleotide-binding protein subunit alpha-12	20.9433	18.9736	N	N	NA	NA	NA	1	2	0.14248	1	1	0.0290237	1	2	0.0290237	21.7234	21.4332	21.8596	20.9362	20.4056	19.3021	18.5543	19.437	NA	19.6934	19.0814	18.9005	18.9457	17.6982	NA	NA	NA	18.8755	18.8872	19.5345	19.7558	20.0097	19.4589	19.2722	NA	NA	NA	NA	19.3343	18.9935
P27612	PLAP_MOUSE	Plaa	Phospholipase A-2-activating protein	21.3978	21.3068	Y	Y	36	50	0.675063	29	34	0.505038	16	17	0.282116	22	22	0.346348	21.1969	21.2406	21.6405	21.3661	21.5921	21.3509	22.4023	21.9404	21.8922	21.2114	20.7672	20.6328	20.1896	19.9993	20.5013	20.4138	20.4436	22.5189	22.3748	22.1525	21.5227	20.984	20.7081	20.3502	20.5378	20.3332	20.849	20.0694	22.4892	22.354
P27641	XRCC5_MOUSE	Xrcc5	X-ray repair cross-complementing protein 5	16.9138	18.0546	Y	Y	7	7	0.11612	5	5	0.0833333	NA	NA	NA	1	1	0.0204918	17.6202	16.2074	NA	NA	NA	NA	19.2731	18.6517	17.1586	18.5044	17.3656	18.0682	16.1749	18.0659	18.4357	18.1483	16.0233	19.0616	18.8122	19.1823	17.6862	17.6206	18.5325	15.6395	17.9872	18.2639	17.1699	17.3403	17.7693	18.5097
P27659	RL3_MOUSE	Rpl3	60S ribosomal protein L3	17.9981	21.3531	N	N	11	17	0.352357	12	19	0.372208	2	2	0.0496278	3	3	0.0769231	17.6572	18.2241	16.9377	17.81	19.0203	18.339	22.0829	21.9027	22.135	21.8979	21.57	21.0911	21.189	22.2517	21.5702	20.4653	NA	22.0097	22.2664	22.4012	22.064	22.153	21.5029	21.2776	22.3851	23.4382	20.1884	NA	22.3499	22.3897
P27773	PDIA3_MOUSE	Pdia3	Protein disulfide-isomerase A3	23.8596	23.0988	Y	Y	26	37	0.590099	26	36	0.59802	23	26	0.538614	24	30	0.564356	24.5122	24.5558	24.3547	23.2301	23.1839	23.3208	23.1579	23.5129	23.7786	23.9818	24.0679	23.7537	23.5537	23.4314	22.2186	21.7873	23.4172	22.6836	22.9786	23.3473	23.7515	23.9751	23.793	23.7806	23.5154	22.2383	22.0458	23.6412	23.4397	23.4712
P28063	PSB8_MOUSE	Psmb8	Proteasome subunit beta type-8	19.3875	20.1055	Y	Y	10	12	0.452899	10	13	0.456522	3	4	0.130435	5	5	0.217391	19.3362	19.9597	19.612	19.0984	18.7445	19.5743	19.2269	19.5391	19.3211	19.9509	19.8634	19.5541	20.0647	19.667	20.3701	23.3379	19.6493	17.8478	19.1474	19.496	19.7709	19.899	19.7222	19.9054	20.0225	21.6714	21.6803	19.9208	18.8235	19.3143
P28076	PSB9_MOUSE	Psmb9	Proteasome subunit beta type-9	15.6506	17.2812	N	N	2	3	0.136986	2	4	0.136986	NA	NA	NA	2	2	0.150685	15.4646	NA	15.8366	NA	NA	NA	NA	NA	NA	15.8059	NA	16.2161	NA	NA	NA	20.7118	NA	NA	NA	16.5264	16.9715	NA	NA	NA	NA	17.9053	NA	15.8518	NA	NA
P28271	ACOHC_MOUSE	Aco1	Cytoplasmic aconitate hydratase	22.1031	21.4104	Y	Y	38	52	0.533183	31	43	0.482565	19	20	0.299213	26	29	0.389201	21.6671	21.6439	21.78	22.6624	22.4675	22.3979	20.1881	20.7162	20.8979	21.3543	21.57	22.0869	22.0761	21.8849	21.3485	21.0503	22.6189	19.5004	20.014	20.529	21.2852	21.4013	22.0858	22.3194	21.8691	21.22	21.4277	22.7963	19.7666	20.1198
P28352	APEX1_MOUSE	Apex1	DNA-(apurinic or apyrimidinic site) endonuclease	18.3713	18.5415	Y	Y	8	8	0.388013	4	4	0.192429	3	4	0.141956	3	4	0.141956	18.5009	18.563	16.9366	19.0395	18.5993	18.5882	17.9119	18.2593	18.1427	17.6472	18.1346	17.9523	18.5461	17.9492	NA	16.8714	19.146	18.6412	17.9857	18.0094	17.6141	18.6608	18.696	18.5763	18.4369	19.2523	17.9001	18.5533	18.9526	18.0685
P28474	ADHX_MOUSE	Adh5	Alcohol dehydrogenase class-3	24.5813	23.6441	Y	Y	13	20	0.524064	12	17	0.449198	10	13	0.360963	9	12	0.339572	24.3205	24.2604	23.8931	25.1652	24.9549	24.8936	22.3105	23.1689	22.7598	23.4797	23.7855	23.9664	24.2101	24.4346	23.6572	22.7702	24.9619	21.547	22.3411	22.5838	23.2946	23.4427	23.9045	24.3288	23.9176	23.3144	23.5907	24.7018	21.6323	22.5911
P28650	PURA1_MOUSE	Adss1	Adenylosuccinate synthetase isozyme 1	24.0321	22.582	Y	Y	16	26	0.553611	15	22	0.551422	14	17	0.446389	15	23	0.52954	24.0268	24.0864	24.1621	23.9472	23.9346	24.0357	20.8126	21.0677	21.4363	22.061	21.5639	22.6761	22.732	22.1368	22.2066	22.6035	23.1122	21.6279	21.4844	21.6242	21.8497	21.7876	22.2562	22.2815	22.3851	22.6193	22.1136	22.8081	21.4073	21.3675
P28650;P46664	PURA1_MOUSE;PURA2_MOUSE	Adss1;Adss2	Adenylosuccinate synthetase isozyme 1	21.7787	20.4872	Y	Y	3	3	0.553611	3	3	0.551422	NA	NA	NA	3	3	0.52954	21.7234	21.7874	21.8253	NA	NA	NA	19.0798	19.1845	19.0891	19.7169	17.7523	20.5851	20.6271	20.6593	18.707	20.4653	22.6851	19.2831	19.3789	19.6034	19.9029	19.85	20.4711	20.2974	20.2509	19.82	21.4831	20.6237	19.0163	17.9543
P28652;Q923T9	KCC2B_MOUSE;KCC2G_MOUSE	Camk2b;Camk2g	Calcium/calmodulin-dependent protein kinase type II subunit beta	18.1044	NA	N	N	NA	NA	NA	NA	NA	NA	1	2	0.0221402	1	2	0.0221402	18.5222	NA	18.6902	17.9676	17.2376	NA	NA	NA	NA	NA	NA	NA	NA	NA	NA	NA	NA	NA	NA	NA	NA	NA	NA	NA	NA	NA	NA	NA	NA	NA
P28653	PGS1_MOUSE	Bgn	Biglycan	18.0734	18.8461	N	N	9	9	0.333333	4	4	0.111111	2	2	0.0677507	3	3	0.0867209	18.7336	17.9288	18.33	17.1469	17.5694	18.7316	20.48	20.3158	20.3606	19.5662	NA	18.5095	18.0861	18.5247	NA	18.353	NA	19.8918	19.9229	20.0497	19.5784	19.44	18.6452	17.8645	17.1313	17.4306	19.9112	15.6093	19.9004	19.6755
P28654	PGS2_MOUSE	Dcn	Decorin	20.7852	20.3385	Y	Y	10	11	0.372881	8	9	0.240113	4	4	0.110169	6	7	0.220339	20.7596	21.1864	21.5712	20.1489	20.5751	20.4697	21.8198	21.9027	21.8335	21.2703	21.2005	20.0629	19.9003	20.1307	20.9435	20.3278	18.0257	21.6539	21.7779	21.9763	21.5355	21.4147	20.9117	20.5121	20.5495	20.6165	20.8302	17.3729	21.6403	21.6804
P28656	NP1L1_MOUSE	Nap1l1	Nucleosome assembly protein 1-like 1	20.9743	20.5218	Y	Y	6	8	0.29156	5	7	0.222506	3	3	0.14578	4	5	0.194373	19.8126	19.7985	18.7084	23.1215	22.3435	22.0614	20.8297	18.8252	20.5931	20.5922	20.9453	20.5232	19.8382	19.3955	19.6081	20.9528	20.8024	20.7529	20.4777	20.5165	20.6222	20.6418	20.2552	20.8497	20.4014	19.9068	19.8695	20.744	20.5825	20.5088
P28656;Q78ZA7	NP1L1_MOUSE;NP1L4_MOUSE	Nap1l1;Nap1l4	Nucleosome assembly protein 1-like 1	20.1611	21.0474	Y	Y	2	4	0.29156	2	4	0.222506	2	3	0.14578	2	4	0.194373	20.7507	20.7828	20.8104	19.0724	19.7115	19.8386	20.8544	21.4656	21.0396	21.1887	19.6119	21.4584	21.1655	20.8658	NA	21.8208	21.2165	21.3276	21.0576	20.66	21.1665	21.145	21.0984	20.7968	20.1944	20.8245	NA	21.8238	20.5554	21.8047
P28658	ATX10_MOUSE	Atxn10	Ataxin-10	19.6558	19.654	Y	Y	20	22	0.551579	13	14	0.402105	6	6	0.155789	5	5	0.130526	19.4745	19.7148	18.6127	20.1346	19.6296	20.3685	21.0327	20.3052	20.0934	19.2417	18.7627	18.2848	18.2867	17.7169	18.2373	16.6962	17.1532	21.0164	20.8683	20.0715	19.6785	19.1136	18.5474	17.3297	17.9431	14.8562	17.8772	17.076	20.827	20.8179
P28659	CELF1_MOUSE	Celf1	CUGBP Elav-like family member 1	18.3952	19.1768	Y	Y	7	8	0.209877	7	7	0.209877	2	2	0.063786	5	5	0.13786	19.0363	18.8692	18.7352	17.8294	17.4525	18.4486	19.1171	19.0371	18.9111	19.1704	18.5912	19.8564	19.7108	18.9398	17.2644	19.7205	20.2891	19.4579	19.6085	19.7141	19.4518	19.3582	19.7593	19.2848	19.4109	19.4067	17.9628	20.268	18.9741	18.8761
P28661	SEPT4_MOUSE	Septin4	Septin-4	15.9187	17.7394	N	N	5	5	0.169456	5	5	0.158996	NA	NA	NA	1	1	0.0292887	15.9187	NA	NA	NA	NA	NA	17.821	15.413	18.1166	17.8674	NA	17.5556	17.5975	17.1975	NA	NA	NA	17.7361	17.9819	17.5892	18.2616	18.1417	17.4025	16.9611	17.8722	NA	NA	NA	17.7971	17.9558
P28665	MUG1_MOUSE	Mug1	Murinoglobulin-1	23.1078	22.3044	Y	Y	27	32	0.432927	37	46	0.333333	35	41	0.315718	39	47	0.356369	22.7596	23.0546	24.1323	22.283	24.3634	22.0541	21.0199	21.9615	21.5717	22.3234	22.7592	22.9826	23.1376	22.927	22.2257	21.7816	23.5672	20.513	21.3748	21.4794	22.0007	22.2418	22.8461	22.9032	22.7491	21.7033	22.4618	23.5939	20.8129	21.0809
P28798	GRN_MOUSE	Grn	Progranulin	15.3892	16.8725	N	N	1	1	0.0220713	2	2	0.057725	NA	NA	NA	1	1	0.0271647	NA	15.3892	NA	NA	NA	NA	17.7238	17.7663	18.3368	17.8279	16.3923	16.3672	16.9137	16.7295	NA	14.5568	NA	16.422	18.2169	18.5376	18.0066	16.8606	16.7087	17.2815	17.3908	16.3846	NA	NA	17.5275	17.5874
P28843	DPP4_MOUSE	Dpp4	Dipeptidyl peptidase 4	17.9683	20.3953	N	Y	19	25	0.353947	18	20	0.272368	1	1	0.0131579	2	2	0.0315789	NA	15.9044	17.8386	NA	19.577	18.5531	20.5419	20.4728	21.2244	21.5152	22.157	21.7401	21.7213	21.0207	21.0112	18.6584	19.0705	19.0946	19.418	20.1216	20.6461	21.253	21.4052	21.2543	21.0249	18.2734	19.8949	NA	21.3004	21.3941
P29341	PABP1_MOUSE	Pabpc1	Polyadenylate-binding protein 1	17.3823	21.443	Y	Y	18	22	0.312893	19	23	0.349057	NA	NA	NA	3	3	0.0503145	17.6604	18.1919	16.2946	NA	NA	NA	21.9873	22.1711	22.3719	22.5243	22.2728	21.7071	21.8097	21.7816	22.0412	22.3204	21.681	21.941	22.1767	22.8014	23.0507	22.8795	22.4934	22.0069	22.24	22.4062	21.2757	21.0339	21.8129	22.124
P29391	FRIL1_MOUSE	Ftl1	Ferritin light chain 1	23.1426	22.043	Y	Y	11	19	0.595628	11	17	0.595628	9	12	0.530055	9	10	0.530055	22.0941	22.6933	22.8079	23.501	24.2213	23.538	20.4564	21.0967	21.6888	22.0015	22.0657	22.0301	22.4636	22.3985	25.4367	25.6027	20.8211	19.9769	20.8683	21.3799	21.9051	22.1329	22.4186	22.266	22.8691	26.3366	25.6456	21.7271	19.5623	21.0252
P29595	NEDD8_MOUSE	Nedd8	NEDD8	17.5539	18.3917	N	N	1	1	0.135802	1	1	0.135802	1	1	0.135802	1	1	0.135802	NA	18.5483	14.0633	18.7009	18.2232	18.2337	NA	NA	18.5623	NA	NA	18.0523	18.5387	18.7282	NA	17.1501	20.2737	17.4942	NA	NA	18.4772	18.3758	19.0314	19.6114	18.4883	17.9504	NA	19.2258	NA	NA
P29621	SPA3C_MOUSE	Serpina3c	Serine protease inhibitor A3C	16.2318	NA	N	N	NA	NA	NA	NA	NA	NA	NA	NA	NA	1	1	0.0863309	NA	16.2318	NA	NA	NA	NA	NA	NA	NA	NA	NA	NA	NA	NA	NA	NA	NA	NA	NA	NA	NA	NA	NA	NA	NA	NA	NA	NA	NA	NA
P29621;Q03734	SPA3C_MOUSE;SPA3M_MOUSE	Serpina3c;Serpina3m	Serine protease inhibitor A3C	19.1101	NA	N	N	NA	NA	NA	NA	NA	NA	NA	NA	NA	1	1	0.0863309	18.9853	NA	19.2348	NA	NA	NA	NA	NA	NA	NA	NA	NA	NA	NA	NA	NA	NA	NA	NA	NA	NA	NA	NA	NA	NA	NA	NA	NA	NA	NA
P29699	FETUA_MOUSE	Ahsg	Alpha-2-HS-glycoprotein	23.853	23.0883	Y	Y	7	12	0.385507	6	9	0.362319	3	5	0.15942	6	9	0.362319	24.5708	24.8884	23.3887	23.4772	23.3249	23.4682	21.6963	21.9615	22.1874	22.6179	23.5969	23.0346	23.6582	22.7637	NA	21.4794	23.4744	21.7929	22.5656	22.5111	22.7097	22.6418	22.8486	23.1943	23.1807	21.989	21.9703	23.5284	21.5328	21.5364
P29758	OAT_MOUSE	Oat	Ornithine aminotransferase, mitochondrial	24.691	23.6049	Y	Y	18	33	0.537585	18	31	0.537585	15	23	0.439636	19	26	0.535308	25.1769	25.2314	25.1323	24.2505	24.243	24.1116	23.1898	23.3561	23.3065	23.5835	23.3521	24.43	24.3554	24.1973	23.107	23.1766	25.0818	22.3805	22.8784	23.0537	23.652	23.7695	24.4695	24.445	24.2051	23.3635	23.5408	25.2582	23.1235	23.4795
P29788	VTNC_MOUSE	Vtn	Vitronectin	19.9072	20.655	Y	Y	8	12	0.228033	7	9	0.198745	5	7	0.142259	6	7	0.179916	20.0241	20.0647	20.3684	19.7008	20.2193	19.066	20.383	20.9772	20.5533	20.4719	20.3273	20.1469	20.1698	20.6257	21.0492	20.2259	19.1802	20.7772	21.0926	20.3786	20.3444	20.5235	19.1946	19.8292	20.6514	20.9629	19.7807	19.7978	20.5203	20.3612
P30115	GSTA3_MOUSE	Gsta3	Glutathione S-transferase A3	19.0194	19.4971	Y	Y	6	7	0.271493	6	7	0.266968	3	3	0.117647	5	5	0.357466	19.5582	19.4015	19.845	17.7406	17.9463	19.6247	17.9028	18.9538	19.6674	20.0575	19.3834	20.1618	20.1857	20.0919	NA	19.0362	20.223	17.8288	18.9893	19.3216	20.0008	20.3256	20.5341	20.5887	19.8407	19.2782	NA	20.7274	18.0786	18.3947
P30285	CDK4_MOUSE	Cdk4	Cyclin-dependent kinase 4	18.0565	18.4286	Y	N	4	5	0.237624	1	1	0.0660066	NA	NA	NA	1	1	0.039604	NA	17.7918	18.3212	NA	NA	NA	20.3797	19.3426	NA	NA	NA	NA	NA	NA	NA	NA	NA	19.8913	19.3555	19.2395	19.5499	19.5775	18.9912	16.8934	17.8662	NA	NA	NA	NA	19.2723
P30412	PPIC_MOUSE	Ppic	Peptidyl-prolyl cis-trans isomerase C	18.3375	18.8425	Y	N	4	4	0.25	3	3	0.160377	1	1	0.0566038	1	1	0.0566038	18.1546	18.7115	18.1462	NA	NA	NA	19.0837	19.0809	18.7472	19.5886	NA	18.6173	19.3747	19.0726	NA	NA	18.9498	NA	18.5243	19.4985	19.4045	19.7517	19.3485	19.7252	19.5419	NA	NA	18.8732	17.566	19.0285
P30416	FKBP4_MOUSE	Fkbp4	Peptidyl-prolyl cis-trans isomerase FKBP4	22.5084	22.1478	Y	Y	26	41	0.661572	22	35	0.598253	18	24	0.401747	17	23	0.4869	22.7641	22.7435	22.3819	22.3192	22.4039	22.4377	21.7671	22.125	21.9319	22.3407	22.3936	22.618	22.6498	22.6171	21.8604	21.917	23.2497	21.9827	22.1492	22.2776	22.3447	22.3113	22.6439	22.6406	22.1227	21.6497	22.4981	23.1348	21.3884	21.8503
P30681	HMGB2_MOUSE	Hmgb2	High mobility group protein B2	20.2933	18.5678	Y	N	3	4	0.238095	2	3	0.190476	2	3	0.185714	2	3	0.171429	20.2742	19.8472	19.9389	20.3295	20.499	20.8709	19.8594	19.2365	17.289	18.8681	17.0807	17.9168	17.8541	18.302	17.3088	16.4748	17.6996	20.7349	19.4741	19.2497	19.1272	18.8763	18.4183	18.2067	18.4951	18.3035	NA	17.8453	20.3899	19.7876
P30681;P63158	HMGB1_MOUSE;HMGB2_MOUSE	Hmgb1;Hmgb2	High mobility group protein B2	19.7749	19.8071	Y	Y	1	1	0.238095	2	2	0.190476	1	1	0.185714	1	1	0.171429	19.6983	19.3942	20.1805	19.4221	19.5945	20.3599	20.2205	17.6442	19.3556	19.4712	NA	19.9854	19.9341	17.9464	NA	18.6432	NA	20.5239	21.5019	20.7155	19.1556	17.8518	17.1821	19.6939	19.7265	19.3608	NA	19.0371	20.827	19.7961
P30999	CTND1_MOUSE	Ctnnd1	Catenin delta-1	18.597	19.2526	N	N	16	19	0.275053	13	14	0.178038	1	1	0.0159915	2	2	0.0245203	19.4105	19.6056	19.7087	18.5758	15.2389	19.0422	20.1767	19.2308	20.0764	19.7137	19.9008	19.3783	18.7901	18.705	17.4992	15.9073	NA	20.0366	19.8135	19.9724	19.6383	19.735	19.2362	19.4322	19.2308	17.3725	16.7055	NA	20.1906	20.4233
P31001	DESM_MOUSE	Des	Desmin	23.4262	21.6671	Y	Y	31	42	0.66951	29	40	0.607676	14	18	0.379531	20	25	0.509595	23.1668	22.9344	23.1931	23.8076	23.8307	23.6244	24.3546	22.6165	22.2244	21.3269	21.1769	20.2	20.47	20.5677	19.6216	19.5639	20.256	25.4722	23.37	22.4834	21.968	21.6699	21.1636	20.9304	21.3949	20.7346	20.3896	19.339	25.9781	24.0864
P31230	AIMP1_MOUSE	Aimp1	Aminoacyl tRNA synthase complex-interacting multifunctional protein 1	19.6645	20.848	Y	Y	17	22	0.683871	17	22	0.683871	2	2	0.0741935	9	10	0.454839	20.4731	20.8099	20.7173	18.2616	18.7661	18.9592	19.923	20.0032	20.4484	20.7245	19.8326	20.9664	21.0592	20.6593	22.7125	24.0456	20.2166	19.8421	20.2112	20.2798	20.4296	20.6866	20.8925	20.445	20.6623	22.4818	23.2369	20.9789	19.6295	19.393
P31428	DPEP1_MOUSE	Dpep1	Dipeptidase 1	18.4249	21.4487	N	Y	15	22	0.465854	14	19	0.446341	5	5	0.119512	7	8	0.27561	18.5078	18.7201	19.2833	17.7547	18.488	17.7952	21.8346	21.7591	22.9008	22.8576	23.8112	23.166	23.1133	21.7918	NA	19.3909	NA	21.4612	21.9212	22.4012	22.842	23.4492	23.1272	23.4772	23.2069	19.9156	NA	16.8382	22.0534	22.4374
P31532	SAA4_MOUSE	Saa4	Serum amyloid A-4 protein	18.0849	17.6409	Y	N	4	5	0.392308	2	2	0.238462	NA	NA	NA	3	3	0.338462	17.3429	17.4306	19.4811	NA	NA	NA	17.781	17.1907	17.3583	17.5286	NA	16.7772	16.7439	NA	NA	15.6842	NA	18.0027	17.1524	17.0636	17.9719	NA	NA	14.2916	16.0405	15.163	NA	15.7033	17.0538	NA
P31750	AKT1_MOUSE	Akt1	RAC-alpha serine/threonine-protein kinase	16.7154	18.5604	Y	Y	11	17	0.460417	8	11	0.35	NA	NA	NA	3	3	0.170833	16.9	16.5309	NA	NA	NA	NA	19.8776	19.7195	19.1403	17.7735	NA	17.7563	17.0095	NA	NA	17.1023	18.4496	20.2245	19.7063	19.2518	18.2257	18.2198	16.9969	16.9373	16.0048	13.8974	16.901	16.1168	19.3524	19.3384
P31750;Q60823	AKT1_MOUSE;AKT2_MOUSE	Akt1;Akt2	RAC-alpha serine/threonine-protein kinase	19.6029	18.97	Y	Y	2	3	0.460417	5	7	0.35	NA	NA	NA	3	3	0.170833	19.9466	19.7467	19.1154	NA	NA	NA	21.3623	20.6911	20.409	19.5673	20.1339	19.3584	18.5461	18.9825	NA	18.5532	19.4532	21.6794	21.5019	21.0537	20.0027	18.7889	18.7287	18.2919	18.5183	18.7536	19.3577	17.5577	20.9219	20.8179
P31786	ACBP_MOUSE	Dbi	Acyl-CoA-binding protein	21.4512	21.5836	Y	Y	2	4	0.390805	2	4	0.390805	2	4	0.390805	2	3	0.390805	21.8339	22.4448	20.0164	21.3661	21.1874	21.8583	19.9509	20.1157	20.5931	21.2114	21.6233	21.656	22.0803	21.0464	NA	20.1729	21.2387	19.2864	20.6316	21.1575	21.5482	21.8577	22.1794	21.708	20.7568	21.3332	NA	22.6718	19.2074	20.8945
P31938	MP2K1_MOUSE	Map2k1	Dual specificity mitogen-activated protein kinase kinase 1	19.0027	19.8736	Y	Y	10	14	0.366412	10	15	0.3257	4	5	0.152672	5	6	0.195929	18.7429	19.2411	19.4115	18.9767	19.2846	18.3594	21.2349	20.9457	20.791	19.8052	19.3835	19.0325	18.8926	18.2487	18.3795	18.7243	18.5871	21.2273	19.4022	19.9997	18.7492	18.9371	19.0429	18.257	18.7235	18.352	18.866	17.9139	21.0474	20.882
P31938;Q63932	MP2K1_MOUSE;MP2K2_MOUSE	Map2k1;Map2k2	Dual specificity mitogen-activated protein kinase kinase 1	21.3007	21.1284	Y	Y	4	6	0.366412	3	5	0.3257	3	3	0.152672	1	2	0.195929	21.7507	20.4448	21.4984	21.2583	21.6127	21.2394	22.6471	22.3935	22.0239	21.5864	20.2398	20.5972	18.9041	18.5148	NA	19.7617	20.8635	23.0097	22.5277	22.1424	21.3003	21.0454	20.3219	19.8533	19.1346	20.594	NA	14.9784	22.9054	22.8374
P32020	SCP2_MOUSE	Scp2	Sterol carrier protein 2	23.7728	21.9473	Y	Y	14	20	0.340037	14	20	0.35649	9	14	0.180987	11	15	0.232176	23.6575	23.9608	23.8931	23.5193	23.7516	23.8541	23.1224	23.4563	23.915	23.8909	22.9683	21.621	20.3363	20.4314	20.3353	20.4189	21.589	23.1834	23.46	23.9519	23.7515	23.0604	21.7352	20.9499	21.1384	20.8437	19.7723	21.3037	23.0712	23.2868
P32067	LA_MOUSE	Ssb	Lupus La protein homolog	19.305	19.816	Y	Y	9	9	0.238554	12	14	0.303614	1	1	0.0192771	5	5	0.139759	19.0555	19.4727	19.3868	NA	NA	NA	18.6296	19.2874	19.1425	19.566	20.4765	19.7104	19.8979	20.4052	21.5476	20.7118	19.8206	19.3154	19.4898	19.5497	19.8297	20.0817	19.9774	20.1621	20.4525	21.3535	21.0417	20.0809	18.7433	18.5124
P32233	DRG1_MOUSE	Drg1	Developmentally-regulated GTP-binding protein 1	15.2985	18.121	N	N	5	5	0.223433	7	7	0.264305	NA	NA	NA	1	1	0.0681199	15.782	14.8149	NA	NA	NA	NA	18.4807	18.4218	18.2678	18.2645	18.8275	17.0259	17.735	18.9011	20.0863	16.8945	NA	18.9233	18.505	18.5215	18.8389	18.798	17.6179	18.2656	19.2151	20.0997	NA	NA	18.1911	18.5832
P32261	ANT3_MOUSE	Serpinc1	Antithrombin-III	22.68	22.318	Y	Y	20	29	0.537634	20	30	0.488172	13	18	0.324731	17	24	0.447312	22.5346	22.8278	22.7385	22.6244	22.7677	22.5869	21.3314	21.6784	21.3801	21.9483	21.7724	22.6002	22.6554	22.5135	21.4207	21.2767	23.0382	20.7771	21.2249	21.4552	21.8238	22.0368	22.6004	22.6225	22.29	21.8148	21.7671	23.5164	20.6006	20.9554
P32921	SYWC_MOUSE	Wars1	Tryptophan--tRNA ligase, cytoplasmic	21.3182	22.0583	Y	Y	18	24	0.513514	16	20	0.503119	11	12	0.33264	13	16	0.397089	21.5268	21.5069	21.612	21.3661	21.306	20.5915	21.2237	21.2676	21.1203	20.9025	20.588	21.2752	21.3845	21.3581	21.9203	21.1058	21.6647	21.4315	21.4122	21.4714	21.1991	21.1767	21.0984	21.0254	21.0582	20.3602	21.3033	21.5213	21.0594	21.2065
P34022	RANG_MOUSE	Ranbp1	Ran-specific GTPase-activating protein	20.7498	21.2463	Y	Y	7	10	0.359606	5	7	0.359606	3	3	0.142857	3	4	0.221675	20.3114	20.5451	20.5947	21.1008	20.9167	21.0304	20.1637	20.8806	20.7151	21.2703	21.4957	21.8948	21.8197	22.0674	21.2114	20.4511	22.8455	19.4251	19.8988	20.4943	20.7153	21.145	22.0169	22.0022	21.607	20.5826	21.8769	22.4823	19.2353	20.1536
P34884	MIF_MOUSE	Mif	Macrophage migration inhibitory factor	22.1778	21.8695	Y	Y	4	4	0.417391	3	3	0.356522	4	5	0.417391	3	3	0.356522	22.0581	22.112	22.365	22.2769	22.2078	22.0468	20.9267	21.3095	21.8864	21.4906	21.8391	22.6328	22.2497	21.7403	21.1427	20.5208	21.3138	20.7746	21.0337	20.9183	21.2467	20.2263	21.8033	21.9691	21.6404	21.1676	NA	22.6053	21.3104	21.2164
P34914	HYES_MOUSE	Ephx2	Bifunctional epoxide hydrolase 2	24.2392	23.982	Y	Y	33	52	0.743682	32	49	0.698556	26	33	0.595668	30	44	0.633574	24.3727	24.4448	24.257	24.2061	24.0842	24.0705	24.1521	23.9875	23.838	23.7428	23.6493	23.7935	23.7919	23.6454	22.7243	22.7616	24.3346	24.5023	24.2036	23.9534	23.7652	23.6131	23.6999	23.6346	23.4603	23.0337	23.1521	24.2726	24.4848	24.2288
P34928	APOC1_MOUSE	Apoc1	Apolipoprotein C-I	17.6588	19.3295	Y	N	2	4	0.204545	1	1	0.102273	NA	NA	NA	1	1	0.102273	18.1372	17.1804	NA	NA	NA	NA	19.0847	18.9939	18.8392	17.9966	NA	18.2077	18.4951	18.3628	NA	17.4689	NA	17.8839	18.6666	18.5146	18.7284	18.361	17.6361	17.8757	18.6332	18.0047	NA	NA	18.2925	18.6253
P35123	UBP4_MOUSE	Usp4	Ubiquitin carboxyl-terminal hydrolase 4	18.0036	18.9693	Y	Y	26	29	0.485447	16	16	0.307692	2	2	0.0634096	10	10	0.181913	18.1172	18.1983	17.8201	17.4758	18.2087	18.2016	19.8622	18.7268	18.472	18.3438	16.9443	18.1601	17.9297	17.1734	18.1774	17.6131	18.2162	19.8608	19.7009	19.158	18.7835	18.5815	18.305	17.2989	16.6559	16.2198	NA	17.9276	19.7084	19.4154
P35123;Q8R5H1	UBP15_MOUSE;UBP4_MOUSE	Usp15;Usp4	Ubiquitin carboxyl-terminal hydrolase 4	18.833	19.8654	Y	Y	2	2	0.485447	2	2	0.307692	2	2	0.0634096	1	1	0.181913	19.202	19.3094	19.4562	18.4954	18.0477	18.4871	20.178	18.442	19.87	19.6407	NA	19.727	18.8573	15.7621	20.0001	15.8247	NA	21.3384	20.318	20.8331	20.3234	20.2487	20.3916	18.213	18.5446	NA	NA	19.0735	19.3549	19.4345
P35235	PTN11_MOUSE	Ptpn11	Tyrosine-protein phosphatase non-receptor type 11	22.1207	21.4562	Y	Y	25	32	0.578415	22	28	0.563238	12	13	0.274874	16	20	0.424958	22.4089	22.4506	22.1121	21.9081	21.7399	22.1045	22.0327	21.5448	21.5354	21.3269	20.9075	21.2525	21.0761	21.0548	21.6395	20.2596	21.7051	22.3114	22.2458	22.0265	21.5733	21.1207	21.0213	20.4172	20.4144	20.0571	19.7899	20.7767	21.9797	21.5988
P35278	RAB5C_MOUSE	Rab5c	Ras-related protein Rab-5C	19.3854	19.6872	Y	Y	7	8	0.666667	6	6	0.537037	4	4	0.203704	3	3	0.421296	18.8055	19.112	19.1845	19.9011	19.9531	19.3561	21.7282	21.1802	21.2957	20.7032	21.0954	20.186	19.7021	18.8065	19.3098	18.132	16.7521	20.6581	21.1268	20.3734	20.4018	20.6644	18.6721	19.7725	19.613	18.4909	NA	17.7828	21.6403	21.9614
P35278;P61021;Q9CQD1	RAB5A_MOUSE;RAB5B_MOUSE;RAB5C_MOUSE	Rab5a;Rab5b;Rab5c	Ras-related protein Rab-5C	20.8517	21.5293	Y	Y	3	5	0.666667	3	5	0.537037	NA	NA	NA	3	4	0.421296	20.6086	20.8713	21.0751	NA	NA	NA	22.7937	22.6688	22.7215	22.2953	19.8612	21.6903	21.3293	20.9224	NA	20.0013	20.3331	22.6235	22.6621	22.5574	22.2389	22.2898	21.6805	21.3674	21.05	19.9115	14.7159	20.2417	22.7589	22.9936
P35279	RAB6A_MOUSE	Rab6a	Ras-related protein Rab-6A	20.6834	20.8164	Y	Y	3	4	0.360577	8	9	0.413462	7	7	0.375	4	4	0.235577	20.1702	20.3617	20.8693	20.6297	20.7794	21.2901	22.089	21.747	22.0704	21.5333	20.9075	21.2138	20.7687	20.9408	NA	19.469	20.0877	22.333	22.0752	22.0803	21.7265	21.7406	21.1556	20.5636	20.8067	19.1962	16.8937	19.6976	21.9607	22.2557
P35282	RAB21_MOUSE	Rab21	Ras-related protein Rab-21	20.6435	20.5688	Y	Y	12	15	0.545045	8	10	0.459459	3	3	0.153153	7	8	0.405405	20.1012	20.3859	21.1403	20.7246	20.9291	20.58	22.5254	21.7037	22.0448	21.3407	21.4957	20.5232	19.7227	19.9394	NA	18.7111	18.9851	22.3059	22.3363	22.0961	21.7652	21.2678	21.0474	20.3454	19.6267	18.8365	NA	19.3259	22.2851	22.1451
P35283	RAB12_MOUSE	Rab12	Ras-related protein Rab-12	20.1033	19.8862	Y	Y	14	17	0.613169	13	15	0.559671	3	3	0.218107	10	10	0.432099	20.8124	21.1372	20.4984	19.3893	19.3583	19.4242	20.9267	20.9563	20.8864	20.5453	20.4893	20.3768	20.1191	20.0091	20.2352	18.6759	19.7201	21.107	21.1155	21.075	20.8549	20.813	20.5092	20.3008	20.465	19.3534	19.9906	18.0436	20.7054	21.0023
P35293	RAB18_MOUSE	Rab18	Ras-related protein Rab-18	20.5092	20.945	Y	Y	11	12	0.626214	10	10	0.621359	3	3	0.15534	5	5	0.320388	20.1152	20.2069	19.8167	20.9155	21.2413	20.7593	22.4461	21.9772	22.2738	21.4273	21.6349	20.7988	20.8197	19.9995	NA	19.5231	18.9727	21.962	22.2354	22.2019	21.6578	21.7669	20.8732	20.5636	20.4897	18.9202	NA	18.0681	22.3499	22.2892
P35330	ICAM2_MOUSE	Icam2	Intercellular adhesion molecule 2	17.2215	18.9067	N	N	7	9	0.33574	7	7	0.299639	NA	NA	NA	1	1	0.0397112	16.5388	17.8279	17.2979	NA	NA	NA	18.9691	19.2003	19.7518	19.6895	19.686	19.157	18.733	18.1808	NA	14.8715	NA	19.1481	18.2269	19.6451	19.6496	19.6805	19.4459	18.9475	19.2192	16.4041	NA	NA	18.4092	18.7994
P35385	HSPB7_MOUSE	Hspb7	Heat shock protein beta-7	21.4487	21.133	Y	Y	6	7	0.485207	5	6	0.485207	4	5	0.337278	5	6	0.485207	21.4344	21.3245	20.8693	21.4984	21.9243	21.6415	20.8212	20.5862	20.5789	20.766	21.161	20.9757	21.308	20.9679	19.4319	19.8652	21.3346	21.0817	21.1268	21.4305	21.2152	21.2381	21.6353	21.8182	21.8502	19.9433	21.1136	20.856	20.9219	20.8047
P35441	TSP1_MOUSE	Thbs1	Thrombospondin-1	20.5131	20.5704	Y	Y	34	39	0.376923	32	37	0.359829	22	23	0.255556	14	14	0.162393	20.0003	20.025	19.1798	21.8598	20.4522	21.5614	23.4244	22.4582	22.2605	21.9393	21.6175	21.0301	21.0761	20.9679	22.2678	22.5344	21.0127	20.5004	20.1743	19.4672	18.6204	18.2379	17.7303	17.8425	17.3178	19.0829	20.3504	18.4479	22.0414	21.5522
P35486	ODPA_MOUSE	Pdha1	Pyruvate dehydrogenase E1 component subunit alpha, somatic form, mitochondrial	26.4353	27.223	Y	Y	29	46	0.523077	29	44	0.623077	19	27	0.466667	23	32	0.489744	26.8539	27.0887	27.4033	25.815	25.778	25.6729	26.656	26.7462	26.3641	26.2635	25.5107	27.1543	28.2065	29.9265	31.0521	29.4975	23.9997	26.8385	26.7953	26.6671	26.5231	26.5411	27.049	28.1819	30.5035	31.6744	29.0996	24.5213	26.5123	26.6016
P35505	FAAA_MOUSE	Fah	Fumarylacetoacetase	23.0009	20.7989	Y	Y	14	17	0.563246	11	12	0.451074	10	11	0.317422	13	14	0.472554	22.6284	22.7364	23.3802	22.9702	23.5869	22.7035	18.9684	20.8008	20.3566	21.1263	21.7244	21.6733	21.7531	21.9038	21.8936	20.8697	22.4907	18.5943	19.4848	19.9613	20.704	20.4345	21.8732	22.2266	21.8067	21.1676	20.886	22.2924	19.5148	19.9844
P35564	CALX_MOUSE	Canx	Calnexin	20.6163	21.4306	Y	Y	19	27	0.323181	19	27	0.28934	8	8	0.1489	12	14	0.22335	20.7863	21.0104	20.6405	20.4764	20.5587	20.2257	22.8671	22.8355	23.2221	23.5243	23.5609	22.8973	22.4922	22.288	20.7192	18.3014	15.0906	22.9375	22.9147	23.2284	23.3592	23.6893	23.3094	22.8155	22.6865	21.0399	19.1956	14.9298	22.9985	22.9965
P35569	IRS1_MOUSE	Irs1	Insulin receptor substrate 1	16.6223	17.2765	N	N	1	1	0.0113544	1	1	0.0129765	NA	NA	NA	1	1	0.0105434	16.6223	NA	NA	NA	NA	NA	NA	NA	NA	NA	NA	NA	NA	NA	NA	NA	NA	NA	NA	NA	NA	NA	NA	NA	NA	NA	NA	NA	NA	NA
P35585	AP1M1_MOUSE	Ap1m1	AP-1 complex subunit mu-1	19.0493	20.5161	Y	Y	18	24	0.567376	16	20	0.48227	1	1	0.0283688	6	7	0.186761	19.3602	19.4996	19.0051	NA	18.3323	NA	20.7933	20.0407	20.5407	20.5572	20.7135	21.2902	21.4572	21.3165	19.8604	18.9987	18.8391	21.0429	20.8683	20.782	20.6342	20.6189	20.9021	21.157	21.6459	20.4633	20.1255	18.8684	20.5476	20.4898
P35700	PRDX1_MOUSE	Prdx1	Peroxiredoxin-1	26.3671	26.0753	Y	Y	14	22	0.638191	14	23	0.592965	12	20	0.582915	13	19	0.713568	26.2345	26.2146	26.5474	26.4192	26.5331	26.2538	25.4109	26.0931	25.8124	26.1456	26.3855	26.5572	26.6264	26.7155	26.3631	25.6226	27.416	25.5142	25.6872	25.837	26.0568	26.1845	26.5706	26.5545	26.2441	25.516	26.1258	27.0799	25.2503	25.6064
P35762	CD81_MOUSE	Cd81	CD81 antigen	18.1248	21.0798	N	N	3	3	0.275424	4	4	0.309322	1	1	0.0932203	3	3	0.275424	18.5928	18.9748	18.5633	17.0105	NA	17.4825	20.1312	18.7294	21.3215	21.0694	20.8391	21.1821	20.7791	19.8805	20.9026	20.5478	NA	20.6344	20.2181	20.7425	20.915	21.0625	21.226	21.4856	22.0164	21.5361	21.0741	NA	20.4945	20.2545
P35979	RL12_MOUSE	Rpl12	60S ribosomal protein L12	18.9973	22.0522	Y	N	6	10	0.545455	7	10	0.587879	3	3	0.248485	5	5	0.430303	19.83	20.0016	19.6061	18.3826	17.7141	18.4494	22.8124	22.409	22.6987	22.6094	21.9956	21.4451	22.0719	22.9014	22.5476	21.3165	NA	22.7332	23.0897	23.051	23.0007	23.147	22.5464	22.4172	23.3602	24.4586	20.4526	NA	23.083	23.2338
P35980	RL18_MOUSE	Rpl18	60S ribosomal protein L18	20.1124	22.6649	N	N	8	9	0.351064	7	9	0.31383	3	3	0.191489	4	4	0.202128	20.7049	20.9466	20.998	19.3138	19.4666	19.2443	23.1754	23.0206	23.5555	22.8212	22.1367	21.6328	22.308	23.6171	24.2006	22.0265	NA	23.0881	23.3983	23.3451	23.5114	23.703	22.3537	22.6907	23.2162	24.8461	20.1839	NA	23.4328	23.7335
P36536	SAR1A_MOUSE	Sar1a	GTP-binding protein SAR1a	16.8266	19.1583	Y	N	6	7	0.444444	4	5	0.287879	1	1	0.136364	1	1	0.0909091	16.9219	17.2324	17.3486	16.286	17.2575	15.9129	20.2563	20.1131	19.5619	18.5657	NA	17.7923	17.5065	18.0347	NA	16.1471	NA	20.5643	20.2712	19.931	18.8466	18.6689	18.0657	NA	16.6825	16.9736	NA	NA	20.1487	20.3231
P36536;Q9CQC9	SAR1A_MOUSE;SAR1B_MOUSE	Sar1a;Sar1b	GTP-binding protein SAR1a	20.885	22.408	Y	Y	1	1	0.444444	1	1	0.287879	2	2	0.136364	1	1	0.0909091	20.7325	20.8099	21.2915	20.7395	20.6178	21.1186	23.3262	23.5811	23.4085	22.3746	21.0442	21.3123	20.8882	21.3852	NA	19.9153	NA	23.8238	23.6026	23.0374	22.3807	22.0194	21.2858	21.1654	21.6731	20.5826	NA	18.0791	23.4781	23.629
P36552	HEM6_MOUSE	Cpox	Oxygen-dependent coproporphyrinogen-III oxidase, mitochondrial	19.8083	19.9879	Y	Y	15	20	0.433409	15	18	0.433409	6	6	0.137698	8	8	0.234763	19.677	19.8208	18.793	20.2451	19.9904	20.3236	19.2171	19.9205	20.0781	20.3543	20.0409	20.6445	20.3502	20.3235	NA	19.2805	19.914	19.3846	19.8378	20.0171	19.922	19.9733	20.3642	20.5121	20.0342	19.1908	17.7524	20.6918	19.0886	19.345
P36993	PPM1B_MOUSE	Ppm1b	Protein phosphatase 1B	20.1622	20.1291	Y	Y	9	11	0.389744	9	10	0.448718	2	2	0.105128	6	6	0.264103	20.5162	20.2472	19.6924	20.96	19.3954	NA	19.9528	20.6784	20.8155	20.9302	21.009	21.4912	21.8347	22.0164	21.0222	20.7702	21.9801	19.82	20.6627	20.5358	20.4835	20.9105	21.0816	21.8129	21.3417	20.9272	21.3438	22.1993	19.893	20.8439
P36993;P49443	PPM1A_MOUSE;PPM1B_MOUSE	Ppm1a;Ppm1b	Protein phosphatase 1B	21.3897	20.5261	Y	Y	3	4	0.389744	3	4	0.448718	3	3	0.105128	3	3	0.264103	21.6814	20.5665	21.9848	20.9714	21.7019	21.4321	19.8594	20.7037	20.5931	20.9393	21.3345	21.2449	21.1812	21.2219	20.6713	19.7228	21.6399	19.7706	20.3114	20.2146	20.6811	20.8626	21.0646	21.3818	21.1306	20.3735	20.7218	21.7187	19.7984	20.5907
P37040	NCPR_MOUSE	Por	NADPH--cytochrome P450 reductase	18.4034	19.6741	N	N	13	15	0.309735	17	21	0.353982	1	1	0.019174	5	5	0.150442	18.8812	19.2985	19.3826	NA	17.5888	16.8657	20.6372	20.2487	20.8864	20.8932	23.2141	20.4317	19.9822	19.9544	NA	19.2981	NA	20.517	20.3772	20.8702	20.9051	21.2825	20.5826	20.1057	20.2935	18.9578	NA	NA	20.7774	20.6492
P37804	TAGL_MOUSE	Tagln	Transgelin	22.4791	21.9074	Y	Y	16	21	0.771144	13	14	0.696517	9	11	0.502488	12	13	0.597015	21.5734	21.6083	21.9212	23.2427	23.0123	23.5169	21.892	21.5794	21.33	21.4402	21.4106	21.2525	21.0761	20.8069	21.0546	19.8281	21.6399	22.0164	21.5863	21.3713	20.8238	20.843	20.6861	20.6965	20.6404	19.8184	20.9132	20.9789	22.1063	21.9849
P37889	FBLN2_MOUSE	Fbln2	Fibulin-2	18.1637	18.4529	Y	Y	10	11	0.136773	7	8	0.0892711	1	1	0.012285	3	3	0.04095	17.7551	17.7498	18.2275	18.0594	18.363	18.8275	18.9645	18.4115	18.4239	18.6423	18.5883	18.3895	18.3655	18.0291	16.8409	17.3173	18.3937	18.8804	18.9393	18.8984	18.5175	18.2749	18.1496	18.5686	18.0226	16.82	18.2076	18.8078	19.1868	18.4959
P38060	HMGCL_MOUSE	Hmgcl	Hydroxymethylglutaryl-CoA lyase, mitochondrial	22.9333	21.912	Y	Y	11	17	0.363077	11	16	0.436923	8	11	0.313846	9	12	0.356923	22.8016	22.6812	22.8884	23.0261	22.9407	23.2618	21.8564	21.8412	21.915	22.2114	22.2541	22.6002	22.5171	22.4856	22.3744	21.7354	23.194	21.8615	22.1325	22.0644	22.2231	22.3149	22.7485	22.6703	22.2254	21.9585	22.7547	23.3825	21.7843	21.8244
P38647	GRP75_MOUSE	Hspa9	Stress-70 protein, mitochondrial	25.5832	25.2817	Y	Y	28	41	0.518409	28	41	0.533137	26	32	0.4757	26	35	0.472754	25.6394	25.662	25.8542	25.5296	25.5365	25.2776	25.5512	25.7193	25.2979	25.1868	25.3398	25.5279	25.6156	25.7138	24.5091	24.7515	26.0856	25.4477	25.5148	25.4694	25.4296	25.4304	25.6474	25.9261	25.6569	25.0147	24.9916	26.2106	25.3266	25.4774
P39054	DYN2_MOUSE	Dnm2	Dynamin-2	19.7221	20.4473	Y	N	19	23	0.365517	16	18	0.341379	3	3	0.0298851	11	13	0.151724	20.2231	19.8234	19.5259	19.3776	19.7392	19.6434	21.6471	21.2333	21.1398	21.2263	20.8688	21.4045	21.5446	22.012	20.9608	18.0518	17.0894	21.0689	20.7993	21.3095	21.3592	21.5049	21.2183	21.1983	21.3281	19.6902	NA	NA	20.8547	20.675
P39061	COIA1_MOUSE	Col18a1	Collagen alpha-1(XVIII) chain	18.1284	17.5971	Y	N	4	4	0.029876	2	2	0.0304397	NA	NA	NA	1	1	0.00450958	NA	18.1284	NA	NA	NA	NA	17.1419	NA	15.7033	15.1526	NA	14.4779	15.7528	15.2079	NA	NA	NA	13.9737	NA	NA	NA	NA	15.2134	NA	18.5834	NA	NA	NA	17.4217	17.5941
P40124	CAP1_MOUSE	Cap1	Adenylyl cyclase-associated protein 1	21.7737	21.8719	Y	Y	20	28	0.578059	17	26	0.531646	12	15	0.337553	12	15	0.367089	21.4948	21.5125	21.4542	22.2332	21.7211	22.2265	23.1432	22.672	22.6822	22.4625	21.9265	21.6959	21.5078	21.259	21.1725	22.3854	21.0633	22.5608	22.5489	22.5229	22.1583	22.0325	21.4253	21.2621	21.0079	20.6714	21.4277	20.6752	22.7179	22.4544
P40124;Q9CYT6	CAP1_MOUSE;CAP2_MOUSE	Cap1;Cap2	Adenylyl cyclase-associated protein 1	22.0508	22.32	Y	Y	1	2	0.578059	1	2	0.531646	1	2	0.337553	1	1	0.367089	21.9833	21.2001	22.1443	22.4664	22.0506	22.46	23.1521	23.3053	22.3511	22.3234	21.8441	22.074	21.8097	21.5318	22.4061	22.7616	22.0879	23.0785	22.7305	22.5229	22.3556	22.153	21.9991	22.0345	21.6404	21.488	22.4588	21.9071	23.2826	23.0617
P40142	TKT_MOUSE	Tkt	Transketolase	23.1249	22.5655	Y	Y	20	28	0.553772	18	25	0.399679	13	16	0.308186	12	15	0.279294	22.6861	22.5771	22.0917	24.0058	23.6971	23.6918	21.7044	22.4281	22.539	22.9529	23.3238	23.5088	23.4984	23.5212	22.9579	23.1103	24.0413	20.9758	21.5944	21.9591	22.4669	22.813	23.2985	23.3655	23.1807	22.7165	23.4951	24.2261	21.4259	21.9007
P40240	CD9_MOUSE	Cd9	CD9 antigen	19.0872	21.3837	N	N	5	8	0.238938	5	6	0.238938	2	2	0.0884956	1	2	0.0309735	18.4369	NA	19.1918	19.2186	18.9265	19.6622	21.1783	21.2246	21.728	22.0101	23.0156	22.5482	22.7186	22.9339	22.636	21.6384	17.1491	20.5945	20.3584	21.0856	21.7153	22.2	21.6581	22.5349	22.8878	21.5711	21.6212	NA	21.3303	21.3853
P40336	VP26A_MOUSE	Vps26a	Vacuolar protein sorting-associated protein 26A	20.9067	22.7987	Y	Y	14	17	0.590214	14	17	0.568807	8	8	0.314985	10	10	0.41896	21.1361	21.5397	20.6062	20.5364	20.564	21.0575	21.4979	21.4876	21.4598	21.9971	22.6804	23.0301	23.4196	24.0882	22.107	21.5208	20.7389	21.2616	21.2458	21.3799	22.1076	22.7192	22.8973	23.4923	23.9402	23.2052	21.0252	21.8002	21.4259	21.6876
P40630	TFAM_MOUSE	Tfam	Transcription factor A, mitochondrial	20.4226	20.6886	Y	Y	8	12	0.312757	7	10	0.283951	6	7	0.283951	4	5	0.222222	20.3829	20.4098	20.5593	20.1571	20.2695	20.7571	22.5117	22.2591	21.9093	20.8456	19.6776	19.804	19.9558	20.3374	20.8233	20.3703	18.9255	22.5925	22.3795	22.1625	21.5482	21.1126	20.2841	20.3889	20.5957	20.6277	20.2405	19.4027	22.4073	22.3403
P40936	INMT_MOUSE	Inmt	Indolethylamine N-methyltransferase	19.8553	19.7232	N	Y	7	8	0.333333	7	7	0.375	3	3	0.102273	2	2	0.102273	19.9704	18.4509	20.9259	20.0718	20.0367	19.6759	18.4041	19.6894	19.2111	19.5349	20.6915	20.9094	20.8197	20.1252	19.4674	19.0081	20.9195	17.2346	18.8814	19.5609	20.0602	20.0557	20.5945	20.9596	20.3619	18.5442	20.5011	20.8541	17.5241	18.8335
P41216	ACSL1_MOUSE	Acsl1	Long-chain-fatty-acid--CoA ligase 1	24.6732	24.547	Y	Y	36	56	0.543634	38	56	0.537911	27	33	0.473534	34	47	0.549356	24.8381	25.1803	25.1323	24.3805	24.377	24.1308	27.1175	27.2026	27.1344	26.4402	25.7559	25.4798	25.1665	24.68	23.2304	22.4113	19.4665	27.0972	27.3942	27.3179	26.7132	26.5675	25.9457	25.5762	25.3966	23.7346	22.5306	19.5988	26.9402	27.0693
P41317	MBL2_MOUSE	Mbl2	Mannose-binding protein C	18.6569	17.9415	Y	N	5	5	0.286885	5	6	0.286885	1	1	0.0491803	3	3	0.20082	18.9261	18.8763	17.2843	19.3278	18.4125	19.1145	16.9049	NA	18.6736	19.0003	19.9206	18.2731	17.606	17.3629	NA	16.4212	NA	17.2409	16.3946	18.3425	18.7618	19.0677	18.7205	18.6578	17.9917	NA	NA	NA	16.9463	17.7066
P42125	ECI1_MOUSE	Eci1	Enoyl-CoA delta isomerase 1, mitochondrial	27.0122	25.5303	Y	Y	15	23	0.702422	14	23	0.743945	14	22	0.50173	16	24	0.726644	26.8141	26.8911	27.2501	26.8822	27.215	27.0208	25.7044	25.9149	25.5735	25.9055	23.9797	26.498	26.4992	26.4019	25.457	25.6885	26.717	25.6868	25.6533	25.6758	25.7888	25.9117	26.4077	26.4768	26.1578	25.9272	25.4511	27.2546	25.7888	25.8742
P42208	SEPT2_MOUSE	Septin2	Septin-2	18.6035	19.7893	Y	Y	15	18	0.606648	13	16	0.490305	2	2	0.0914127	7	7	0.387812	18.7694	18.6313	18.1108	18.9297	NA	18.5762	20.1761	20.3631	20.5496	20.7032	19.2136	19.9204	19.8539	19.1588	NA	18.9288	18.3221	20.2528	20.0547	20.3877	20.4432	20.5235	19.968	19.7993	19.6915	18.1	19.1211	17.4998	20.5076	20.1319
P42225	STAT1_MOUSE	Stat1	Signal transducer and activator of transcription 1	19.4674	19.998	Y	Y	21	26	0.387183	17	19	0.304406	2	2	0.0387183	5	5	0.0947931	18.5041	18.77	19.0773	20.3489	19.8113	20.2928	20.5105	20.125	19.9552	19.5662	19.3367	18.7055	18.4777	18.2676	NA	17.2951	18.4332	20.8062	20.5307	20.0674	19.8354	19.2538	19.1186	18.1148	17.9885	18.126	NA	16.8634	20.6655	20.2473
P42227	STAT3_MOUSE	Stat3	Signal transducer and activator of transcription 3	19.6049	20.3856	Y	Y	30	44	0.566234	26	32	0.461039	6	6	0.106494	13	15	0.280519	19.7658	19.6155	19.5309	18.9002	19.7642	20.0531	21.9199	21.2929	21.2694	20.3543	20.1329	19.6443	19.5325	19.3436	19.2997	19.3455	18.7749	22.0881	21.8342	21.5498	20.8028	20.2727	19.7112	18.895	19.1693	18.6141	19.3685	18.2561	22.0594	21.6948
P42230	STA5A_MOUSE	Stat5a	Signal transducer and activator of transcription 5A	15.9144	18.8275	N	N	6	7	0.413619	2	2	0.247163	NA	NA	NA	1	1	0.126103	16.8509	14.9778	NA	NA	NA	NA	17.9401	NA	NA	NA	14.2515	NA	NA	NA	NA	NA	NA	18.3769	18.2582	17.0799	NA	NA	NA	NA	NA	NA	NA	NA	18.5376	18.2829
P42230;P42232	STA5A_MOUSE;STA5B_MOUSE	Stat5a;Stat5b	Signal transducer and activator of transcription 5A	19.276	20.5135	Y	Y	20	29	0.413619	15	18	0.247163	NA	NA	NA	6	6	0.126103	19.4212	19.829	18.5779	NA	NA	NA	21.7439	21.3818	21.0499	20.3269	18.9225	20.0855	19.6856	19.2561	19.595	19.8447	19.4087	21.7773	21.4667	21.4138	20.8028	20.408	20.0446	18.9821	19.4072	18.7102	19.2437	18.5553	21.7329	21.3403
P42232	STA5B_MOUSE	Stat5b	Signal transducer and activator of transcription 5B	19.2233	20.4551	Y	Y	8	10	0.14631	8	10	0.165394	5	5	0.0801527	8	9	0.156489	19.7523	19.8667	19.2724	19.0901	18.1991	19.159	21.5071	21.1344	20.8275	20.3813	19.4455	19.6239	18.7269	19.4768	NA	19.5001	20.0338	21.2616	21.3265	21.1475	20.128	20.2	19.7961	18.7522	18.8949	19.7011	NA	18.9639	21.6951	21.2065
P42567	EPS15_MOUSE	Eps15	Epidermal growth factor receptor substrate 15	15.7251	18.4369	Y	Y	17	17	0.292085	8	8	0.152731	NA	NA	NA	3	3	0.039019	15.3954	16.0549	NA	NA	NA	NA	17.7513	17.354	18.0631	18.249	18.3508	17.9494	17.9992	18.44	NA	17.324	17.0171	17.6653	18.0696	18.3924	18.1877	18.4567	17.9422	18.2836	18.051	16.6478	23.2333	16.7331	17.7272	16.4263
P42669	PURA_MOUSE	Pura	Transcriptional activator protein Pur-alpha	19.498	21.1878	Y	Y	8	10	0.299065	6	8	0.205607	2	2	0.0996885	4	4	0.205607	21.0434	20.9053	18.6584	18.6184	18.6266	19.1361	21.5344	21.374	21.3636	21.2558	21.576	21.5606	21.5078	21.8119	21.9693	22.4368	21.6231	21.7045	21.5615	21.1675	21.4432	21.3256	21.4052	21.0527	21.6998	22.1561	22.8607	22.3092	21.8058	21.6804
P42703	LIFR_MOUSE	Lifr	Leukemia inhibitory factor receptor	17.3384	18.8009	Y	N	10	13	0.121795	8	8	0.0851648	2	3	0.0357143	4	4	0.0512821	17.9	17.9732	17.1831	17.42	17.4301	16.1239	NA	NA	17.9071	18.5258	18.6558	19.1531	19.6114	19.4266	18.0437	17.467	18.6989	NA	18.5553	18.0177	18.0588	17.6968	20.2435	19.3305	19.412	17.8992	17.9659	19.6248	19.9308	17.6151
P42925	PXMP2_MOUSE	Pxmp2	Peroxisomal membrane protein 2	19.1223	20.5281	N	N	6	9	0.319588	5	8	0.257732	1	1	0.0360825	4	4	0.216495	19.2358	20.0419	19.496	18.1861	19.0105	18.7635	20.4071	20.6784	21.0292	21.1263	20.6116	19.011	18.3403	17.5962	NA	NA	NA	21.2157	21.0457	21.2822	21.4018	21.0194	19.9242	17.1061	17.7831	16.7427	NA	NA	20.2891	21.0918
P42932	TCPQ_MOUSE	Cct8	T-complex protein 1 subunit theta	21.8951	22.623	Y	Y	32	45	0.667883	32	44	0.687956	23	28	0.445255	26	30	0.562044	22.0137	21.9344	22.0112	21.7313	21.8994	21.7808	22.6596	22.4357	22.2516	22.2263	21.7566	21.9757	21.9717	21.8944	23.9507	25.0277	21.5362	22.9758	22.785	22.5875	22.1458	22.0194	21.9491	21.8445	21.995	23.7727	24.1616	21.5592	22.604	22.5163
P43023	CX6A2_MOUSE	Cox6a2	Cytochrome c oxidase subunit 6A2, mitochondrial	18.3988	20.8013	N	N	2	4	0.298969	2	4	0.298969	NA	NA	NA	1	1	0.298969	NA	NA	18.3988	NA	NA	NA	20.4222	NA	21.3801	18.9959	NA	20.2663	NA	NA	NA	NA	NA	21.4514	21.895	21.6671	21.9632	21.3256	21.4451	NA	NA	15.5309	NA	NA	18.1358	NA
P43025	TETN_MOUSE	Clec3b	Tetranectin	15.0105	17.0177	Y	N	3	3	0.138614	3	3	0.183168	NA	NA	NA	1	1	0.0594059	15.7978	14.2232	NA	NA	NA	NA	NA	NA	NA	16.5717	NA	17.4104	17.3532	17.5557	NA	16.7459	18.5093	NA	NA	18.7993	18.6445	18.7487	18.14	NA	17.6028	16.1311	NA	17.4373	NA	NA
P43274	H14_MOUSE	H1-4	Histone H1.4	22.211	22.745	N	N	2	2	0.127854	2	2	0.127854	4	6	0.219178	2	2	0.219178	21.8253	21.5823	21.4922	22.4931	22.6178	23.2554	24.1073	22.8212	23.0525	22.6094	22.7271	22.0911	22.6011	23.4183	24.2997	21.6633	NA	24.9498	23.9358	23.245	22.9703	23.1167	22.4807	22.8235	24.0582	24.7538	21.3304	NA	25.1063	23.6531
P43274;P43277	H13_MOUSE;H14_MOUSE	H1-3;H1-4	Histone H1.4	23.6141	NA	N	N	NA	NA	NA	NA	NA	NA	NA	NA	NA	2	4	0.219178	23.5961	23.5289	23.7173	NA	NA	NA	NA	NA	NA	NA	NA	NA	NA	NA	NA	NA	NA	NA	NA	NA	NA	NA	NA	NA	NA	NA	NA	NA	NA	NA
P43276	H15_MOUSE	H1-5	Histone H1.5	20.7307	21.6386	Y	N	5	7	0.224215	5	7	0.224215	2	2	0.121076	2	2	0.121076	20.9986	19.3008	20.4349	21.0441	20.8517	21.754	23.4122	22.4432	22.1968	21.6871	21.7244	21.1579	21.5263	22.32	23.7915	19.612	NA	24.3384	23.0664	22.4954	22.1205	22.0411	21.6861	21.7968	23.2473	24.077	22.7012	NA	24.2698	22.8945
P43277	H13_MOUSE	H1-3	Histone H1.3	23.0431	16.9165	N	N	1	1	0.0723982	1	1	0.0723982	NA	NA	NA	2	2	0.126697	22.6333	23.2171	23.2789	NA	NA	NA	17.1612	NA	NA	NA	NA	NA	NA	15.3564	NA	NA	NA	17.2863	16.4766	NA	NA	NA	NA	NA	NA	17.7286	NA	NA	18.7932	NA
P43883	PLIN2_MOUSE	Plin2	Perilipin-2	19.3851	19.0963	N	N	7	8	0.244706	8	9	0.289412	NA	NA	NA	2	2	0.0705882	18.9218	19.5963	19.6372	NA	NA	NA	20.8422	20.375	20.7661	20.5212	19.4714	19.0331	18.5597	18.8117	NA	18.5198	15.8647	21.1684	20.9082	21.2822	20.8343	20.0536	19.6558	18.5563	19.2298	18.4662	NA	NA	20.6451	20.8945
P45376	ALDR_MOUSE	Akr1b1	Aldo-keto reductase family 1 member B1	26.5653	25.6819	Y	Y	21	36	0.686709	22	38	0.686709	17	27	0.544304	17	28	0.531646	26.5205	26.534	26.7123	26.7502	26.5665	26.3086	24.3924	25.5421	24.9908	25.797	25.7952	26.3872	26.5148	26.5828	25.3414	24.9286	27.1926	23.7733	24.6187	25.0442	25.7061	25.833	26.4875	26.6947	26.3884	25.6346	25.4549	27.3217	23.8853	24.6253
P45591	COF2_MOUSE	Cfl2	Cofilin-2	24.2453	23.9244	Y	Y	10	14	0.542169	8	12	0.542169	5	6	0.373494	9	11	0.53012	25.1038	24.7018	24.8633	23.3162	23.6076	23.8792	23.2125	23.724	23.6228	24.2151	24.9967	24.8514	24.9774	24.6171	24.2712	24.3243	24.6253	22.7373	23.4997	24.1297	24.2072	24.0194	24.6367	25.0695	24.9233	24.0462	24.7497	25.2582	23.0262	23.1293
P45878	FKBP2_MOUSE	Fkbp2	Peptidyl-prolyl cis-trans isomerase FKBP2	18.9587	19.6643	Y	N	3	3	0.385714	3	3	0.385714	2	2	0.185714	3	3	0.385714	17.6609	19.2225	17.1712	19.9496	20.0508	19.6968	20.2528	20.9875	20.446	20.4593	NA	20.0018	20.0039	18.3722	NA	NA	NA	19.4347	18.8542	19.9105	20.3735	20.5839	20.4711	19.7881	19.8039	19.0896	NA	19.726	20.0286	19.5542
P45952	ACADM_MOUSE	Acadm	Medium-chain specific acyl-CoA dehydrogenase, mitochondrial	27.7497	26.8273	Y	Y	22	36	0.527316	21	34	0.503563	20	32	0.501188	20	30	0.484561	28.0033	28.0055	28.4136	27.3571	27.5449	27.174	26.2927	26.8402	26.4225	26.666	26.7258	27.3675	27.3381	27.5	26.8311	27.6067	27.8149	26.0873	26.3005	26.3402	26.7549	26.9974	27.5555	27.632	27.4006	27.3577	27.4929	28.0758	26.0845	26.3443
P46412	GPX3_MOUSE	Gpx3	Glutathione peroxidase 3	21.3762	21.7467	Y	Y	7	9	0.446903	7	8	0.446903	6	6	0.323009	7	8	0.446903	21.5683	21.2339	20.5231	21.035	21.4039	22.4928	22.1194	22.374	22.1252	21.8696	21.5146	21.6618	21.7266	21.5853	NA	22.1723	21.194	22.2839	22.3842	22.1625	21.7265	21.6361	21.3003	21.2699	21.726	22.0105	20.7115	21.0204	22.4397	22.3127
P46414	CDN1B_MOUSE	Cdkn1b	Cyclin-dependent kinase inhibitor 1B	17.4988	17.519	Y	N	5	6	0.370558	1	1	0.13198	1	1	0.167513	1	1	0.116751	NA	17.8709	18.6432	18.1388	NA	15.3424	NA	NA	21.2153	NA	17.8919	NA	18.1249	17.2905	17.1735	NA	20.9602	NA	NA	NA	18.2909	NA	17.5656	14.2751	NA	NA	NA	18.2471	NA	NA
P46460	NSF_MOUSE	Nsf	Vesicle-fusing ATPase	18.217	19.7265	N	Y	27	29	0.435484	25	26	0.391129	2	3	0.047043	3	3	0.0819892	17.823	18.634	18.4959	18.8457	18.4051	17.0982	20.1262	20.0162	20.3709	20.3129	20.8786	20.0091	20.0962	19.8233	18.7743	17.8814	16.7175	20.0534	19.5379	19.6769	19.8049	20.2888	19.5047	19.8772	20.1573	19.2243	18.4161	15.7457	19.9801	19.97
P46467	VPS4B_MOUSE	Vps4b	Vacuolar protein sorting-associated protein 4B	16.0013	18.178	Y	N	10	13	0.373874	6	6	0.245495	NA	NA	NA	2	2	0.045045	16.4096	15.5912	16.0029	NA	NA	NA	18.8849	18.5798	17.8786	18.0205	17.8716	17.0701	14.8757	16.6808	NA	16.2119	16.2246	18.9034	18.6503	18.3759	17.2637	18.1713	17.0557	NA	NA	17.0518	NA	NA	18.9031	18.2475
P46471	PRS7_MOUSE	Psmc2	26S proteasome regulatory subunit 7	21.6859	22.0896	Y	Y	27	42	0.683603	26	39	0.669746	13	13	0.367206	14	18	0.496536	22.0212	22.2001	21.7066	21.5602	21.4273	21.2003	21.9404	21.8806	21.55	21.5512	21.719	21.656	21.8495	21.7084	24.3604	25.4636	21.3752	22.3648	22.2613	22.0803	21.8134	21.5779	21.8185	21.6073	21.8165	24.0972	24.9376	21.6053	21.7987	21.5601
P46638	RB11B_MOUSE	Rab11b	Ras-related protein Rab-11B	23.05	22.7151	Y	Y	12	18	0.550459	9	12	0.513761	6	6	0.284404	8	10	0.366972	22.9085	23.0752	23.2217	23.1249	23.0581	22.9119	23.7003	23.8384	23.7312	23.388	23.0975	23.4485	23.0205	22.9521	21.4616	21.4583	23.1883	23.6941	23.6227	23.7541	23.3717	23.5296	23.4069	22.9377	22.9513	22.0358	20.8677	22.9613	23.5456	23.4939
P46656	ADX_MOUSE	Fdx1	Adrenodoxin, mitochondrial	22.7772	20.9445	Y	Y	2	4	0.0957447	4	6	0.25	2	4	0.0957447	2	2	0.0957447	20.7951	NA	23.2478	22.8474	23.7562	23.2394	20.4555	20.8695	20.9319	21.1183	21.7933	21.7292	21.8593	21.8019	21.3042	20.1213	22.2387	20.2812	20.0404	20.6741	18.4574	19.8641	18.6465	22.0391	21.6238	21.3127	22.1672	22.5116	20.5017	20.2059
P46664	PURA2_MOUSE	Adss2	Adenylosuccinate synthetase isozyme 2	16.0443	17.9725	N	N	5	5	0.155702	4	4	0.114035	NA	NA	NA	2	2	0.0592105	15.9413	16.942	15.2497	NA	NA	NA	17.1487	NA	NA	NA	NA	18.0845	18.0493	18.1421	NA	16.2668	17.5966	NA	NA	NA	18.0343	17.4505	17.5809	17.0113	17.8142	15.9318	NA	18.9668	NA	NA
P46737	BRCC3_MOUSE	Brcc3	Lys-63-specific deubiquitinase BRCC36	19.2306	19.5013	Y	Y	9	10	0.402062	8	9	0.305842	3	3	0.106529	5	5	0.202749	18.8395	18.7417	19.4878	19.0465	19.553	19.7149	19.7452	19.1011	19.1619	19.7042	19.7958	19.7569	19.9658	19.763	19.01	20.3408	19.9178	19.8442	19.8332	19.9074	19.8397	19.9798	19.358	19.3249	20.0057	19.1208	19.6717	20.1029	19.7942	19.269
P46935	NEDD4_MOUSE	Nedd4	E3 ubiquitin-protein ligase NEDD4	20.8353	21.1948	Y	Y	26	31	0.392334	22	26	0.32018	9	9	0.152198	13	13	0.218715	20.8634	20.7919	20.4349	21.0264	20.6559	21.2394	21.4886	21.2761	21.3553	21.5029	21.6058	21.6445	21.6498	21.3165	21.7979	20.9926	22.0695	21.7534	21.6504	21.6169	21.5227	21.4797	21.6971	21.7023	21.3075	20.3735	20.5595	21.6761	21.3004	21.3033
P47199	QOR_MOUSE	Cryz	Quinone oxidoreductase	21.6497	21.3949	Y	Y	11	16	0.513595	11	15	0.513595	7	7	0.277946	8	8	0.371601	20.9444	21.3308	21.2771	22.3776	22.1526	21.8158	20.5337	21.6264	20.9319	21.6708	22.4603	22.2372	22.3433	22.4052	21.9203	21.6509	22.554	20.1136	20.6546	20.9534	21.6282	21.7138	21.9857	22.3232	22.2617	21.3602	22.5624	23.0836	20.4679	20.8567
P47738	ALDH2_MOUSE	Aldh2	Aldehyde dehydrogenase, mitochondrial	25.6183	24.6164	Y	Y	25	31	0.547206	25	35	0.547206	20	25	0.412331	23	29	0.462428	25.0816	25.1274	25.4136	25.922	26.0805	26.0849	24.4413	24.8875	24.5464	24.6208	24.8428	25.2119	25.4393	25.3512	24.8581	25.1261	25.8446	23.5071	23.9374	23.9819	24.4635	24.56	25.0625	25.4277	25.0838	24.5346	25.0841	26.1222	24.1767	24.5873
P47740	AL3A2_MOUSE	Aldh3a2	Aldehyde dehydrogenase family 3 member A2	17.0875	19.0967	N	N	9	9	0.272727	8	8	0.229339	NA	NA	NA	2	2	0.0557851	16.2173	18.3302	16.7149	NA	NA	NA	19.8591	18.1463	20.5789	20.0121	20.4635	19.0875	18.3188	18.3618	19.6502	NA	NA	20.3381	20.0623	20.0826	19.7045	19.5953	19.1718	18.166	17.3507	17.8736	NA	NA	20.1774	19.6822
P47753	CAZA1_MOUSE	Capza1	F-actin-capping protein subunit alpha-1	20.3576	20.4701	Y	Y	6	8	0.48951	6	8	0.48951	4	4	0.339161	5	5	0.48951	21.3052	20.2604	19.5915	20.4427	20.2781	20.2679	20.9267	20.6527	20.9319	20.8838	20.6349	20.5104	20.3363	20.0784	20.1275	20.5208	20.0897	20.6931	20.3917	20.5966	20.598	20.6866	20.0929	20.1506	19.9625	19.9818	20.7522	20.2467	20.8954	20.0454
P47753;P47754	CAZA1_MOUSE;CAZA2_MOUSE	Capza1;Capza2	F-actin-capping protein subunit alpha-1	19.9222	21.7096	Y	Y	2	4	0.48951	2	3	0.48951	1	1	0.339161	2	3	0.48951	20.1836	20.3738	19.8311	20.0157	19.8072	19.3218	21.5788	21.4205	21.6755	21.7139	NA	21.621	21.3502	21.4052	20.8604	21.8482	19.6394	21.6709	21.3067	21.9301	21.5482	21.9751	22.0816	21.2385	21.3144	21.3669	20.1566	20.7847	21.7625	21.3675
P47754	CAZA2_MOUSE	Capza2	F-actin-capping protein subunit alpha-2	20.5912	21.2275	Y	Y	10	15	0.604895	9	12	0.576923	6	6	0.391608	8	11	0.506993	20.7951	20.7458	20.9166	20.612	20.5416	19.9361	20.8376	19.6667	20.6486	20.6151	19.5836	20.621	20.8977	20.2273	20.8481	20.6756	20.3172	21.1564	20.3139	20.521	20.9441	20.8915	20.6524	20.2965	20.3349	20.1335	22.5595	21.3037	21.2902	20.9069
P47757	CAPZB_MOUSE	Capzb	F-actin-capping protein subunit beta	21.3997	22.9194	Y	Y	15	20	0.606498	13	18	0.574007	8	9	0.306859	9	11	0.386282	21.7141	21.922	21.6461	21.0165	21.201	20.8983	22.643	22.5057	22.4559	22.6037	22.3591	22.5389	22.4922	22.6566	22.6678	22.6195	22.6647	22.588	22.3167	22.4593	22.4835	22.5142	22.4998	22.8703	22.5843	22.1131	22.6456	22.6933	22.8752	22.5911
P47758	SRPRB_MOUSE	Srprb	Signal recognition particle receptor subunit beta	18.1387	18.7806	N	N	8	8	0.401487	8	10	0.401487	NA	NA	NA	2	2	0.118959	18.2627	18.6108	17.5426	NA	NA	NA	18.7382	18.3085	19.2349	19.4526	19.7396	19.0959	18.4973	18.5507	NA	NA	NA	19.0416	18.6438	19.2669	19.4575	20.0486	19.5083	18.7993	18.6886	16.3999	NA	NA	18.9835	19.0079
P47791	GSHR_MOUSE	Gsr	Glutathione reductase, mitochondrial	21.3241	20.3451	Y	Y	13	16	0.446	12	14	0.374	6	7	0.184	10	11	0.32	21.0212	21.2864	21.0155	21.4447	21.5065	21.6705	18.8105	19.7936	19.9412	20.2846	20.7459	20.8501	21.0421	21.0716	20.0439	19.853	21.136	18.5053	19.1031	19.6301	20.0418	20.1431	20.9946	21.4518	20.9108	19.9962	20.5935	21.7436	18.6783	18.9021
P47802	MTX1_MOUSE	Mtx1	Metaxin-1	19.7659	20.2516	N	N	11	11	0.381703	8	10	0.305994	2	2	0.0757098	4	4	0.126183	20.1567	20.2992	20.7697	18.7647	19.432	19.1733	22.643	22.52	22.6452	21.6653	20.829	19.3969	19.0115	18.7343	NA	14.6658	NA	22.3114	22.8376	22.5986	21.7814	21.0794	19.7335	19.3786	18.7195	17.2458	NA	NA	22.4397	22.7195
P47809	MP2K4_MOUSE	Map2k4	Dual specificity mitogen-activated protein kinase kinase 4	19.1982	19.9628	Y	Y	16	20	0.554156	11	13	0.365239	3	3	0.0906801	2	2	0.0604534	18.9576	19.3042	19.7465	18.7574	19.0723	19.3511	21.422	20.0777	20.3373	19.8038	19.6034	18.6276	19.1026	18.8968	18.9363	18.7003	19.3424	20.934	21.4122	21.1575	20.3299	19.7765	18.9909	17.7768	17.77	18.5501	NA	17.51	20.5136	20.7914
P47811	MK14_MOUSE	Mapk14	Mitogen-activated protein kinase 14	19.9909	20.1513	Y	Y	13	20	0.438889	12	15	0.438889	7	10	0.222222	10	13	0.316667	20.3595	20.0473	20.1903	19.7727	19.7483	19.8275	20.1429	20.5165	19.9398	20.2846	20.2539	20.5232	20.3777	20.4052	18.5177	19.2327	20.9057	20.8449	20.9342	20.7018	20.4296	20.1768	20.4186	20.3233	20.0503	19.3738	19.6557	20.5002	20.1294	20.1187
P47856	GFPT1_MOUSE	Gfpt1	Glutamine--fructose-6-phosphate aminotransferase [isomerizing] 1	17.0009	17.8439	Y	Y	11	11	0.337159	9	10	0.212339	NA	NA	NA	4	4	0.0760402	15.3658	18.0812	17.5557	NA	NA	NA	16.8306	NA	17.1431	17.8007	16.2511	17.8815	18.3229	18.3785	NA	19.2645	18.8682	16.6584	17.07	17.2416	17.4519	17.7894	17.4692	17.9127	16.8619	17.8996	NA	18.7874	NA	16.2298
P47857	PFKAM_MOUSE	Pfkm	ATP-dependent 6-phosphofructokinase, muscle type	24.7924	24.9732	Y	Y	29	50	0.511538	32	54	0.521795	26	37	0.45	27	41	0.478205	24.6932	24.6019	24.4622	24.872	24.9036	25.2216	24.0422	24.3299	24.2313	24.8063	24.576	25.2265	25.2755	25.1635	26.9162	28.4757	23.7522	23.8521	24.0926	24.0644	24.6147	24.7564	25.1149	24.9775	25.3426	27.7249	28.1148	25.7893	24.0047	24.1398
P47911	RL6_MOUSE	Rpl6	60S ribosomal protein L6	20.4941	21.872	Y	N	10	16	0.320946	8	13	0.297297	5	5	0.131757	6	6	0.22973	20.7596	20.4563	20.998	20.231	20.252	20.2675	22.0327	23.099	23.1733	22.6708	22.7592	21.6903	21.8247	23.5058	24.8695	21.6447	NA	22.7614	23.1848	22.8975	22.4967	22.8503	22.615	22.5413	23.4588	24.7538	21.8584	NA	22.986	23.4181
P47915	RL29_MOUSE	Rpl29	60S ribosomal protein L29	16.7263	20.8847	N	N	2	3	0.05625	2	3	0.125	1	1	0.05	1	1	0.05	16.7263	NA	NA	NA	NA	NA	19.6132	21.2591	22.5931	22.0899	20.2679	21.6269	21.2197	22.9247	18.4192	21.5677	NA	22.3908	NA	NA	NA	NA	NA	NA	23.0767	23.7976	NA	NA	22.4759	22.7019
P47934	CACP_MOUSE	Crat	Carnitine O-acetyltransferase	23.9078	23.6359	Y	Y	20	30	0.376997	20	28	0.346645	18	25	0.322684	18	26	0.308307	23.6695	23.6836	23.7568	24.0869	24.0915	24.1583	24.4769	24.4563	24.0755	23.6066	22.9706	23.4351	23.393	23.9589	24.8543	24.0921	23.2109	24.6815	24.3314	24.1799	23.8574	23.8577	23.6722	23.6762	24.2236	25.0821	23.8815	23.0606	24.6912	24.3357
P47941	CRKL_MOUSE	Crkl	Crk-like protein	20.3068	20.2257	Y	Y	11	12	0.541254	10	10	0.541254	2	2	0.0693069	7	7	0.353135	20.5683	20.0858	19.6928	20.4161	20.6778	20.4001	19.2494	19.7125	19.687	19.8918	21.1529	20.3485	20.5446	20.4572	NA	18.0802	20.6172	19.1564	19.4392	19.5737	20.1195	20.2244	20.2545	20.8497	20.3884	19.0407	20.8769	20.5087	18.2809	19.0963
P47955	RLA1_MOUSE	Rplp1	60S acidic ribosomal protein P1	18.4157	20.0449	N	N	1	1	0.140351	1	1	0.140351	1	1	0.140351	1	1	0.140351	18.4023	18.5562	16.7979	18.9212	18.6652	19.1513	20.3864	NA	18.9803	NA	NA	NA	20.308	21.3374	NA	NA	NA	19.9336	21.0693	20.9064	20.4018	20.4605	19.7849	NA	NA	21.666	NA	NA	17.9371	NA
P47962	RL5_MOUSE	Rpl5	60S ribosomal protein L5	20.7971	21.5671	Y	Y	11	17	0.40404	10	16	0.360269	4	6	0.164983	6	8	0.282828	21.3416	21.4448	21.334	20.4386	19.9902	20.2334	22.6882	22.6848	22.8602	22.6236	22.4439	21.6503	22.0248	23.1507	22.8922	21.4368	NA	22.8161	23.152	23.3095	23.0372	23.1884	22.6033	22.3194	23.4095	24.4664	19.4912	15.64	22.865	22.9965
P47963	RL13_MOUSE	Rpl13	60S ribosomal protein L13	20.6668	22.8647	N	N	7	8	0.298578	7	8	0.298578	4	4	0.208531	4	4	0.194313	20.9045	20.9789	21.0328	20.4903	19.9901	20.6039	23.5568	23.3818	23.829	23.4225	22.9075	22.7909	22.8046	23.9923	22.7851	22.3165	NA	23.6257	23.6465	23.8094	23.4967	23.7952	23.2202	23.1123	24.0164	25.2804	20.966	NA	23.5999	23.8471
P47964	RL36_MOUSE	Rpl36	60S ribosomal protein L36	18.988	21.154	N	N	4	6	0.27619	3	5	0.209524	1	1	0.0857143	2	2	0.180952	19.5015	20.2472	18.7835	18.449	18.586	18.3607	21.7203	21.9351	21.9263	21.5333	21.6464	20.7237	21.0844	22.4411	22.7023	20.1898	NA	21.721	22.4667	22.7018	22.0685	22.1126	21.4903	21.6011	22.7155	23.5997	19.9612	NA	22.1005	22.5988
P47968	RPIA_MOUSE	Rpia	Ribose-5-phosphate isomerase	19.2742	17.7144	Y	N	9	11	0.379538	4	4	0.240924	4	4	0.20462	7	7	0.346535	19.6223	19.4623	19.9353	18.9509	19.0168	18.6577	16.4797	NA	NA	15.8117	NA	17.7655	18.246	14.6794	NA	15.6831	NA	NA	NA	14.3398	15.8701	17.5217	18.1844	16.8462	NA	17.8499	NA	19.3356	NA	NA
P48024;Q9CXU9	EIF1B_MOUSE;EIF1_MOUSE	Eif1;Eif1b	Eukaryotic translation initiation factor 1	18.4057	NA	N	N	NA	NA	NA	NA	NA	NA	2	3	0.265487	3	4	0.477876	18.5318	18.6942	17.5073	18.5905	18.0811	19.0294	NA	NA	NA	NA	NA	NA	NA	NA	NA	NA	NA	NA	NA	NA	NA	NA	NA	NA	NA	NA	NA	NA	NA	NA
P48036	ANXA5_MOUSE	Anxa5	Annexin A5	24.6976	24.2268	Y	Y	19	31	0.636364	18	27	0.589342	18	23	0.62069	16	20	0.532915	24.5772	24.9199	24.6971	24.7446	24.7376	24.5089	23.7123	24.3501	24.33	24.7297	25.1509	25.2554	25.2664	25.2116	24.3925	23.4493	25.6871	23.3517	23.7174	24.01	24.5608	24.7498	25.1656	25.4831	25.1039	24.0041	24.4588	25.7333	23.8322	24.0999
P48193	EPB41_MOUSE	Epb41	Protein 4.1	20.4829	19.6089	Y	Y	22	34	0.332168	16	24	0.269231	12	14	0.185315	10	13	0.195804	20.3235	20.4448	20.0801	21.2458	20.4057	20.3974	21.2237	21.4582	21.0906	19.8768	19.866	19.2698	18.8114	18.5685	15.9752	17.5412	18.3043	20.5777	21.2036	20.9064	20.4018	19.3639	19.0581	18.8549	18.5706	18.1585	16.5918	18.5495	20.9734	21.3312
P48410	ABCD1_MOUSE	Abcd1	ATP-binding cassette sub-family D member 1	18.3288	18.7646	N	N	9	10	0.173913	12	13	0.264946	1	1	0.0271739	2	2	0.0407609	18.3217	18.8089	19.2884	18.017	17.9411	17.5955	19.7607	19.7619	20.4395	20.6037	19.9928	18.8672	18.321	17.9107	NA	14.3257	19.3484	19.951	19.9995	20.369	20.5227	20.0912	19.3973	18.8687	18.6493	15.7619	15.6573	NA	19.3558	20.2689
P48428	TBCA_MOUSE	Tbca	Tubulin-specific chaperone A	21.3001	22.2884	Y	Y	5	7	0.37963	4	5	0.314815	3	4	0.240741	4	5	0.314815	20.3595	21.1444	20.3129	21.6292	21.8568	22.4982	22.9267	23.4656	23.4185	23.8672	24.0785	24.1102	24.2664	24.3252	23.2066	22.9803	25.1926	22.2445	23.1155	23.6967	23.8827	24.0303	24.2145	24.5121	24.1957	23.4864	23.6184	24.6144	21.9478	22.9222
P48453	PP2BB_MOUSE	Ppp3cb	Serine/threonine-protein phosphatase 2B catalytic subunit beta isoform	18.4842	18.354	Y	N	3	3	0.215238	1	1	0.0914286	1	1	0.0552381	2	2	0.161905	18.8278	18.7877	NA	17.5128	NA	18.8086	NA	NA	NA	16.5755	NA	NA	NA	NA	NA	NA	NA	17.7427	NA	NA	NA	NA	NA	NA	NA	NA	NA	NA	17.4368	17.4935
P48453;P63328	PP2BA_MOUSE;PP2BB_MOUSE	Ppp3ca;Ppp3cb	Serine/threonine-protein phosphatase 2B catalytic subunit beta isoform	20.9373	20.747	Y	Y	2	3	0.215238	3	3	0.0914286	1	1	0.0552381	4	4	0.161905	20.7416	21.0104	20.9803	20.6078	21.2675	21.016	20.5629	NA	20.5789	20.8456	20.8391	21.0031	20.3777	20.7867	16.4067	21.0313	21.3033	20.6687	21.2036	20.9763	20.8134	19.6966	20.793	18.7762	19.9773	20.5711	19.727	20.7438	21.4166	21.2557
P48678	LMNA_MOUSE	Lmna	Prelamin-A/C	20.0551	18.3733	Y	N	37	48	0.609023	26	32	0.46015	10	10	0.195489	13	14	0.293233	20.0128	20.5558	19.7259	20.0019	19.8865	20.1479	20.9674	18.7188	18.3145	17.6832	NA	15.3334	16.0145	17.4577	17.1098	15.5009	17.3884	22.3805	20.3916	19.3171	18.242	17.3835	16.5431	16.7735	16.6919	16.419	17.6675	NA	22.4669	20.6614
P48722	HS74L_MOUSE	Hspa4l	Heat shock 70 kDa protein 4L	21.016	21.0388	Y	Y	29	33	0.572792	28	30	0.542959	12	13	0.26253	18	18	0.353222	20.7775	20.8799	21.3887	20.8992	21.201	20.9499	20.5433	20.6784	20.386	20.6151	21.009	21.2976	21.4377	21.2068	20.3615	20.2344	21.5362	20.2567	20.5639	20.5896	20.8028	20.9569	21.3711	21.6195	20.9379	20.1601	20.3636	21.9649	20.2905	20.737
P48722;Q61316	HS74L_MOUSE;HSP74_MOUSE	Hspa4;Hspa4l	Heat shock 70 kDa protein 4L	18.9881	19.4852	Y	Y	1	2	0.572792	1	2	0.542959	1	1	0.26253	1	2	0.353222	19.4102	19.6502	18.2801	19.4799	18.8996	18.2082	18.7816	15.4051	19.01	19.4733	19.8142	20.1886	20.0726	20.2808	19.2429	18.9145	NA	18.3181	18.4981	18.9461	19.5025	19.9843	20.2527	20.1048	17.9749	19.5508	20.1696	20.9506	18.3348	14.6362
P48722;Q61316;Q61699	HS105_MOUSE;HS74L_MOUSE;HSP74_MOUSE	Hspa4;Hspa4l;Hsph1	Heat shock 70 kDa protein 4L	20.57	21.8257	Y	Y	1	1	0.572792	1	1	0.542959	1	1	0.26253	1	1	0.353222	20.4174	20.6389	21.3819	19.9385	20.0715	20.9717	21.3623	21.1711	21.2782	22.0485	22.0614	22.2865	22.6242	21.4508	21.6747	21.1592	NA	20.7713	21.6187	21.7624	22.064	21.6361	22.2029	23.0504	22.7694	21.8148	22.412	22.6933	21.083	21.1026
P48758	CBR1_MOUSE	Cbr1	Carbonyl reductase [NADPH] 1	23.5512	22.7623	Y	Y	17	23	0.703971	18	25	0.722022	17	20	0.703971	15	20	0.649819	23.4089	23.4875	23.3426	23.8536	23.7769	23.4377	22.0454	22.5236	22.3469	22.8285	22.4004	23.5972	23.5263	23.6868	23.2066	22.0265	23.9057	21.056	21.895	22.075	22.9002	22.8699	23.4352	23.8471	23.4095	22.4508	22.3304	24.3957	22.2851	22.3494
P48758;Q8K354	CBR1_MOUSE;CBR3_MOUSE	Cbr1;Cbr3	Carbonyl reductase [NADPH] 1	20.7988	21.5681	Y	Y	1	1	0.703971	1	1	0.722022	1	1	0.703971	1	1	0.649819	21.6186	21.5125	21.1243	20.7486	19.8457	19.9433	20.7857	21.2506	20.8275	21.598	21.57	22.2138	22.1051	22.1839	NA	21.6694	22.8163	19.9666	20.7368	20.9876	21.2852	21.4345	22.1435	22.1943	21.8924	21.6981	NA	22.7229	20.7283	20.709
P48771	CX7A2_MOUSE	Cox7a2	Cytochrome c oxidase subunit 7A2, mitochondrial	20.614	19.4465	N	N	2	3	0.277108	2	3	0.277108	1	1	0.120482	2	3	0.277108	20.0869	20.6389	21.1162	NA	NA	NA	20.8196	21.1062	21.6822	20.2846	20.6464	19.2861	18.3175	17.7842	NA	NA	NA	20.4735	21.2143	20.7018	19.8778	19.6679	19.0005	18.943	18.3214	NA	NA	NA	20.3777	21.2557
P48774	GSTM5_MOUSE	Gstm5	Glutathione S-transferase Mu 5	22.3869	21.9895	Y	Y	15	21	0.65625	16	19	0.607143	9	11	0.4375	13	15	0.611607	22.7951	22.7435	22.9119	21.7313	21.7019	22.4377	20.7774	21.5517	21.2605	22.1263	22.2728	22.8501	22.7239	22.7403	20.7787	21.3628	23.2053	19.866	20.785	20.8078	21.5545	21.6418	22.6266	22.7995	22.5318	21.7033	19.9336	23.3772	20.4602	21.1761
P48787	TNNI3_MOUSE	Tnni3	Troponin I, cardiac muscle	23.7883	23.97	Y	Y	8	12	0.445498	8	12	0.364929	7	9	0.298578	5	6	0.21327	24.3506	24.2686	24.0499	23.2332	23.3619	23.4655	25.3736	24.6396	24.3923	23.9141	23.1038	23.2429	22.9536	23.327	23.5285	23.6147	23.5912	26.46	25.2432	25.003	24.4802	24.2135	23.8925	23.2186	23.6704	23.8461	23.2351	23.7803	26.584	25.0932
P48962	ADT1_MOUSE	Slc25a4	ADP/ATP translocase 1	28.9543	27.8756	Y	Y	14	22	0.748322	15	22	0.758389	8	11	0.604027	10	15	0.704698	29.0268	29.3517	29.5581	28.6064	28.492	28.6906	30.4394	30.5245	30.6143	29.7761	29.7074	28.9888	28.6817	28.101	25.8466	23.9852	20.3168	30.3892	30.6821	30.574	30.109	30.0963	29.5316	29.1948	29.0742	26.8727	25.2485	20.5936	30.2499	30.4926
P48962;P51881	ADT1_MOUSE;ADT2_MOUSE	Slc25a4;Slc25a5	ADP/ATP translocase 1	27.3839	27.5031	Y	Y	11	16	0.748322	12	16	0.758389	10	14	0.604027	7	10	0.704698	26.8928	26.9558	27.5881	27.7446	28.0595	27.0623	30.4637	30.6569	30.6938	29.7174	29.4031	29.1575	28.8406	28.5145	26.2215	25.0397	21.4627	30.4734	30.1565	29.8841	29.3815	29.4416	28.0558	28.509	28.9091	27.2604	24.412	22.1379	30.1874	30.6302
P48962;P51881;Q3V132	ADT1_MOUSE;ADT2_MOUSE;ADT4_MOUSE	Slc25a31;Slc25a4;Slc25a5	ADP/ATP translocase 1	27.4258	26.5339	Y	Y	4	7	0.748322	4	5	0.758389	NA	NA	NA	3	4	0.704698	27.2019	27.0298	28.0459	NA	NA	NA	29.001	28.8858	29.0763	28.746	28.5844	27.5338	27.2244	28.2752	24.4134	23.9222	20.4041	28.8479	26.9306	27.0151	26.7394	27.0249	26.7102	24.5121	27.2282	26.6805	24.5262	22.8849	28.9987	29.4353
P48999	LOX5_MOUSE	Alox5	Polyunsaturated fatty acid 5-lipoxygenase	14.9195	17.7407	N	Y	9	9	0.194362	7	7	0.143917	NA	NA	NA	1	1	0.0222552	16.2763	15.9841	12.4981	NA	NA	NA	18.5233	18.4703	18.1194	17.7907	17.939	16.9263	17.7187	17.8903	19.3839	17.4225	NA	18.4265	17.7837	17.9319	18.1611	17.9131	16.9933	17.8768	18.5528	18.8334	18.9889	13.573	18.2086	18.2479
P49138	MAPK2_MOUSE	Mapkapk2	MAP kinase-activated protein kinase 2	20.1375	18.5785	Y	N	8	12	0.42228	5	6	0.243523	2	2	0.0725389	5	5	0.170984	20.2867	20.0513	19.7309	20.2272	20.5604	19.9684	18.3543	17.0986	17.802	16.7512	NA	17.9779	17.8965	NA	NA	17.4244	NA	19.2225	18.756	18.1895	16.9392	17.1748	17.4412	NA	16.696	NA	NA	15.2717	18.4542	18.5781
P49182	HEP2_MOUSE	Serpind1	Heparin cofactor 2	19.382	18.5519	Y	Y	8	9	0.23431	6	6	0.171548	1	1	0.0271967	7	7	0.190377	19.1765	19.573	19.5609	19.1064	19.5096	19.3655	16.9744	17.3645	NA	18.1471	17.5505	19.2431	19.043	18.5996	16.1609	18.0621	18.9245	17.6141	17.4166	18.0845	18.2644	18.5763	19.2234	19.0268	18.2043	18.5274	NA	19.9138	15.7075	17.1063
P49222	EPB42_MOUSE	Epb42	Protein 4.2	21.9242	19.5858	N	N	23	32	0.52822	9	11	0.228654	6	8	0.107091	7	7	0.144718	20.2742	20.3617	19.6534	24.263	23.9387	23.0541	20.5309	20.8008	20.361	18.929	18.3995	17.0163	NA	NA	NA	NA	NA	20.3393	20.8273	20.3506	19.4796	18.0409	16.4924	16.4017	NA	NA	NA	NA	20.7548	21.0809
P49312	ROA1_MOUSE	Hnrnpa1	Heterogeneous nuclear ribonucleoprotein A1	19.7693	20.9732	Y	Y	9	11	0.359375	10	15	0.359375	3	3	0.121875	5	5	0.21875	20.2616	19.7302	19.5993	19.7863	19.3723	19.866	20.1418	20.4836	20.3817	20.4844	21.2466	21.4518	21.3572	21.3165	23.2186	23.3417	21.1242	19.7141	20.5397	21.197	21.2852	21.0019	21.7459	21.7751	21.4014	23.0831	22.9398	21.6053	20.3374	20.7508
P49312;Q8BG05	ROA1_MOUSE;ROA3_MOUSE	Hnrnpa1;Hnrnpa3	Heterogeneous nuclear ribonucleoprotein A1	20.9619	22.6633	Y	Y	1	2	0.359375	1	2	0.359375	1	2	0.121875	1	2	0.21875	22.0726	19.9706	21.6177	20.926	20.4398	20.7446	21.9873	22.6592	22.3511	22.4688	22.4925	22.8602	22.9717	23.1877	23.7175	24.7731	22.82	22.1744	22.4214	22.546	22.9465	23.2268	23.3572	23.5668	23.9176	24.6067	24.244	23.7103	22.2066	21.3675
P49442	INPP_MOUSE	Inpp1	Inositol polyphosphate 1-phosphatase	19.6431	19.607	Y	Y	13	16	0.444444	9	9	0.275253	5	5	0.118687	10	10	0.353535	20.2991	20.0998	20.2533	19.0074	18.9362	19.2627	19.6637	19.4513	19.2533	19.2095	19.7813	19.4698	19.2469	19.2754	NA	17.672	19.5331	20.2177	20.1034	19.5979	19.4143	19.2186	18.8732	18.9398	18.599	17.6625	NA	18.1492	19.8377	19.5613
P49443	PPM1A_MOUSE	Ppm1a	Protein phosphatase 1A	20.3817	19.8775	Y	Y	9	12	0.350785	10	13	0.32199	4	4	0.115183	7	9	0.217277	20.7049	20.8278	20.9714	19.9861	19.8509	19.9495	19.6431	20.162	20.6621	20.2703	20.3556	21.2449	20.5567	20.4183	15.1784	19.7968	21.136	19.1835	20.4008	20.66	20.4702	20.0574	20.6637	20.4312	20.5378	20.2635	NA	21.1253	19.5256	20.0182
P49586	PCY1A_MOUSE	Pcyt1a	Choline-phosphate cytidylyltransferase A	18.1532	20.5104	Y	N	14	17	0.542234	9	13	0.384196	NA	NA	NA	3	3	0.106267	18.5542	18.1058	17.7995	NA	NA	NA	21.9336	21.4432	21.628	20.5806	19.7344	19.9237	19.9557	19.3825	21.0385	20.0424	NA	21.8689	21.5531	21.6169	21.0282	20.8723	19.7962	19.8462	20.0051	20.0105	21.5538	NA	21.6483	21.4795
P49615	CDK5_MOUSE	Cdk5	Cyclin-dependent kinase 5	19.6051	19.6659	Y	Y	11	12	0.34589	8	8	0.30137	2	2	0.0513699	3	3	0.113014	19.3055	18.9886	17.6978	20.5998	20.177	20.862	21.0705	20.4855	20.4991	19.9144	19.6684	19.1647	19.143	18.1283	NA	18.8983	19.027	20.9198	20.6694	20.3276	19.8721	19.2968	19.2876	17.9049	18.9735	19.1419	18.6101	18.5962	21.1292	21.0138
P49710	HCLS1_MOUSE	Hcls1	Hematopoietic lineage cell-specific protein	15.7688	16.7698	Y	N	6	6	0.162551	3	3	0.0802469	NA	NA	NA	1	1	0.026749	15.7688	NA	NA	NA	NA	NA	15.7356	14.3111	NA	15.7997	15.3782	14.8382	16.1694	13.8072	NA	NA	NA	14.73	NA	17.4547	16.7303	15.812	NA	16.7311	NA	NA	NA	NA	NA	NA
P49722	PSA2_MOUSE	Psma2	Proteasome subunit alpha type-2	21.455	21.5271	Y	Y	13	19	0.688034	14	18	0.709402	6	6	0.354701	8	10	0.487179	21.2035	21.2604	21.1951	22.0151	21.4844	21.5716	20.0927	20.2682	20.5645	20.7245	18.7614	20.9664	21.0927	20.7867	23.2304	24.8013	20.8254	20.1102	20.3759	20.6314	20.7265	21.054	21.2412	21.2065	21.3686	23.4207	23.7745	21.3148	20.0576	20.4437
P49813	TMOD1_MOUSE	Tmod1	Tropomodulin-1	19.7014	18.6627	Y	N	14	18	0.576602	12	15	0.451253	7	7	0.275766	11	13	0.420613	20.6671	20.0448	19.9919	19.1491	19.3154	19.0397	20.8707	19.7953	20.1146	18.6919	17.5444	16.7415	14.7859	NA	NA	17.4039	NA	21.4807	20.0323	19.6196	19.2414	18.7871	17.3253	17.9307	17.557	16.2846	18.4269	NA	21.7771	20.2755
P49817	CAV1_MOUSE	Cav1	Caveolin-1	21.4602	21.8682	N	N	7	9	0.505618	6	8	0.44382	3	4	0.252809	5	6	0.325843	21.1567	21.479	20.6628	22.0657	22.0581	21.339	20.506	20.4055	20.9319	21.3338	21.3556	21.5232	21.8247	22.8754	21.4974	20.3749	NA	20.221	20.2252	20.1101	20.6695	20.8723	21.0731	22.3674	22.9222	22.2953	NA	NA	21.2385	21.3219
P49935	CATH_MOUSE	Ctsh	Pro-cathepsin H	18.1611	18.5384	Y	N	3	3	0.15015	2	2	0.105105	1	1	0.039039	1	1	0.039039	17.9118	18.4955	18.0759	NA	NA	NA	16.598	NA	17.1846	17.7585	NA	17.6262	17.7348	17.1966	NA	NA	NA	NA	17.7637	18.5328	17.7963	17.5136	17.897	18.0417	NA	NA	NA	17.724	NA	17.0498
P50136	ODBA_MOUSE	Bckdha	2-oxoisovalerate dehydrogenase subunit alpha, mitochondrial	22.7484	23.4346	Y	Y	25	35	0.626697	26	35	0.649321	15	16	0.479638	18	22	0.561086	22.9226	22.9095	23.1601	22.4556	22.3435	22.6989	23.594	23.4395	23.2848	22.8624	22.7053	22.9215	23.2291	23.2219	25.9089	26.6087	21.8563	23.6431	23.7005	23.5092	23.2271	23.2733	23.2164	23.3564	24.0989	26.3388	26.4258	22.2232	23.3377	23.3607
P50171	DHB8_MOUSE	Hsd17b8	(3R)-3-hydroxyacyl-CoA dehydrogenase	24.2069	23.2121	Y	Y	14	19	0.714286	10	12	0.559846	10	12	0.586873	9	12	0.586873	24.0453	23.6464	24.2662	24.2876	24.6405	24.3554	24.2069	23.8022	23.515	23.0694	22.8907	22.6474	22.5294	22.6313	22.6216	23.1938	22.576	24.2417	24.0516	23.9035	23.4347	23.2952	22.816	22.9402	23.2724	23.8099	22.8087	22.6631	24.1048	24.0023
P50172	DHI1_MOUSE	Hsd11b1	11-beta-hydroxysteroid dehydrogenase 1	17.4338	17.682	N	N	5	5	0.188356	5	6	0.232877	NA	NA	NA	1	1	0.0342466	NA	NA	17.4338	NA	NA	NA	18.6526	19.0346	19.2738	18.7245	NA	16.9608	16.2759	17.8945	NA	17.1652	NA	18.7483	17.2534	18.8459	16.1787	17.6328	16.8875	18.0105	18.0818	17.3331	NA	NA	18.4384	19.3543
P50247	SAHH_MOUSE	Ahcy	Adenosylhomocysteinase	23.1218	22.3514	Y	Y	21	28	0.650463	22	27	0.636574	13	15	0.344907	16	19	0.43287	23.0726	23.2239	23.2459	23.0798	22.969	23.1394	20.9807	21.9563	21.5206	22.2988	22.567	23.0346	23.0823	23.1046	22.6016	22.4547	23.5847	20.0632	21.1155	21.447	22.0947	22.2715	22.8925	23.2699	22.9016	22.491	22.5538	23.8081	20.4731	21.1555
P50285	FMO1_MOUSE	Fmo1	Dimethylaniline monooxygenase [N-oxide-forming] 1	17.3206	19.4918	N	N	16	16	0.404135	13	14	0.300752	NA	NA	NA	1	1	0.0150376	17.0471	17.0573	17.8573	NA	NA	NA	19.7269	19.2804	19.8573	20.0406	20.0758	19.5593	19.4429	19.689	20.3353	18.142	NA	20.1586	19.4273	19.2732	19.5948	19.6889	19.2818	19.1134	19.8584	19.6928	18.8175	NA	20.4045	19.9333
P50396	GDIA_MOUSE	Gdi1	Rab GDP dissociation inhibitor alpha	22.8331	22.5542	Y	Y	23	30	0.720358	18	24	0.702461	15	16	0.624161	18	19	0.680089	23.1135	23.2356	23.0875	22.5902	22.5284	22.4433	22.484	22.4205	22.3923	22.5572	22.8931	23.0456	22.9306	22.9293	21.8996	21.7177	23.4674	22.6878	22.5863	22.5612	22.5702	22.681	22.8658	23.1166	22.7155	21.9362	21.9616	23.4166	23.0383	22.91
P50396;Q61598	GDIA_MOUSE;GDIB_MOUSE	Gdi1;Gdi2	Rab GDP dissociation inhibitor alpha	23.0893	23.3777	Y	Y	8	13	0.720358	7	11	0.702461	7	9	0.624161	7	9	0.680089	22.9601	23.0808	22.5474	23.7513	23.0162	23.1803	23.3158	23.0332	22.9008	22.86	23.1286	23.2099	23.5461	23.5529	23.0139	22.3628	23.6253	23.0198	23.0516	22.7885	22.9417	23.2418	23.1834	23.2853	23.0354	22.22	22.0979	23.8413	23.4213	23.6894
P50428	ARSA_MOUSE	Arsa	Arylsulfatase A	17.0032	15.851	N	N	1	1	0.0474308	1	1	0.0474308	NA	NA	NA	1	1	0.0474308	16.6934	17.4759	16.8402	NA	NA	NA	16.1021	15.2317	14.8075	17.5692	NA	17.2897	17.2857	14.7667	NA	NA	15.3112	14.7729	16.7483	17.4955	17.3672	17.3854	16.2815	17.3471	16.6095	NA	NA	17.4387	14.9184	16.381
P50431	GLYC_MOUSE	Shmt1	Serine hydroxymethyltransferase, cytosolic	21.3585	19.3325	Y	N	13	13	0.42887	11	11	0.359833	5	5	0.133891	7	7	0.238494	19.9555	20.0173	20.7902	22.1146	23.0084	22.265	17.2694	19.1859	19.3018	19.5096	19.4895	20.3627	20.1059	20.4052	19.8966	19.9905	21.0127	NA	18.2816	18.1154	19.4935	19.2105	20.1624	20.9881	19.9706	19.5015	20.6046	20.7049	NA	18.0381
P50431;Q9CZN7	GLYC_MOUSE;GLYM_MOUSE	Shmt1;Shmt2	Serine hydroxymethyltransferase, cytosolic	19.1736	18.6439	N	N	1	1	0.42887	1	1	0.359833	1	1	0.133891	1	1	0.238494	19.3462	19.2017	20.5108	18.4856	18.7434	18.7541	NA	NA	NA	NA	NA	NA	15.7511	NA	NA	NA	NA	NA	NA	NA	NA	NA	18.4409	NA	NA	NA	NA	NA	18.4077	NA
P50446	K2C6A_MOUSE	Krt6a	Keratin, type II cytoskeletal 6A	22.9296	20.7304	Y	Y	7	9	0.224231	6	7	0.169982	5	5	0.218807	4	4	0.157324	23.6932	NA	NA	22.7313	23.0805	22.2134	20.4229	21.8412	22.2516	22.0273	26.0051	19.1473	20.6498	21.3094	22.5571	22.4653	20.3766	19.0996	21.2036	NA	19.8905	21.1126	16.9499	21.8754	21.8831	21.7449	21.0821	25.9719	23.0474	22.8047
P50446;Q3TTY5;Q3UV17;Q922U2	K22E_MOUSE;K22O_MOUSE;K2C5_MOUSE;K2C6A_MOUSE	Krt2;Krt5;Krt6a;Krt76	Keratin, type II cytoskeletal 6A	17.5624	15.6251	N	N	NA	NA	NA	1	1	0.169982	NA	NA	NA	1	1	0.157324	17.5624	NA	NA	NA	NA	NA	NA	15.1779	NA	16.5158	17.4999	NA	15.8789	16.2045	NA	NA	13.3277	NA	NA	NA	NA	16.1488	NA	16.1887	14.3942	15.1267	NA	NA	NA	NA
P50446;Q3UV17	K22O_MOUSE;K2C6A_MOUSE	Krt6a;Krt76	Keratin, type II cytoskeletal 6A	20.2472	NA	N	N	NA	NA	NA	NA	NA	NA	1	1	0.218807	1	1	0.157324	20.0461	NA	NA	20.8787	20.5498	19.5141	NA	NA	NA	NA	NA	NA	NA	NA	NA	NA	NA	NA	NA	NA	NA	NA	NA	NA	NA	NA	NA	NA	NA	NA
P50446;Q3UV17;Q922U2	K22O_MOUSE;K2C5_MOUSE;K2C6A_MOUSE	Krt5;Krt6a;Krt76	Keratin, type II cytoskeletal 6A	18.1298	17.9915	N	N	NA	NA	NA	2	2	0.169982	1	1	0.218807	1	1	0.157324	16.9915	17.001	NA	18.7427	19.5106	18.403	18.9431	NA	17.3715	18.6577	18.9136	16.8819	NA	NA	NA	21.5938	NA	17.5397	17.9755	16.2454	14.8287	NA	17.9015	16.6983	NA	17.5707	17.882	20.023	17.75	NA
P50446;Q922U2	K2C5_MOUSE;K2C6A_MOUSE	Krt5;Krt6a	Keratin, type II cytoskeletal 6A	21.2212	24.1664	N	Y	NA	NA	NA	1	2	0.169982	2	3	0.218807	1	1	0.157324	23.6575	21.8713	19.3165	21.8182	20.9287	19.7352	24.6325	24.5021	24.9908	25.1915	24.6845	22.5637	24.5864	NA	24.1389	24.8013	24.3727	23.0817	24.578	23.3799	23.6416	24.8879	22.7432	22.9952	24.5437	24.741	24.0841	26.3626	25.0845	24.5082
P50462	CSRP3_MOUSE	Csrp3	Cysteine and glycine-rich protein 3	24.1743	23.0384	Y	Y	7	10	0.525773	6	8	0.489691	6	8	0.489691	6	8	0.489691	24.1853	23.9908	24.1423	24.1368	24.238	24.3524	23.9421	23.5879	23.5842	23.2207	21.7777	22.4216	22.3675	22.454	22.6252	22.9325	21.9057	24.1594	23.2942	23.4096	23.2506	23.0497	22.856	22.4552	22.4111	22.6606	23.208	21.7436	24.5499	23.1761
P50516	VATA_MOUSE	Atp6v1a	V-type proton ATPase catalytic subunit A	20.1393	21.1748	Y	Y	29	36	0.617504	27	33	0.617504	9	10	0.215559	17	18	0.356564	19.8694	19.9362	19.5288	20.5366	20.6724	20.2925	20.8464	21.1437	21.3719	21.6598	21.0785	21.7347	21.6442	21.5378	21.8326	21.7237	20.9602	20.6912	20.8133	21.1169	21.3592	21.4605	21.7722	21.4587	21.6892	21.2777	21.4588	21.432	20.7506	21.1658
P50518	VATE1_MOUSE	Atp6v1e1	V-type proton ATPase subunit E 1	19.0452	20.3002	Y	Y	5	7	0.234513	5	5	0.234513	2	2	0.0884956	1	1	0.0486726	18.9865	19.3332	19.0841	18.5813	19.1752	19.1109	20.4952	20.1972	20.3831	20.1188	18.5467	20.1105	20.5687	20.3374	20.1969	20.6131	19.9004	19.9413	20.0916	20.3329	20.4568	20.6644	20.1389	20.1676	20.4897	20.4382	20.7522	19.3397	20.4134	20.2392
P50544	ACADV_MOUSE	Acadvl	Very long-chain specific acyl-CoA dehydrogenase, mitochondrial	25.3419	26.1948	Y	Y	36	57	0.728659	34	54	0.743902	31	42	0.60061	32	47	0.626524	25.2465	25.6019	25.5808	25.2921	25.2545	25.0759	27.5429	27.3848	27.3327	26.8203	26.3596	26.3431	26.2197	26.2988	24.7006	27.2441	24.756	27.4874	27.4431	27.3457	26.9695	26.9552	26.6349	26.5385	27.0191	27.215	26.8843	25.1535	27.219	27.1739
P50580	PA2G4_MOUSE	Pa2g4	Proliferation-associated protein 2G4	19.4717	21.112	Y	Y	18	24	0.522843	18	24	0.576142	5	5	0.134518	6	6	0.195431	19.398	19.4049	19.2444	19.6993	19.6712	19.4123	22.3874	22.3259	22.55	22.0981	22.1367	21.579	21.7531	22.7429	24.2066	20.6003	17.718	22.3543	22.4975	22.7982	22.4669	22.5956	22.2412	21.5381	22.7993	23.5581	20.849	17.8058	22.3789	22.308
P50752	TNNT2_MOUSE	Tnnt2	Troponin T, cardiac muscle	23.5189	24.4264	Y	Y	13	25	0.375415	12	21	0.372093	10	18	0.345515	7	15	0.272425	23.9986	23.9095	24.0392	23.0187	22.977	23.1702	25.6166	24.447	24.6688	24.1183	23.2746	23.6002	23.403	23.2682	21.8936	24.069	21.8988	26.8002	25.6386	25.4844	25.0979	25.014	24.6295	23.9952	24.5289	24.9385	23.1951	23.497	26.9136	25.3585
P51125	ICAL_MOUSE	Cast	Calpastatin	21.7028	21.2056	Y	Y	16	21	0.321066	15	17	0.321066	10	11	0.224619	12	14	0.256345	21.8038	22.112	21.1718	21.6765	21.663	21.7896	20.7213	20.8355	20.9975	20.9751	20.9911	20.994	21.0421	20.5912	21.0758	19.6084	20.3925	21.0689	20.9212	21.1774	21.1911	21.1369	21.1794	21.5381	20.8831	20.5122	19.0506	20.8119	21.3979	20.8439
P51150	RAB7A_MOUSE	Rab7a	Ras-related protein Rab-7a	20.8218	21.4578	Y	Y	12	18	0.724638	12	17	0.724638	7	7	0.410628	10	10	0.584541	21.0137	21.1515	20.9803	20.5936	20.6916	20.5001	22.9607	22.8667	22.8632	22.4045	22.2005	21.6151	21.4507	20.9679	20.5476	19.3708	20.0219	22.6962	22.7815	22.7324	22.3628	22.4508	21.7565	21.6791	21.6349	20.0892	19.6145	19.0663	22.8547	22.9404
P51163	HEM4_MOUSE	Uros	Uroporphyrinogen-III synthase	19.9327	18.9	Y	Y	8	11	0.441509	7	7	0.4	3	3	0.14717	4	4	0.271698	19.3654	19.885	19.269	20.4164	20.3493	20.3111	18.9622	18.7187	17.8418	17.9454	NA	17.4959	17.9363	18.2479	NA	NA	NA	19.111	19.4454	18.9298	18.3245	17.9678	17.9104	18.6948	18.4195	17.1324	18.3183	18.0096	19.4934	19.3162
P51174	ACADL_MOUSE	Acadl	Long-chain specific acyl-CoA dehydrogenase, mitochondrial	28.7145	27.6374	Y	Y	23	39	0.516279	25	39	0.586047	21	33	0.451163	25	44	0.544186	28.5764	28.5533	28.9137	28.8516	28.7536	28.6382	27.3288	27.7116	27.3719	27.8094	27.6076	28.647	28.7199	28.4952	27.6715	28.3851	28.9313	26.7408	27.2577	27.3863	27.7686	27.9835	28.5122	28.7924	28.4107	28.0884	28.1803	29.4599	26.9996	27.1706
P51175	PPOX_MOUSE	Ppox	Protoporphyrinogen oxidase	17.0051	18.6051	N	N	9	9	0.366876	6	6	0.146751	1	1	0.0230608	2	2	0.048218	15.5499	17.9125	17.1897	16.8219	NA	17.5516	20.5365	19.5651	18.4272	18.3995	NA	16.9066	17.1746	15.7406	NA	18.2695	NA	19.1882	19.9741	19.543	19.1365	19.1276	17.7279	16.7929	17.9071	17.9217	NA	NA	20.1114	19.7671
P51410	RL9_MOUSE	Rpl9	60S ribosomal protein L9	19.4902	21.7188	Y	N	7	10	0.572917	7	10	0.572917	2	2	0.0885417	3	3	0.1875	19.6717	19.6738	19.7103	19.8429	19.398	18.6442	22.2569	22.2026	22.1874	22.0899	21.7352	21.3837	21.7213	22.8991	24.2363	20.859	NA	22.3384	22.532	22.8268	22.4702	22.3708	22.1435	21.6073	22.6704	23.7601	21.3504	NA	22.4305	22.4544
P51660	DHB4_MOUSE	Hsd17b4	Peroxisomal multifunctional enzyme type 2	21.6883	21.2915	Y	Y	25	30	0.49932	22	29	0.477551	11	12	0.205442	15	18	0.345578	21.4287	21.5014	21.6684	21.7402	21.9243	21.8667	22.805	22.9798	23.4344	23.4466	22.2428	20.9757	20.5805	20.495	21.9378	19.5513	19.3675	23.0429	22.9941	23.252	23.185	22.6893	21.5826	20.86	21.2436	21.3127	21.434	18.7306	22.8305	22.91
P51667	MLRV_MOUSE	Myl2	Myosin regulatory light chain 2, ventricular/cardiac muscle isoform	25.8173	23.6333	Y	Y	12	17	0.873494	10	14	0.843373	13	17	0.73494	13	18	0.801205	25.8087	25.6051	25.6559	25.8872	26.043	25.9037	26.1855	24.1914	24.33	23.5675	23.0179	22.7292	22.4114	21.7507	21.1872	20.1829	21.2277	27.2183	25.1699	24.4993	24.0707	23.8819	23.5248	22.8497	23.2162	21.7802	22.1368	20.6573	27.4426	24.9584
P51807	DYLT1_MOUSE	Dynlt1	Dynein light chain Tctex-type 1	17.191	17.0871	N	N	2	3	0.300885	2	2	0.300885	NA	NA	NA	1	2	0.141593	16.5655	17.1962	17.8113	NA	NA	NA	16.9176	16.3376	16.5587	16.1328	15.5033	15.5475	NA	NA	NA	14.9803	NA	16.888	16.5122	16.71	16.6339	16.7786	15.6258	NA	15.7562	NA	NA	NA	17.2177	17.0757
P51855	GSHB_MOUSE	Gss	Glutathione synthetase	20.4234	20.3757	Y	Y	14	20	0.409283	14	17	0.362869	7	7	0.202532	12	13	0.320675	20.6479	20.598	20.6405	20.428	20.4249	19.8014	18.9691	19.6769	19.2723	20.0581	20.7244	20.8702	20.5805	21.012	20.5925	19.2706	21.6971	NA	18.2288	19.2755	19.9535	19.9814	20.7298	20.9691	20.5728	19.7401	20.0396	21.6412	18.1662	18.8138
P51859	HDGF_MOUSE	Hdgf	Hepatoma-derived growth factor	21.538	21.1771	Y	Y	10	16	0.535865	9	14	0.531646	8	11	0.396624	5	7	0.409283	21.4731	21.727	20.9803	21.7041	21.4039	21.9399	19.3881	20.9668	20.4431	21.4012	22.1529	21.8092	22.2608	22.1005	22.0784	20.4139	22.9057	19.9129	20.3375	20.306	21.0462	21.1207	21.6916	22.2186	22.1188	20.9804	22.0701	22.9327	19.9623	20.3568
P51881	ADT2_MOUSE	Slc25a5	ADP/ATP translocase 2	23.4881	23.8413	Y	Y	10	14	0.281879	10	15	0.281879	7	9	0.177852	8	11	0.221477	23.7507	23.7552	24.4381	22.6858	23.0952	23.2036	26.3673	26.4305	26.5303	25.885	25.434	24.907	24.6371	24.0464	21.4856	20.0429	NA	26.3648	26.6061	26.5359	25.9827	25.9087	25.3694	25.2276	25.0111	23.0462	20.2099	17.898	26.3451	26.5031
P51885	LUM_MOUSE	Lum	Lumican	22.7125	21.9233	Y	Y	11	15	0.384615	12	16	0.411243	10	11	0.325444	10	11	0.325444	22.2231	22.8562	21.7902	23.2045	23.0239	23.1769	20.5321	21.2506	21.1105	21.5273	21.4635	22.0609	22.418	22.3512	21.8695	21.0217	22.8052	20.8701	21.1492	21.3799	21.5291	21.6475	22.1395	22.371	22.0908	21.5361	21.9176	22.9929	20.3099	21.0918
P52196	THTR_MOUSE	Tst	Thiosulfate sulfurtransferase	21.0075	20.4015	Y	Y	10	14	0.420875	9	12	0.37037	7	9	0.30303	8	10	0.326599	21.1292	21.1795	21.2254	21.0199	20.7943	20.6967	20.1923	20.4594	20.1107	20.4208	19.2958	20.9664	21.1417	21.2369	17.2856	19.6359	21.6062	19.6562	19.9104	19.9233	20.1987	20.3113	21.0388	21.0527	20.8924	20.2635	20.8014	21.6234	20.2463	20.4159
P52293	IMA1_MOUSE	Kpna2	Importin subunit alpha-1	17.7999	17.9537	Y	N	7	7	0.251418	3	3	0.0907372	1	1	0.0283554	2	2	0.0623819	17.9039	17.759	18.007	18.2118	17.5855	17.3322	18.7753	17.912	17.7722	17.5658	18.4386	NA	16.2161	NA	NA	17.0483	NA	18.7918	17.6556	18.6131	17.9747	17.9939	17.7896	17.3699	17.2133	16.4784	17.9466	15.6442	18.3693	18.3478
P52332	JAK1_MOUSE	Jak1	Tyrosine-protein kinase JAK1	17.4031	17.8599	N	N	8	9	0.0936687	8	8	0.0901995	NA	NA	NA	2	2	0.0216826	17.016	17.7902	NA	NA	NA	NA	18.0666	18.1948	18.581	19.0395	19.2371	18.0314	18.2432	17.1288	16.0539	NA	NA	18.2599	17.7834	18.7656	18.8947	19.069	18.6311	18.7394	18.6045	16.8688	NA	NA	18.2563	18.589
P52430	PON1_MOUSE	Pon1	Serum paraoxonase/arylesterase 1	19.0591	19.6807	Y	Y	7	8	0.250704	6	6	0.191549	1	1	0.028169	3	3	0.0957746	18.6519	18.4918	18.033	19.0708	20.6597	19.4475	20.0127	18.8754	19.7321	19.4031	19.5014	19.2734	19.0882	19.1101	NA	18.8181	18.1008	19.5855	20.0261	19.8307	19.1917	19.2401	18.9295	18.4006	18.5993	17.9895	17.2844	18.033	19.9213	19.6047
P52480	KPYM_MOUSE	Pkm	Pyruvate kinase PKM	28.1585	27.3262	Y	Y	36	57	0.725047	36	56	0.740113	25	32	0.666667	33	45	0.73823	28.0499	28.0595	28.4986	28.121	28.215	28.0067	26.1711	27.0582	26.7661	27.3577	27.7642	28.1543	28.1329	28.049	27.0225	28.0661	28.75	25.5608	26.2593	26.6087	27.2661	27.4669	27.9871	28.245	27.9233	27.4971	28.2148	28.997	25.7245	26.1755
P52503	NDUS6_MOUSE	Ndufs6	NADH dehydrogenase [ubiquinone] iron-sulfur protein 6, mitochondrial	23.0265	22.9712	Y	Y	5	8	0.577586	5	8	0.577586	5	7	0.577586	4	6	0.482759	22.2296	22.9507	23.1796	23.1784	23.3028	23.3178	24.9267	25.2729	25.1909	24.2521	24.322	23.368	23.3963	22.873	20.4535	18.5981	20.0893	24.9322	25.0708	24.989	24.4967	24.4263	23.8436	23.3491	23.7993	21.2564	18.7388	19.5648	24.8718	24.9434
P52624	UPP1_MOUSE	Upp1	Uridine phosphorylase 1	18.2321	17.7881	N	N	3	3	0.141479	2	2	0.0707395	1	1	0.0353698	3	3	0.141479	17.6593	18.5679	18.469	NA	NA	NA	NA	NA	NA	14.9374	17.9797	16.9232	17.9017	NA	NA	NA	16.5616	NA	NA	NA	NA	NA	NA	17.8481	16.0127	NA	NA	17.4633	NA	NA
P52760	RIDA_MOUSE	Rida	2-iminobutanoate/2-iminopropanoate deaminase	20.3805	19.7408	Y	Y	4	4	0.437037	2	2	0.2	2	2	0.192593	2	2	0.259259	20.44	20.2205	20.1461	20.6275	20.3679	20.4811	18.9128	19.1865	18.2678	18.6144	NA	19.8535	20.364	20.4825	NA	18.8951	20.2276	18.5323	18.2309	17.2809	19.3612	19.1346	19.582	19.6229	19.6023	18.5173	19.6223	20.6251	18.5739	18.6336
P52825	CPT2_MOUSE	Cpt2	Carnitine O-palmitoyltransferase 2, mitochondrial	24.0159	24.623	Y	Y	32	56	0.597264	27	41	0.527356	13	18	0.25076	22	29	0.452888	24.0453	24.2356	24.3718	24.0242	23.8394	23.5793	26.3924	26.0598	25.915	25.182	24.719	24.279	24.0592	24.0142	23.8075	24.5072	21.9195	26.3681	26.1034	25.902	25.2899	25.223	24.6367	24.2523	24.4681	24.4664	24.5262	22.1993	26.1903	26.0238
P53026	RL10A_MOUSE	Rpl10a	60S ribosomal protein L10a	21.4493	22.4428	N	N	7	13	0.327189	9	15	0.331797	1	1	0.0368664	2	3	0.0967742	21.8799	20.6083	21.8596	NA	NA	NA	23.3236	22.0774	23.5168	23.3372	23.2522	22.4584	22.6242	22.7969	25.1262	21.6756	NA	23.4856	23.6106	23.6242	23.5577	23.5645	23.0582	22.7109	24.1089	25.1318	22.3831	NA	23.522	23.6659
P53395	ODB2_MOUSE	Dbt	Lipoamide acyltransferase component of branched-chain alpha-keto acid dehydrogenase complex, mitochondrial	23.988	24.1076	Y	Y	25	39	0.641079	26	38	0.622407	16	19	0.473029	16	20	0.495851	23.5188	23.6836	23.8693	24.3545	24.1614	24.3405	25.0343	24.6231	24.7183	24.1963	23.9797	23.9191	23.9604	24.1388	27.0225	27.888	21.6647	25.2055	25.0487	24.6846	24.3948	24.2879	24.0191	24.419	24.7555	27.4488	27.773	22.5686	24.897	24.9732
P53612	PGTB2_MOUSE	Rabggtb	Geranylgeranyl transferase type-2 subunit beta	18.9688	18.5964	Y	Y	8	11	0.306785	6	7	0.218289	3	3	0.106195	5	5	0.185841	18.4666	18.8545	18.839	18.9305	19.3896	19.3328	17.514	NA	17.6527	17.4435	18.5511	18.6303	19.0384	18.9942	16.845	18.2877	19.8705	18.0202	16.8026	17.8989	17.5388	18.0348	18.431	17.9594	18.3314	18.9226	NA	18.7046	17.6262	17.293
P53702	CCHL_MOUSE	Hccs	Holocytochrome c-type synthase	19.7521	20.2808	N	N	11	14	0.547794	10	13	0.514706	1	1	0.0735294	7	7	0.308824	20.4511	20.8366	20.5474	19.8391	19.943	16.8955	22.5299	22.2506	22.3553	21.4143	19.822	20.4584	19.8737	19.0576	NA	NA	NA	22.1319	22.5148	22.4954	22.0237	21.692	20.9211	20.1009	20.0412	15.6321	NA	NA	22.3004	22.5873
P53810	PIPNA_MOUSE	Pitpna	Phosphatidylinositol transfer protein alpha isoform	20.1688	20.8758	Y	Y	16	22	0.612546	14	17	0.601476	5	5	0.324723	6	6	0.383764	19.5671	19.9506	20.1777	20.5626	20.4413	20.3133	22.3262	21.5236	21.528	21.0859	20.829	19.9022	20.0493	19.7352	20.3956	18.5964	19.0635	22.0625	21.9972	21.6811	21.0372	20.56	20.1412	19.8386	19.7334	18.8462	20.1678	18.0571	22.0534	21.9554
P53810;P53811	PIPNA_MOUSE;PIPNB_MOUSE	Pitpna;Pitpnb	Phosphatidylinositol transfer protein alpha isoform	19.8158	21.0461	Y	Y	2	3	0.612546	2	3	0.601476	1	1	0.324723	1	1	0.383764	19.9129	NA	19.8442	19.883	19.594	19.8446	22.5254	22.0726	21.3553	21.263	21.3696	20.3297	20.9627	20.495	18.8618	19.6278	19.3154	21.7534	21.9016	21.9649	21.0816	20.7824	20.198	19.8255	20.1846	20.0115	19.1605	18.3638	22.1958	22.1026
P53811	PIPNB_MOUSE	Pitpnb	Phosphatidylinositol transfer protein beta isoform	16.6494	19.0071	Y	N	13	18	0.594096	11	14	0.494465	1	1	0.0369004	3	3	0.228782	15.9328	16.2877	16.99	17.3873	NA	NA	20.442	20.0443	19.7176	19.2652	18.6474	18.4134	17.7658	17.133	NA	16.0868	17.6488	20.9481	20.4097	19.6224	19.0086	18.1215	19.0096	NA	14.476	NA	NA	16.9576	20.4212	19.6738
P53986	MOT1_MOUSE	Slc16a1	Monocarboxylate transporter 1	21.9507	23.2304	N	Y	6	10	0.137931	7	9	0.188641	3	4	0.0851927	4	5	0.103448	22.0544	22.2538	21.9166	21.7132	21.9078	21.8583	24.2069	24.0131	24.2979	24.6066	24.9277	24.4634	24.5791	24.3339	23.4696	22.4076	18.5809	24.2559	24.0825	24.4388	24.7921	25.1942	24.8985	24.8982	24.9788	23.4864	23.3734	18.5473	23.9054	24.045
P53994	RAB2A_MOUSE	Rab2a	Ras-related protein Rab-2A	19.8629	20.9749	Y	Y	13	17	0.674528	11	15	0.641509	5	6	0.330189	9	10	0.556604	20.5055	20.2734	20.1132	19.3808	19.5621	19.3422	22.3418	22.0131	22.313	21.9025	20.6116	20.9849	20.661	20.3512	NA	18.6549	18.722	22.2216	22.2867	22.245	21.8134	21.8231	21.2106	20.6011	20.4144	19.1546	NA	18.8129	22.2851	22.4029
P53996	CNBP_MOUSE	Cnbp	CCHC-type zinc finger nucleic acid binding protein	18.5792	20.1126	Y	Y	4	5	0.280899	3	4	0.235955	4	5	0.280899	3	3	0.235955	18.9901	19.254	19.0949	18.3088	17.3481	18.4792	18.3743	18.9912	19.7592	20.0014	19.82	20.3768	20.9166	20.7765	17.9825	20.1103	21.0633	18.5693	18.8365	19.2386	19.5064	19.9981	20.3502	21.0161	19.49	19.8204	19.2207	21.1126	17.9607	18.934
P54071	IDHP_MOUSE	Idh2	Isocitrate dehydrogenase [NADP], mitochondrial	29.1988	27.7617	Y	Y	28	49	0.566372	27	48	0.566372	26	43	0.542035	26	45	0.515487	28.3855	28.3661	28.6506	29.8024	30.0448	29.9432	27.414	28.002	27.652	27.9845	28.0745	28.6605	28.6988	28.7071	27.6715	28.3793	29.2879	27.049	27.4431	27.5141	27.867	27.9263	28.565	28.7144	28.6172	28.4439	28.0716	29.6087	27.2438	27.3386
[truncated: 5,887 more rows]
[truncated: 42 more columns]

## Sheet: Supp Table 3
Supp Table 3: Gene Ontology enrichment analysis of uniquely identified protein groups from Fraction and Global groups
Cluster	Cate	ID	Description	GeneRatio	BgRatio	pvalue	p.adjust	qvalue	geneID	Count	GO	Obs
[truncated: 549 more rows]

## Sheet: Supp Table 4
Supp Table 4: Protein yield from 11 subcellular fractions from 2 experimental replicates and 3 bioligcal replicates
[truncated: 67 more rows]

[truncated: 25 more sheets: Supp Table 5, Supp Table 6, Supp Table 7, Supp Table 8, Supp Table 9, Supp Table 10, Supp Table 11, Supp Table 12, Supp Table 13, Supp Table 14, Supp Table 15, Supp Table 16, Supp Table 17, Supp Table 18, Supp Table 19, Supp Table 20, Supp Table 21, Supp Table 22, Supp Table 23, Supp Table 24 …]
